# Supplementary material for: Flight capacities of yellow-legged hornet (Vespa velutina nigrithorax, Hymenoptera: Vespidae) workers from an invasive population in Europe
Source: PLoS One. 2018 Jun 8;13(6):e0198597. doi: 10.1371/journal.pone.0198597 (PMC5993251; doi:10.1371/journal.pone.0198597)
Supplement: S4 File — (CSV) [file pone.0198597.s004.csv]

	experiment	insect_type	insect_no	arrival_date	arrival_mode	disposal_date	is_dead_at_disposal	insect_nb_tests
1	hornet_2012	o2012	10	2012-09-04	extraction	2012-09-05	TRUE	0
2	hornet_2012	o2012	11	2012-09-04	extraction	2012-09-05	TRUE	0
3	hornet_2012	o2012	12	2012-09-04	extraction	2012-09-07	TRUE	0
4	hornet_2012	o2012	13	2012-09-04	extraction	2012-11-06	TRUE	27
5	hornet_2012	o2012	14	2012-09-04	extraction	2012-09-05	TRUE	0
6	hornet_2012	o2012	15	2012-09-04	extraction	2012-09-05	TRUE	0
7	hornet_2012	o2012	16	2012-09-04	extraction	2012-09-05	TRUE	0
8	hornet_2012	o2012	17	2012-09-04	extraction	2012-09-05	TRUE	0
9	hornet_2012	o2012	18	2012-09-04	extraction	2012-09-05	TRUE	0
10	hornet_2012	o2012	19	2012-09-04	extraction	2012-09-05	TRUE	0
11	hornet_2012	o2012	20	2012-09-04	extraction	2012-09-05	TRUE	0
12	hornet_2012	o2012	21	2012-09-04	extraction	2012-09-07	TRUE	0
13	hornet_2012	o2012	22	2012-09-04	extraction	2012-09-10	TRUE	0
14	hornet_2012	o2012	23	2012-09-04	extraction	2012-09-11	TRUE	1
15	hornet_2012	o2012	24	2012-09-04	extraction	2012-10-16	TRUE	14
16	hornet_2012	o2012	25	2012-09-04	extraction	2012-10-25	TRUE	21
17	hornet_2012	o2012	26	2012-09-04	extraction	2012-09-14	TRUE	1
18	hornet_2012	o2012	27	2012-09-04	extraction	2012-11-26	TRUE	32
19	hornet_2012	o2012	28	2012-09-04	extraction	2012-09-05	TRUE	0
20	hornet_2012	o2012	29	2012-09-04	extraction	2012-09-05	TRUE	0
21	hornet_2012	o2012	30	2012-09-04	extraction	2012-09-05	TRUE	0
22	hornet_2012	o2012	31	2012-09-04	extraction	2012-09-05	TRUE	0
23	hornet_2012	o2012	32	2012-09-04	extraction	2012-09-05	TRUE	0
24	hornet_2012	o2012	33	2012-09-04	extraction	2012-09-05	TRUE	0
25	hornet_2012	o2012	34	2012-09-04	extraction	2012-09-05	TRUE	0
26	hornet_2012	o2012	35	2012-09-04	extraction	2012-09-05	TRUE	0
27	hornet_2012	o2012	36	2012-09-04	extraction	2012-09-05	TRUE	0
28	hornet_2012	o2012	37	2012-09-04	extraction	2012-09-05	TRUE	0
29	hornet_2012	o2012	38	2012-09-04	extraction	2012-09-05	TRUE	0
30	hornet_2012	o2012	39	2012-09-04	extraction	2012-09-05	TRUE	0
31	hornet_2012	o2012	40	2012-09-04	extraction	2012-09-07	TRUE	0
32	hornet_2012	o2012	41	2012-09-04	extraction	2012-10-05	TRUE	9
33	hornet_2012	o2012	42	2012-09-04	extraction	2012-11-26	TRUE	23
34	hornet_2012	o2012	43	2012-09-04	extraction	2012-11-26	TRUE	41
35	hornet_2012	o2012	44	2012-09-04	extraction	2012-09-10	TRUE	0
36	hornet_2012	o2012	45	2012-09-04	extraction	2012-11-30	TRUE	32
37	hornet_2012	o2012	46	2012-09-04	extraction	2012-09-28	TRUE	7
38	hornet_2012	o2012	47	2012-09-04	extraction	2012-10-16	TRUE	6
39	hornet_2012	o2012	48	2012-09-04	extraction	2012-10-05	TRUE	7
40	hornet_2012	o2012	49	2012-09-04	extraction	2012-11-26	TRUE	23
41	hornet_2012	o2012	5	2012-09-04	extraction	2012-11-15	TRUE	29
42	hornet_2012	o2012	50	2012-09-04	extraction	2012-09-12	TRUE	1
43	hornet_2012	o2012	51	2012-09-04	extraction	2012-10-08	TRUE	18
44	hornet_2012	o2012	52	2012-09-04	extraction	2012-10-15	TRUE	12
45	hornet_2012	o2012	53	2012-09-04	extraction	2012-11-19	TRUE	28
46	hornet_2012	o2012	54	2012-09-04	extraction	2012-10-15	TRUE	6
47	hornet_2012	o2012	55	2012-09-10	capture	2012-09-10	TRUE	0
48	hornet_2012	o2012	56	2012-09-10	capture	2012-09-27	TRUE	4
49	hornet_2012	o2012	57	2012-09-14	capture	2012-10-15	TRUE	8
50	hornet_2012	o2012	58	2012-09-19	capture	2012-09-19	TRUE	0
51	hornet_2012	o2012	59	2012-09-19	capture	2012-09-19	TRUE	0
52	hornet_2012	o2012	6	2012-09-04	extraction	2012-09-05	TRUE	0
53	hornet_2012	o2012	60	2012-09-19	capture	2012-09-19	TRUE	0
54	hornet_2012	o2012	61	2012-09-19	capture	2012-09-19	TRUE	0
55	hornet_2012	o2012	62	2012-09-19	capture	2012-09-19	TRUE	0
56	hornet_2012	o2012	63	2012-09-19	capture	2012-09-19	TRUE	0
57	hornet_2012	o2012	64	2012-09-19	capture	2012-09-19	TRUE	0
58	hornet_2012	o2012	65	2012-09-19	capture	2012-10-26	TRUE	11
59	hornet_2012	o2012	66	2012-09-19	capture	2012-10-30	TRUE	16
60	hornet_2012	o2012	67	2012-09-19	capture	2012-11-05	TRUE	27
61	hornet_2012	o2012	68	2012-09-19	capture	2012-10-17	TRUE	15
62	hornet_2012	o2012	69	2012-09-19	capture	2012-10-23	TRUE	19
63	hornet_2012	o2012	7	2012-09-04	extraction	2012-09-05	TRUE	0
64	hornet_2012	o2012	70	2012-09-19	capture	2012-09-28	TRUE	4
65	hornet_2012	o2012	71	2012-09-19	capture	2012-09-24	TRUE	0
66	hornet_2012	o2012	72	2012-09-19	capture	2012-10-29	TRUE	22
67	hornet_2012	o2012	73	2012-09-19	capture	2012-10-04	TRUE	4
68	hornet_2012	o2012	74	2012-09-19	capture	2012-09-26	TRUE	0
69	hornet_2012	o2012	75	2012-09-19	capture	2012-11-05	TRUE	14
70	hornet_2012	o2012	76	2012-09-19	capture	2012-10-04	TRUE	1
71	hornet_2012	o2012	77	2012-09-19	capture	2012-10-29	TRUE	17
72	hornet_2012	o2012	78	2012-09-19	capture	2012-10-02	TRUE	0
73	hornet_2012	o2012	79	2012-09-19	capture	2012-10-04	TRUE	0
74	hornet_2012	o2012	8	2012-09-04	extraction	2012-09-05	TRUE	0
75	hornet_2012	o2012	80	2012-09-19	capture	2012-10-04	TRUE	0
76	hornet_2012	o2012	81	2012-09-19	capture	2012-10-30	TRUE	12
77	hornet_2012	o2012	82	2012-09-19	capture	2012-10-15	TRUE	1
78	hornet_2012	o2012	83	2012-09-19	capture	2012-10-15	TRUE	2
79	hornet_2012	o2012	84	2012-09-19	capture	2012-10-26	TRUE	8
80	hornet_2012	o2012	85	2012-09-19	capture	2012-10-12	TRUE	1
81	hornet_2012	o2012	86	2012-09-19	capture	2012-10-25	TRUE	9
82	hornet_2012	o2012	87	2012-09-19	capture	2012-10-15	TRUE	2
83	hornet_2012	o2012	88	2012-09-19	capture	2012-10-05	TRUE	0
84	hornet_2012	o2012	89	2012-09-19	capture	2012-10-25	TRUE	5
85	hornet_2012	o2012	9	2012-09-04	extraction	2012-09-05	TRUE	0
86	hornet_2012	o2012	90	2012-09-19	capture	2012-10-10	TRUE	1
87	hornet_2012	o2012	91	2012-09-19	capture	2012-10-15	TRUE	1
88	hornet_2012	o2012	92	2012-09-19	capture	2012-10-15	TRUE	2
89	hornet_2013	o2013	1	2013-07-18	extraction	2013-07-25	TRUE	2
90	hornet_2013	o2013	10	2013-07-18	extraction	2013-07-19	NA	0
91	hornet_2013	o2013	11	2013-07-18	extraction	2013-07-19	NA	0
92	hornet_2013	o2013	12	2013-07-18	extraction	2013-07-19	NA	0
93	hornet_2013	o2013	13	2013-07-18	extraction	2013-07-19	NA	0
94	hornet_2013	o2013	14	2013-07-18	extraction	2013-07-19	NA	0
95	hornet_2013	o2013	15	2013-07-18	extraction	2013-07-19	NA	0
96	hornet_2013	o2013	16	2013-07-18	extraction	2013-07-19	NA	0
97	hornet_2013	o2013	17	2013-07-18	extraction	2013-07-19	NA	0
98	hornet_2013	o2013	18	2013-07-18	extraction	2013-07-19	NA	0
99	hornet_2013	o2013	19	2013-07-18	extraction	2013-07-19	NA	0
100	hornet_2013	o2013	2	2013-07-18	extraction	2013-07-29	FALSE	0
101	hornet_2013	o2013	20	2013-07-18	extraction	2013-07-19	NA	0
102	hornet_2013	o2013	21	2013-07-18	extraction	2013-07-19	NA	0
103	hornet_2013	o2013	22	2013-07-18	extraction	2013-07-19	NA	0
104	hornet_2013	o2013	23	2013-07-18	extraction	2013-07-26	FALSE	4
105	hornet_2013	o2013	24	2013-07-18	extraction	2013-07-29	FALSE	2
106	hornet_2013	o2013	25	2013-07-18	extraction	2013-07-29	FALSE	0
107	hornet_2013	o2013	26	2013-07-18	extraction	2013-07-29	FALSE	0
108	hornet_2013	o2013	27	2013-07-18	extraction	2013-07-19	TRUE	0
109	hornet_2013	o2013	28	2013-07-18	extraction	2013-07-19	TRUE	0
110	hornet_2013	o2013	29	2013-07-18	extraction	2013-07-19	TRUE	0
111	hornet_2013	o2013	3	2013-07-18	extraction	2013-07-29	FALSE	0
112	hornet_2013	o2013	30	2013-07-18	extraction	2013-07-19	TRUE	0
113	hornet_2013	o2013	31	2013-07-18	extraction	2013-07-19	TRUE	0
114	hornet_2013	o2013	32	2013-07-18	extraction	2013-07-19	TRUE	0
115	hornet_2013	o2013	33	2013-07-18	extraction	2013-07-19	TRUE	0
116	hornet_2013	o2013	34	2013-07-18	extraction	2013-07-19	TRUE	0
117	hornet_2013	o2013	35	2013-07-18	extraction	2013-07-19	TRUE	0
118	hornet_2013	o2013	36	2013-07-18	extraction	2013-07-29	FALSE	0
119	hornet_2013	o2013	37	2013-07-18	extraction	2013-07-29	FALSE	0
120	hornet_2013	o2013	38	2013-07-18	extraction	2013-07-26	FALSE	4
121	hornet_2013	o2013	39	2013-07-18	extraction	2013-07-26	FALSE	0
122	hornet_2013	o2013	4	2013-07-18	extraction	2013-07-29	FALSE	0
123	hornet_2013	o2013	40	2013-07-18	extraction	2013-07-26	FALSE	0
124	hornet_2013	o2013	41	2013-07-18	extraction	2013-07-26	FALSE	0
125	hornet_2013	o2013	42	2013-07-18	extraction	2013-07-19	TRUE	0
126	hornet_2013	o2013	43	2013-07-18	extraction	2013-07-19	TRUE	0
127	hornet_2013	o2013	44	2013-07-18	extraction	2013-07-19	TRUE	0
128	hornet_2013	o2013	45	2013-07-18	extraction	2013-07-24	TRUE	2
129	hornet_2013	o2013	46	2013-07-18	extraction	2013-07-26	FALSE	4
130	hornet_2013	o2013	47	2013-07-18	extraction	2013-07-26	FALSE	2
131	hornet_2013	o2013	48	2013-07-18	extraction	2013-07-26	FALSE	2
132	hornet_2013	o2013	49	2013-07-18	extraction	2013-07-26	FALSE	0
133	hornet_2013	o2013	5	2013-07-18	extraction	2013-07-29	FALSE	0
134	hornet_2013	o2013	50	2013-07-18	extraction	2013-07-26	FALSE	4
135	hornet_2013	o2013	51	2013-07-18	extraction	2013-07-26	FALSE	4
136	hornet_2013	o2013	52	2013-07-18	extraction	2013-07-26	FALSE	0
137	hornet_2013	o2013	53	2013-07-18	extraction	2013-07-26	FALSE	0
138	hornet_2013	o2013	54	2013-07-18	extraction	2013-07-29	FALSE	0
139	hornet_2013	o2013	55	2013-07-18	extraction	2013-07-29	FALSE	0
140	hornet_2013	o2013	56	2013-07-18	extraction	2013-07-29	FALSE	2
141	hornet_2013	o2013	57	2013-07-18	extraction	2013-07-29	FALSE	2
142	hornet_2013	o2013	58	2013-07-18	extraction	2013-07-29	FALSE	0
143	hornet_2013	o2013	59	2013-07-18	extraction	2013-07-29	TRUE	0
144	hornet_2013	o2013	6	2013-07-18	extraction	2013-07-19	NA	0
145	hornet_2013	o2013	60	2013-07-18	extraction	2013-07-26	FALSE	2
146	hornet_2013	o2013	61	2013-07-18	extraction	2013-07-26	FALSE	2
147	hornet_2013	o2013	62	2013-07-18	extraction	2013-07-29	FALSE	0
148	hornet_2013	o2013	63	2013-07-18	extraction	2013-07-29	FALSE	0
149	hornet_2013	o2013	64	2013-07-18	extraction	2013-07-29	FALSE	0
150	hornet_2013	o2013	65	2013-07-18	extraction	2013-07-29	FALSE	0
151	hornet_2013	o2013	66	2013-07-18	extraction	2013-07-29	FALSE	0
152	hornet_2013	o2013	67	2013-07-22	extraction	2013-07-25	TRUE	2
153	hornet_2013	o2013	68	2013-07-22	extraction	2013-08-01	TRUE	4
154	hornet_2013	o2013	69	2013-07-22	extraction	2013-08-19	TRUE	1
155	hornet_2013	o2013	7	2013-07-18	extraction	2013-07-19	NA	0
156	hornet_2013	o2013	70	2013-07-22	extraction	2013-08-19	TRUE	1
157	hornet_2013	o2013	71	2013-07-22	extraction	NA	NA	0
158	hornet_2013	o2013	72	2013-07-24	extraction	2013-08-19	TRUE	3
159	hornet_2013	o2013	73	2013-07-24	extraction	2013-08-19	TRUE	3
160	hornet_2013	o2013	74	2013-07-24	extraction	2013-07-29	FALSE	0
161	hornet_2013	o2013	75	2013-07-24	extraction	2013-07-29	FALSE	0
162	hornet_2013	o2013	76	2013-07-24	extraction	2013-08-19	TRUE	1
163	hornet_2013	o2013	77	2013-07-24	extraction	2013-08-19	TRUE	1
164	hornet_2013	o2013	78	2013-07-26	extraction	2013-08-08	TRUE	0
165	hornet_2013	o2013	79	2013-07-26	extraction	2013-08-26	TRUE	3
166	hornet_2013	o2013	8	2013-07-18	extraction	2013-07-19	NA	0
167	hornet_2013	o2013	80	2013-07-26	extraction	2013-07-29	FALSE	0
168	hornet_2013	o2013	81	2013-07-26	extraction	2013-07-29	FALSE	0
169	hornet_2013	o2013	82	2013-07-26	extraction	2013-09-03	TRUE	4
170	hornet_2013	o2013	83	2013-07-26	extraction	2013-08-19	TRUE	1
171	hornet_2013	o2013	84	2013-07-26	extraction	2013-07-29	FALSE	0
172	hornet_2013	o2013	85	2013-07-26	extraction	2013-07-29	FALSE	0
173	hornet_2013	o2013	86	2013-08-29	capture	2013-09-02	TRUE	0
174	hornet_2013	o2013	87	2013-08-29	capture	2013-09-16	FALSE	9
175	hornet_2013	o2013	88	2013-08-29	capture	2013-09-16	FALSE	6
176	hornet_2013	o2013	89	2013-08-29	capture	2013-09-11	TRUE	2
177	hornet_2013	o2013	9	2013-07-18	extraction	2013-07-19	NA	0
178	hornet_2013	o2013	90	2013-08-29	capture	2013-09-16	FALSE	9
179	hornet_2013	o2013	91	2013-08-29	capture	2013-09-16	FALSE	6
180	hornet_2013	o2013	92	2013-08-29	capture	2013-09-11	TRUE	2
181	hornet_2013	o2013	100	2013-08-30	capture	2013-09-10	TRUE	3
182	hornet_2013	o2013	101	2013-08-30	capture	2013-09-16	FALSE	9
183	hornet_2013	o2013	102	2013-08-30	capture	2013-09-10	TRUE	5
184	hornet_2013	o2013	103	2013-08-30	capture	2013-09-16	FALSE	6
185	hornet_2013	o2013	104	2013-08-30	capture	2013-09-16	FALSE	6
186	hornet_2013	o2013	105	2013-08-30	capture	2013-09-16	FALSE	9
187	hornet_2013	o2013	106	2013-08-30	capture	2013-09-11	TRUE	2
188	hornet_2013	o2013	107	2013-08-30	capture	2013-09-02	TRUE	0
189	hornet_2013	o2013	108	2013-08-30	capture	2013-09-16	FALSE	3
190	hornet_2013	o2013	109	2013-08-30	capture	2013-09-16	FALSE	9
191	hornet_2013	o2013	110	2013-08-30	capture	2013-09-13	TRUE	4
192	hornet_2013	o2013	111	2013-09-12	capture	2013-09-18	TRUE	0
193	hornet_2013	o2013	112	2013-09-12	capture	2013-09-26	TRUE	4
194	hornet_2013	o2013	113	2013-09-12	capture	2013-09-27	FALSE	6
195	hornet_2013	o2013	114	2013-09-12	capture	2013-09-27	FALSE	10
196	hornet_2013	o2013	115	2013-09-12	capture	2013-09-26	TRUE	2
197	hornet_2013	o2013	116	2013-09-12	capture	2013-09-23	TRUE	2
198	hornet_2013	o2013	117	2013-09-12	capture	2013-09-27	FALSE	6
199	hornet_2013	o2013	118	2013-09-12	capture	2013-09-27	FALSE	6
200	hornet_2013	o2013	119	2013-09-12	capture	2013-09-19	TRUE	1
201	hornet_2013	o2013	120	2013-09-12	capture	2013-09-27	FALSE	10
202	hornet_2013	o2013	121	2013-09-12	capture	2031-09-23	TRUE	2
203	hornet_2013	o2013	122	2013-09-12	capture	2013-09-27	FALSE	10
204	hornet_2013	o2013	123	2013-09-12	capture	2013-09-20	TRUE	2
205	hornet_2013	o2013	124	2013-09-12	capture	2013-09-23	TRUE	2
206	hornet_2013	o2013	125	2013-09-12	capture	2013-09-20	TRUE	3
207	hornet_2013	o2013	126	2013-09-12	capture	2013-09-26	TRUE	2
208	hornet_2013	o2013	127	2013-09-12	capture	2013-09-27	FALSE	5
209	hornet_2013	o2013	128	2013-09-12	capture	2013-09-27	FALSE	3
210	hornet_2013	o2013	129	2013-09-13	capture	2013-10-09	TRUE	2
211	hornet_2013	o2013	130	2013-09-13	capture	2013-10-18	FALSE	5
212	hornet_2013	o2013	131	2013-09-13	capture	2013-09-26	TRUE	4
213	hornet_2013	o2013	132	2013-09-13	capture	2013-09-27	FALSE	10
214	hornet_2013	o2013	133	2013-09-13	capture	2013-09-27	FALSE	10
215	hornet_2013	o2013	134	2013-09-13	capture	2013-09-24	TRUE	7
216	hornet_2013	o2013	135	2013-09-13	capture	2013-09-27	FALSE	10
217	hornet_2013	o2013	136	2013-09-13	capture	2013-09-27	FALSE	4
218	hornet_2013	o2013	137	2013-09-13	capture	2013-10-08	TRUE	4
219	hornet_2013	o2013	138	2013-09-13	capture	2013-09-26	FALSE	0
220	hornet_2013	o2013	139	2013-09-26	capture	2013-10-08	TRUE	6
221	hornet_2013	o2013	140	2013-09-26	capture	2013-10-16	TRUE	4
222	hornet_2013	o2013	141	2013-09-26	capture	2013-10-11	TRUE	3
223	hornet_2013	o2013	142	2013-09-26	capture	2013-10-09	TRUE	2
224	hornet_2013	o2013	143	2013-09-26	capture	2013-10-16	TRUE	10
225	hornet_2013	o2013	144	2013-09-26	capture	2013-10-18	FALSE	5
226	hornet_2013	o2013	145	2013-09-26	capture	2013-09-30	TRUE	0
227	hornet_2013	o2013	146	2013-09-26	capture	2013-10-16	TRUE	11
228	hornet_2013	o2013	147	2013-09-26	capture	2013-10-29	TRUE	7
229	hornet_2013	o2013	148	2013-09-26	capture	2013-10-18	TRUE	5
230	hornet_2013	o2013	149	2013-09-26	capture	2013-10-11	TRUE	9
231	hornet_2013	o2013	150	2013-09-26	capture	2013-10-08	TRUE	3
232	hornet_2013	o2013	151	2013-09-26	capture	2013-10-18	TRUE	5
233	hornet_2013	o2013	152	2013-09-26	capture	2013-10-08	TRUE	6
234	hornet_2013	o2013	153	2013-09-26	capture	2013-10-07	TRUE	2
235	hornet_2013	o2013	154	2013-09-26	capture	2013-10-11	TRUE	4
236	hornet_2013	o2013	155	2013-09-26	capture	2013-10-01	TRUE	0
237	hornet_2013	o2013	156	2013-09-26	capture	2013-10-16	TRUE	10
238	hornet_2013	o2013	157	2013-09-26	capture	2013-10-14	TRUE	4
239	hornet_2013	o2013	158	2013-09-26	capture	2013-10-14	TRUE	10
240	hornet_2013	o2013	159	2013-09-26	capture	2013-10-08	TRUE	3
241	hornet_2013	o2013	160	2013-09-26	capture	2013-10-03	TRUE	1
242	hornet_2013	o2013	161	2013-09-26	capture	2013-10-16	TRUE	10
243	hornet_2013	o2013	162	2013-09-26	capture	2013-10-16	TRUE	4
244	hornet_2013	o2013	163	2013-09-26	capture	2021-10-18	NA	5
245	hornet_2013	o2013	164	2013-09-26	capture	2013-10-04	TRUE	1
246	hornet_2013	o2013	165	2013-09-26	capture	2013-09-30	TRUE	0
247	hornet_2013	o2013	166	2013-09-26	capture	2013-09-26	TRUE	0
248	hornet_2013	o2013	167	2013-10-17	capture	2013-11-06	TRUE	8
249	hornet_2013	o2013	168	2013-10-17	capture	2013-11-26	TRUE	0
250	hornet_2013	o2013	169	2013-10-17	capture	2013-10-25	TRUE	3
251	hornet_2013	o2013	170	2013-10-17	capture	2013-11-05	TRUE	8
252	hornet_2013	o2013	171	2013-10-17	capture	2013-11-04	TRUE	8
253	hornet_2013	o2013	172	2013-10-17	capture	2013-10-25	TRUE	0
254	hornet_2013	o2013	173	2013-10-17	capture	2013-10-28	TRUE	4
255	hornet_2013	o2013	174	2013-10-17	capture	2013-11-05	FALSE	0
256	hornet_2013	o2013	175	2013-10-17	capture	2013-11-05	FALSE	1
257	hornet_2013	o2013	176	2013-10-17	capture	2013-10-30	TRUE	5
258	hornet_2013	o2013	177	2013-10-17	capture	2013-11-05	FALSE	5
259	hornet_2013	o2013	178	2013-10-17	capture	2013-11-04	TRUE	0
260	hornet_2013	o2013	179	2013-10-17	capture	2013-11-04	TRUE	0
261	hornet_2013	o2013	180	2013-10-17	capture	2013-11-04	TRUE	0
262	hornet_2013	o2013	181	2013-10-17	capture	NA	NA	0
263	hornet_2013	o2013	188	2013-10-18	extraction	2013-10-22	FALSE	0
264	hornet_2013	o2013	190	2013-10-31	capture	NA	NA	2
265	hornet_2013	o2013	191	2013-10-31	capture	NA	NA	2
266	hornet_2013	o2013	192	2013-10-31	capture	2013-11-05	TRUE	2
267	hornet_2013	o2013	193	2013-10-31	capture	2013-12-02	TRUE	2
268	hornet_2013	o2013	194	2013-10-31	capture	2013-11-19	TRUE	1
269	hornet_2013	o2013	195	2013-10-31	capture	2013-11-15	TRUE	1
270	hornet_2013	o2013	197	2013-10-31	capture	2013-11-06	TRUE	0
271	hornet_2013	o2013	198	2013-11-08	capture	2013-11-19	TRUE	0
272	hornet_2013	o2013	199	2013-11-08	capture	NA	NA	0
273	hornet_2013	o2013	200	2013-11-08	capture	2013-11-22	TRUE	0
274	hornet_2013	o2013	201	2013-11-08	capture	2013-11-29	TRUE	0
275	hornet_2013	o2013	202	2013-11-21	extraction	2013-11-25	TRUE	0
276	hornet_2013	o2013	203	2013-11-21	extraction	2013-11-25	TRUE	0
277	hornet_2013	o2013	204	2013-11-21	extraction	2013-11-25	TRUE	0
278	hornet_2013	o2013	205	2013-11-21	extraction	2013-11-25	TRUE	0
279	hornet_2013	o2013	206	2013-11-21	extraction	2013-11-25	TRUE	0
280	hornet_2013	o2013	207	2013-11-21	extraction	2013-11-25	TRUE	0
281	hornet_2013	o2013	208	2013-11-21	extraction	2013-11-25	TRUE	0
282	hornet_2013	o2013	209	2013-11-21	extraction	2013-11-25	TRUE	0
283	hornet_2013	o2013	210	2013-11-21	extraction	2013-11-25	TRUE	0
284	hornet_2013	o2013	211	2013-11-21	extraction	2013-11-25	TRUE	0
285	hornet_2013	o2013	212	2013-11-21	extraction	2013-11-25	TRUE	0
286	hornet_2013	o2013	213	2013-11-21	extraction	2013-11-25	TRUE	0
287	hornet_2013	o2013	214	2013-11-22	extraction	2013-11-26	TRUE	0
288	hornet_2013	o2013	215	2013-11-22	extraction	2013-11-26	TRUE	0
289	hornet_2013	o2013	216	2013-11-22	extraction	2013-11-26	TRUE	0
290	hornet_2013	o2013	217	2013-11-26	extraction	2013-12-05	TRUE	0
291	hornet_2013	o2013	218	2013-11-26	extraction	2013-12-05	TRUE	0
292	hornet_2013	o2013	219	2013-11-26	extraction	2013-12-05	TRUE	0
293	hornet_2013	o2013	220	2013-11-26	extraction	NA	NA	0
294	hornet_2013	o2013	221	2013-11-26	extraction	NA	NA	0
295	hornet_2013	o2013	222	2013-11-26	extraction	NA	NA	0
296	hornet_2013	o2013	223	2013-11-26	extraction	NA	NA	0
297	hornet_2013	o2013	224	2013-11-26	extraction	NA	NA	0
298	hornet_2013	o2013	225	2013-11-26	extraction	NA	NA	0
299	hornet_2013	o2013	226	2013-11-26	extraction	NA	NA	0
300	hornet_2013	o2013	227	2013-11-26	extraction	NA	NA	0
301	hornet_2013	o2013	228	2013-11-26	extraction	NA	NA	0
302	hornet_2013	o2013	229	2013-11-26	extraction	NA	NA	0
303	hornet_2013	o2013	230	2013-11-29	extraction	NA	NA	0
304	hornet_2013	o2013	93	2013-08-29	capture	2013-09-16	FALSE	9
305	hornet_2013	o2013	94	2013-08-29	capture	2013-09-16	FALSE	6
306	hornet_2013	o2013	95	2013-08-29	capture	2013-09-11	TRUE	1
307	hornet_2013	o2013	96	2013-08-29	capture	2013-09-05	TRUE	2
308	hornet_2013	o2013	97	2013-08-29	capture	2013-09-10	TRUE	1
309	hornet_2013	o2013	98	2013-08-29	capture	2013-09-16	FALSE	4
310	hornet_2013	o2013	99	2013-08-30	capture	2013-09-16	FALSE	6
311	hornet_2013	o2013	1064	2013-10-18	extraction	2013-11-04	TRUE	0
312	hornet_2013	o2013	1032	2013-10-18	extraction	2013-10-22	FALSE	0
313	hornet_2013	o2013	1033	2013-10-18	extraction	2013-10-22	FALSE	0
