# Supplementary material for: Flight capacities of yellow-legged hornet (Vespa velutina nigrithorax, Hymenoptera: Vespidae) workers from an invasive population in Europe
Source: PLoS One. 2018 Jun 8;13(6):e0198597. doi: 10.1371/journal.pone.0198597 (PMC5993251; doi:10.1371/journal.pone.0198597)
Supplement: S5 File — (CSV) [file pone.0198597.s005.csv]

	experiment	insect_type	insect_no	arrival_week	insect_test_no	is_long_test	test_begin_date	test_begin_time	test_end_date	test_end_time	test_duration	nb_flights	flights_duration	flight_mean_duration	flights_length	flight_mean_length	flights_mean_speed	flights_duration_per_hour	flights_length_per_hour	nb_jumps	jumps_duration	jump_mean_duration	jumps_length	jump_mean_length	jumps_mean_speed	nb_rests	rests_duration	rest_mean_duration	insect_before_weight	insect_after_weight	weight_loss
1	hornet_2012	o2012	13	NA	1	FALSE	2012-09-06	10:10:46	2012-09-06	18:05:39	28493	5	7326.219	1465.243	13056.9999982858	2611.39999965715	1.78222900493225	925.644488119889	1649.71045498293	6	9.875	1.645	9.99999999868711	1.66666666644785	1.01265822771515	9	16667.546	1851.949	0.344700650625164	0.271100650625164	0.0736
2	hornet_2012	o2012	13	NA	2	FALSE	2012-09-07	10:56:38	2012-09-07	18:18:20	26502	5	12446.109	2489.221	19882.9999973896	3976.59999947791	1.59752738766707	1690.6645687118	2700.88295187542	8	0	0	7.99999999894969	0.999999999868711	NA	12	11857.547	988.128	0.397600650625164	0.290500650625164	0.1071
3	hornet_2012	o2012	13	NA	3	FALSE	2012-09-10	14:04:48	2012-09-10	18:16:14	15086	2	11919.984	5959.992	16340.9999978546	8170.4999989273	1.37089110168727	2844.48776348933	3899.48296382584	2	0	0	1.99999999973742	0.999999999868711	NA	3	2633.422	877.807	0.471800650625164	0.396000650625164	0.0758000000000001
4	hornet_2012	o2012	13	NA	5	FALSE	2012-09-12	10:01:36	2012-09-12	17:42:18	27642	27	17495.547	647.983	25978.9999965892	962.185185058861	1.48489212692745	2278.56049489907	3383.41653960355	22	87.934	3.997	63.9999999915975	2.90909090870897	0.727818591120585	47	9162.956	194.956	0.447700650625164	0.382000650625164	0.0657
5	hornet_2012	o2012	13	NA	6	FALSE	2012-09-13	10:08:08	2012-09-13	16:49:25	24077	49	16327.201	333.208	20387.9999973233	416.081632598435	1.24871372608957	2441.24781326577	3048.41965321111	14	18.234	1.302	21.9999999971116	1.57142857122226	1.20653723796817	61	6397.628	104.879	0.425300650625164	0.361800650625164	0.0634999999999999
6	hornet_2012	o2012	13	NA	7	FALSE	2012-09-14	11:10:13	2012-09-14	18:10:27	25214	37	14364.438	388.228	20124.9999973578	543.918918847507	1.40102940312442	2050.92316966765	2873.40366425351	28	75.219	2.686	61.9999999918601	2.21428571399501	0.824259827860781	64	10525.452	164.46	0.393600650625164	0.304200650625164	0.0894
7	hornet_2012	o2012	13	NA	8	FALSE	2012-09-17	10:14:06	2012-09-17	17:28:02	26036	37	16674.368	450.658	31430.9999958734	849.486486374958	1.88498898404266	2305.566323552	4345.96712187526	10	23.781	2.378	25.9999999965865	2.59999999965865	1.09330978497904	45	8799.633	195.547	0.375800650625164	0.293100650625164	0.0827
8	hornet_2012	o2012	13	NA	10	FALSE	2012-09-19	10:07:49	2012-09-19	17:58:20	28231	75	18203.779	242.717	19005.9999975047	253.413333300064	1.04406892643031	2321.33485884312	2423.6335939576	25	78.609	3.144	71.9999999905472	2.87999999962189	0.915925657247225	99	9286.268	93.8	0.388300650625164	0.281900650625164	0.1064
9	hornet_2012	o2012	13	NA	11	FALSE	2012-09-20	09:50:42	2012-09-20	18:09:43	29941	24	21163.418	881.809	28252.9999962907	1177.20833317878	1.33499229643769	2544.61456865168	3397.0408465531	8	0	0	7.99999999894969	0.999999999868711	NA	31	8448.379	272.528	0.463200650625164	0.363900650625164	0.0993
10	hornet_2012	o2012	13	NA	12	FALSE	2012-09-21	09:39:29	2012-09-21	17:56:00	29791	38	13087.847	344.417	22659.999997025	596.315789395394	1.73137720795674	1581.5598402202	2738.27666037696	22	25.563	1.161	32.9999999956675	1.49999999980307	1.29092829463159	58	15633.497	269.543	0.356000650625164	0.328200650625164	0.0278
11	hornet_2012	o2012	13	NA	13	FALSE	2012-09-26	10:14:47	2012-09-26	17:20:47	25560	7	15150.172	2164.31	29061.9999961845	4151.7142851692	1.91826204984237	2133.82704225352	4093.23943608232	9	8.531	0.947	10.9999999985558	1.22222222206176	1.28941507426513	15	10124.719	674.981	0.342500650625164	0.347000650625164	-0.0045
12	hornet_2012	o2012	13	NA	14	FALSE	2012-09-28	10:33:44	2012-09-28	18:03:45	27001	10	11325.36	1132.536	18011.9999976352	1801.19999976352	1.59041301977467	1509.99207436762	2401.51105483081	21	11.812	0.562	23.9999999968491	1.1428571427071	2.03183203495166	30	14700.203	490.006	0.329000650625164	0.396400650625164	-0.0674
13	hornet_2012	o2012	13	NA	15	FALSE	2012-10-04	10:05:07	2012-10-04	17:59:16	28449	7	16430.045	2347.149	28356.999996277	4050.99999946815	1.72592345281325	2079.09459031952	3588.35811404961	15	8.75	0.583	16.9999999977681	1.13333333318454	1.94285714260207	21	8595.596	409.314	0.380300650625164	0.364600650625164	0.0157
14	hornet_2012	o2012	13	NA	16	FALSE	2012-10-11	10:02:39	2012-10-11	16:40:13	23854	9	13837.205	1537.467	25540.9999966467	2837.8888885163	1.84582074173554	2088.28448059026	3854.59880891793	2	0	0	1.99999999973742	0.999999999868711	NA	9	7209.218	801.024	0.378400650625164	0.346500650625164	0.0319
15	hornet_2012	o2012	13	NA	17	FALSE	2012-10-15	10:40:42	2012-10-15	18:09:37	26935	4	7521.484	1880.371	10424.9999986313	2606.24999965783	1.38602967162216	1005.28466307778	1393.35437145249	15	4.015	0.267	15.9999999978994	1.06666666652662	3.98505603932736	18	15519.533	862.196	0.342600650625164	0.359200650625164	-0.0166
16	hornet_2012	o2012	13	NA	18	FALSE	2012-10-17	10:17:37	2012-10-17	18:01:38	27841	6	10439.735	1739.955	16270.9999978638	2711.8333329773	1.55856446527271	1349.91724435186	2103.93304810566	13	0	0	12.9999999982932	0.999999999868711	NA	18	15066.765	837.042	0.336500650625164	0.293100650625164	0.0434
17	hornet_2012	o2012	13	NA	19	FALSE	2012-10-19	10:05:08	2012-10-19	18:04:40	28772	6	13739.453	2289.908	26687.9999964961	4447.99999941603	1.94243540819974	1719.10297511469	3339.2464892043	3	0	0	2.99999999960613	0.999999999868711	NA	7	14545.61	2077.944	0.329400650625164	0.307400650625164	0.022
18	hornet_2012	o2012	13	NA	20	FALSE	2012-10-23	10:06:36	2012-10-23	17:59:16	28360	3	11246.187	3748.729	21077.9999972327	7025.99999907756	1.87423524055155	1427.58368124118	2675.62764421854	4	0	0	3.99999999947484	0.999999999868711	NA	5	12073.406	2414.681	0.362100650625164	0.333000650625164	0.0291
19	hornet_2012	o2012	13	NA	21	FALSE	2012-10-24	10:00:53	2012-10-24	16:09:57	22144	0	0	NA	0	NA	NA	0	0	1	3.063	3.063	1.99999999973742	1.99999999973742	0.652954619568208	0	0	NA	0.332900650625164	0.405800650625164	-0.0729
20	hornet_2012	o2012	13	NA	22	FALSE	2012-10-25	10:07:50	2012-10-25	17:45:29	27459	2	1263.249	631.624	1964.99999974202	982.499999871008	1.55551280843445	165.617699115044	257.620452276895	8	4.063	0.507	8.9999999988184	1.1249999998523	2.21511198592626	8	20580.453	2572.556	0.397300650625164	0.366400650625164	0.0309
21	hornet_2012	o2012	13	NA	23	FALSE	2012-10-26	10:28:57	2012-10-26	17:48:31	26374	3	3061.64	1020.546	4422.99999941931	1474.33333313977	1.44465057923835	417.907939637522	603.730947065652	4	0	0	3.99999999947484	0.999999999868711	NA	6	19473.485	3245.58	0.357200650625164	0.315100650625164	0.0421
22	hornet_2012	o2012	13	NA	24	FALSE	2012-10-29	09:58:29	2012-10-29	16:24:19	23150	0	0	NA	0	NA	NA	0	0	12	0	0	11.9999999984245	0.999999999868711	NA	11	23084.829	2098.62	0.291000650625164	0.345200650625164	-0.0542
23	hornet_2012	o2012	13	NA	25	FALSE	2012-10-30	10:01:09	2012-10-30	16:29:28	23299	0	0	NA	0	NA	NA	0	0	0	0	NA	0	NA	NA	0	0	NA	0.329100650625164	0.309900650625164	0.0192
24	hornet_2012	o2012	13	NA	26	FALSE	2012-10-31	10:07:53	2012-10-31	17:32:58	26705	0	0	NA	0	NA	NA	0	0	6	3.985	0.664	6.99999999908098	1.1666666665135	1.75658720177691	4	16706.281	4176.57	0.294100650625164	0.368900650625164	-0.0748
25	hornet_2012	o2012	13	NA	27	FALSE	2012-11-05	11:04:52	2012-11-05	17:28:52	23040	0	0	NA	0	NA	NA	0	0	2	0	0	1.99999999973742	0.999999999868711	NA	1	4669.36	4669.36	0.283700650625164	0.269500650625164	0.0142
26	hornet_2012	o2012	23	NA	1	FALSE	2012-09-10	10:27:14	2012-09-10	18:20:06	28372	6	10255.858	1709.309	12144.9999984055	2024.16666640091	1.18420126316155	1301.32133088961	1541.02636381855	5	0	0	4.99999999934355	0.999999999868711	NA	10	15512.189	1551.218	0.378924720447557	0.417724720447557	-0.0388
27	hornet_2012	o2012	24	NA	1	FALSE	2012-09-06	10:18:27	2012-09-06	18:06:23	28076	8	6359.549	794.943	11383.9999985054	1422.99999981318	1.79006404361463	815.442954836871	1459.69511307236	5	0	0	4.99999999934355	0.999999999868711	NA	11	17091.452	1553.768	0.275886906900265	0.268486906900264	0.00740000000000002
28	hornet_2012	o2012	24	NA	2	FALSE	2012-09-10	10:03:42	2012-09-10	18:34:40	30658	10	11994.031	1199.403	17071.9999977586	1707.19999977586	1.42337467676702	1408.39296757779	2004.67088498699	9	1.266	0.14	9.99999999868711	1.11111111096523	7.89889415378128	16	12240.234	765.014	0.353386906900264	0.332186906900264	0.0212
29	hornet_2012	o2012	24	NA	3	FALSE	2012-09-11	09:57:31	2012-09-11	16:24:38	23227	6	9154.688	1525.781	11271.9999985201	1878.66666642002	1.23128172129079	1418.90372411418	1747.07021977321	8	0	0	7.99999999894969	0.999999999868711	NA	13	13833.203	1064.092	0.425786906900264	0.332686906900264	0.0931
30	hornet_2012	o2012	24	NA	4	FALSE	2012-09-12	10:02:47	2012-09-12	17:13:30	25843	4	5397.735	1349.433	9110.99999880382	2277.74999970096	1.68793021495198	751.919127036335	1269.18701372495	7	2.734	0.39	7.99999999894969	1.1428571427071	2.92611558118131	10	18453.437	1845.343	0.311686906900265	0.331986906900265	-0.0203
31	hornet_2012	o2012	24	NA	5	FALSE	2012-09-13	10:15:51	2012-09-13	16:41:57	23166	5	7331.578	1466.315	12372.9999983756	2474.59999967511	1.68763123005382	1139.32836052836	1922.76612251368	3	0	0	2.99999999960613	0.999999999868711	NA	7	12790.781	1827.254	0.349386906900265	0.359386906900264	-0.00999999999999995
32	hornet_2012	o2012	24	NA	6	FALSE	2012-09-14	09:53:48	2012-09-14	17:29:30	27342	5	7202.907	1440.581	13977.9999981648	2795.59999963297	1.94060536921619	948.374851876234	1840.42132958062	17	3.375	0.198	17.9999999976368	1.05882352927275	5.33333333263313	21	16911.702	805.319	0.349786906900264	0.352786906900264	-0.003
33	hornet_2012	o2012	24	NA	7	FALSE	2012-09-17	10:27:02	2012-09-17	17:02:39	23737	5	7480.359	1496.071	12274.9999983884	2454.99999967768	1.64096402303532	1134.48592492733	1861.65058744569	4	0	0	3.99999999947484	0.999999999868711	NA	8	12649.484	1581.185	0.300886906900264	0.304886906900264	-0.004
34	hornet_2012	o2012	24	NA	9	FALSE	2012-09-20	09:45:17	2012-09-20	17:53:29	29292	5	8402.469	1680.493	12659.9999983379	2531.99999966758	1.50669999476795	1032.6672265465	1555.91970483464	9	0	0	8.9999999988184	0.999999999868711	NA	13	16976.297	1305.869	0.358286906900264	0.307086906900265	0.0512
35	hornet_2012	o2012	24	NA	10	FALSE	2012-09-25	10:25:11	2012-09-25	16:42:59	22668	3	4583.046	1527.682	8576.99999887393	2858.99999962464	1.87146277800265	727.852726310217	1362.14928515732	4	0	0	3.99999999947484	0.999999999868711	NA	6	13979.032	2329.838	0.333286906900265	0.325386906900265	0.00790000000000002
36	hornet_2012	o2012	24	NA	11	FALSE	2012-09-28	10:21:37	2012-09-28	17:45:53	26656	6	11201.579	1866.929	17142.9999977493	2857.16666629154	1.53040923942502	1512.81829231693	2315.23109213301	4	17.874	4.468	17.9999999976368	4.4999999994092	1.00704934528571	9	14526.751	1614.083	0.336586906900264	0.268186906900264	0.0684
37	hornet_2012	o2012	24	NA	12	FALSE	2012-10-08	10:21:41	2012-10-08	17:33:56	25935	6	9830.501	1638.416	14216.9999981335	2369.49999968891	1.44621316839635	1364.557686524	1973.44129528747	4	0	0	3.99999999947484	0.999999999868711	NA	9	10255.952	1139.55	0.353186906900264	0.328386906900265	0.0248
38	hornet_2012	o2012	24	NA	13	FALSE	2012-10-12	10:13:17	2012-10-12	16:35:22	22925	9	2726.658	302.962	3254.99999957265	361.666666619183	1.1937690753929	428.177483097056	511.145038100831	6	0	0	5.99999999921226	0.999999999868711	NA	14	18221.952	1301.568	0.313286906900265	0.311586906900265	0.00169999999999998
39	hornet_2012	o2012	24	NA	14	FALSE	2012-10-15	11:20:08	2012-10-15	17:24:19	21851	4	1902.187	475.546	3564.99999953195	891.249999882988	1.87415853411465	313.389465013043	587.34154035582	8	0	0	7.99999999894969	0.999999999868711	NA	10	14905.594	1490.559	0.274686906900264	0.231786906900264	0.0429
40	hornet_2012	o2012	25	NA	1	FALSE	2012-09-06	10:09:00	2012-09-06	17:39:03	27003	7	7991.735	1141.676	14491.9999980974	2070.28571401391	1.81337344119861	1065.44628374625	1932.05199396921	4	0	0	3.99999999947484	0.999999999868711	NA	9	15771.375	1752.375	0.366906148115124	0.309606148115124	0.0573
41	hornet_2012	o2012	25	NA	3	FALSE	2012-09-10	09:52:14	2012-09-10	17:54:36	28942	5	22176.047	4435.209	47552.9999937568	9510.59999875136	2.14434069308009	2758.40540391127	5914.96095561898	7	10.14	1.448	11.9999999984245	1.71428571406065	1.18343195250735	11	6538.61	594.419	0.505206148115124	0.342306148115124	0.1629
42	hornet_2012	o2012	25	NA	4	FALSE	2012-09-11	09:54:14	2012-09-11	16:14:44	22830	6	14811.983	2468.663	28327.9999962808	4721.33333271348	1.91250557040748	2335.66091984231	4466.96451978147	5	11.312	2.262	7.99999999894969	1.59999999978994	0.707213578407858	8	5514.126	689.265	0.487306148115124	0.466206148115124	0.0211
43	hornet_2012	o2012	25	NA	5	FALSE	2012-09-12	10:05:00	2012-09-12	17:32:33	26853	10	16124.751	1612.475	27941.9999963315	2794.19999963315	1.73286396771842	2161.73625293263	3745.99486041759	5	0	0	4.99999999934355	0.999999999868711	NA	13	8272.765	636.366	0.416506148115124	0.485106148115124	-0.0686
44	hornet_2012	o2012	25	NA	6	FALSE	2012-09-13	10:09:39	2012-09-13	17:29:43	26404	11	20197.999	1836.181	39914.9999947596	3628.63636315996	1.97618585854765	2753.85534009998	5442.12997959152	20	12.484	0.624	22.9999999969803	1.14999999984902	1.84235821827782	30	5750.892	191.696	0.444806148115124	0.300106148115124	0.1447
45	hornet_2012	o2012	25	NA	7	FALSE	2012-09-14	09:51:03	2012-09-14	17:33:56	27773	7	19849.531	2835.647	36188.9999952488	5169.85714217839	1.82316650178026	2572.94176358334	4690.90123439656	6	0	0	5.99999999921226	0.999999999868711	NA	12	5829.766	485.813	0.473506148115124	0.445306148115124	0.0282
46	hornet_2012	o2012	25	NA	8	FALSE	2012-09-17	10:27:03	2012-09-17	17:07:31	24028	5	10822.169	2164.433	18808.9999975306	3761.79999950612	1.73800649366412	1621.43367737639	2818.06226032587	8	6.563	0.82	9.99999999868711	1.24999999983589	1.52369343268126	12	10448.33	870.694	0.352306148115124	0.395306148115124	-0.043
47	hornet_2012	o2012	25	NA	9	FALSE	2012-09-18	10:03:47	2012-09-18	16:18:10	22463	5	15033.86	3006.772	27667.9999963675	5533.5999992735	1.84037898426402	2409.3796910475	4434.17174851636	8	11.062	1.382	12.9999999982932	1.62499999978665	1.17519435891279	11	5657.516	514.319	0.471106148115124	0.365006148115124	0.1061
48	hornet_2012	o2012	25	NA	10	FALSE	2012-09-19	09:50:23	2012-09-19	18:12:39	30136	9	16713.985	1857.109	30391.9999960099	3376.88888844553	1.81835750097956	1996.62682505973	3630.58136400436	7	0.641	0.091	7.99999999894969	1.1428571427071	12.4804992183302	15	10885.968	725.731	0.433406148115124	0.452106148115124	-0.0187
49	hornet_2012	o2012	25	NA	11	FALSE	2012-09-20	09:45:19	2012-09-20	17:54:52	29373	6	15345.172	2557.528	28582.9999962474	4763.8333327079	1.86267055177012	1880.72785210908	3503.17638601745	12	15.219	1.268	15.9999999978994	1.33333333315828	1.05131743201915	17	9873.484	580.793	0.418006148115124	0.394906148115124	0.0231
50	hornet_2012	o2012	25	NA	13	FALSE	2012-09-27	10:22:54	2012-09-27	18:09:20	27986	5	22902.329	4580.465	40850.9999946367	8170.19999892734	1.78370505439149	2946.05818623598	5254.89887732052	4	17.344	4.336	11.9999999984245	2.99999999960613	0.691881918728351	8	4319.359	539.919	NA	0.325906148115124	NA
51	hornet_2012	o2012	25	NA	14	FALSE	2012-10-02	10:13:26	2012-10-02	16:40:59	23253	6	794.767	132.461	663.999999912824	110.666666652137	0.835464985225636	123.044820023223	102.799638742793	26	83.922	3.227	66.9999999912036	2.57692307658476	0.798360382154902	30	17720.467	590.682	0.398806148115124	0.355506148115124	0.0433
52	hornet_2012	o2012	25	NA	15	FALSE	2012-10-11	10:02:43	2012-10-11	16:40:16	23853	5	10125.92	2025.184	8925.99999882811	1785.19999976562	0.881500149994086	1528.24852219847	1347.15130154619	13	12.39	0.953	15.9999999978994	1.23076923060764	1.29136400305887	17	9681.471	569.498	0.430406148115124	0.401406148115124	0.029
53	hornet_2012	o2012	25	NA	16	FALSE	2012-10-15	10:28:53	2012-10-15	17:53:05	26652	0	0	NA	0	NA	NA	0	0	26	63.89	2.457	49.9999999934355	1.92307692282444	0.782595085200118	18	24621.376	1367.854	0.392306148115124	0.398306148115124	-0.00600000000000001
54	hornet_2012	o2012	25	NA	17	FALSE	2012-10-16	10:23:11	2012-10-16	18:03:01	27590	6	898.593	149.765	807.999999893918	134.666666648986	0.899183501200119	117.250264588619	105.429503429435	27	16.625	0.615	32.9999999956675	1.22222222206176	1.98496240575443	32	22760.125	711.253	0.380406148115124	0.368706148115124	0.0117
55	hornet_2012	o2012	25	NA	18	FALSE	2012-10-18	10:23:07	2012-10-18	17:57:09	27242	4	4231.124	1057.781	2949.9999996127	737.499999903174	0.697214262596109	559.138330519051	389.83921880206	6	1.375	0.229	6.99999999908098	1.1666666665135	5.09090909024072	9	15028.391	1669.821	0.334906148115124	0.416806148115124	-0.0819
56	hornet_2012	o2012	25	NA	19	FALSE	2012-10-22	09:57:22	2012-10-22	17:40:56	27814	6	1572.405	262.067	1682.99999977904	280.499999963173	1.07033493265351	203.518300136622	217.832746070488	17	43.97	2.586	37.999999995011	2.23529411735359	0.864225608255878	21	22130.14	1053.816	0.400506148115124	0.328906148115124	0.0715999999999999
57	hornet_2012	o2012	25	NA	20	FALSE	2012-10-23	10:15:22	2012-10-23	17:53:48	27506	0	0	NA	0	NA	NA	0	0	1	0	0	0.999999999868711	0.999999999868711	NA	0	0	NA	0.319106148115124	0.293806148115124	0.0253
58	hornet_2012	o2012	25	NA	21	FALSE	2012-10-24	10:06:00	2012-10-24	16:15:44	22184	0	0	NA	0	NA	NA	0	0	2	0	0	1.99999999973742	0.999999999868711	NA	1	10656	10656	0.405406148115124	0.374406148115124	0.031
59	hornet_2012	o2012	26	NA	1	FALSE	2012-09-14	09:55:26	2012-09-14	17:00:15	25489	3	372.703	124.234	429.999999943546	143.333333314515	1.15373366982167	52.6396013966809	60.7320804973426	5	0	0	4.99999999934355	0.999999999868711	NA	7	17559.781	2508.54	NA	NA	0.0995
60	hornet_2012	o2012	27	NA	2	FALSE	2012-09-10	09:53:49	2012-09-10	18:44:04	31815	7	22939.063	3277.009	47821.9999937215	6831.71428481735	2.08474077575538	2595.65069306931	5411.25883945929	16	10.563	0.66	20.9999999972429	1.31249999982768	1.98807157031553	17	7718.077	454.004	0.426971574544981	0.327371574544981	0.0996
61	hornet_2012	o2012	27	NA	4	FALSE	2012-09-12	10:02:48	2012-09-12	17:23:36	26448	5	18855.86	3771.172	38582.9999949345	7716.59999898689	2.04620738565805	2566.58711433757	5251.76950929235	2	0	0	1.99999999973742	0.999999999868711	NA	5	4873.719	974.743	0.474571574544981	0.322071574544981	0.1525
62	hornet_2012	o2012	27	NA	5	FALSE	2012-09-17	10:34:02	2012-09-17	17:13:07	23945	5	14479.078	2895.815	27095.9999964426	5419.19999928852	1.87138987692742	2176.85031530591	4073.73564364975	6	4.515	0.752	6.99999999908098	1.1666666665135	1.55038759669567	10	7601.532	760.153	0.520311279805679	0.403711279805679	0.1166
63	hornet_2012	o2012	27	NA	6	FALSE	2012-09-18	10:06:53	2012-09-18	15:58:23	21090	4	13960.453	3490.113	27880.9999963395	6970.24999908488	1.99714149650728	2383.00762446657	4759.20341331542	5	4.485	0.897	6.99999999908098	1.39999999981619	1.5607580822923	8	5671.125	708.89	0.471311279805679	0.323111279805679	0.1482
64	hornet_2012	o2012	27	NA	7	FALSE	2012-09-19	09:50:21	2012-09-19	18:31:51	31290	7	19225.079	2746.439	31910.9999958104	4558.71428511577	1.65986314000637	2211.89787152445	3671.44774640197	17	26.156	1.538	24.9999999967178	1.47058823510105	0.955803639574773	23	11169.187	485.616	0.519811279805679	0.359811279805679	0.16
65	hornet_2012	o2012	27	NA	8	TRUE	2012-09-20	07:48:38	2012-09-20	20:29:04	45626	10	28493.783	2849.378	55209.9999927515	5520.99999927515	1.93761565436052	2248.22730022356	4356.20041147384	7	0	0	6.99999999908098	0.999999999868711	NA	16	17079.076	1067.442	0.487911279805679	0.349511279805679	0.1384
66	hornet_2012	o2012	27	NA	9	TRUE	2012-09-21	07:42:51	2012-09-21	20:27:21	45870	8	4241.188	530.148	7134.99999906325	891.874999882906	1.68231165396659	332.85975147155	559.973839037011	9	17.5	1.944	15.9999999978994	1.77777777754437	0.914285714165678	16	34337.203	2146.075	0.404911279805679	0.431211279805679	-0.0263
67	hornet_2012	o2012	27	NA	10	FALSE	2012-09-24	10:17:00	2012-09-24	16:52:46	23746	5	904.344	180.868	1151.99999984875	230.399999969751	1.27385154305082	137.102602543586	174.648361806431	23	26.987	1.173	29.9999999960613	1.30434782591571	1.1116463480958	27	19022.372	704.532	0.365511279805679	0.400011279805679	-0.0345
68	hornet_2012	o2012	27	NA	11	FALSE	2012-09-25	10:18:12	2012-09-25	17:18:17	25205	5	5849.077	1169.815	11911.9999984361	2382.39999968722	2.03656063998406	835.416671295378	1701.37671074667	17	12.953	0.761	19.9999999973742	1.17647058808084	1.54404385064265	21	15940.001	759.047	0.335711279805679	0.311611279805679	0.0241
69	hornet_2012	o2012	27	NA	12	FALSE	2012-09-27	10:20:27	2012-09-27	17:42:31	26524	8	1505.141	188.142	2656.99999965116	332.124999956396	1.76528311942281	204.286970291057	360.624340172832	10	0.438	0.043	9.99999999868711	0.999999999868711	22.8310502253131	16	20172.874	1260.804	0.368311279805679	0.377911279805679	-0.0096
70	hornet_2012	o2012	27	NA	15	FALSE	2012-10-12	10:01:27	2012-10-12	17:37:34	27367	7	687.424	98.203	1159.9999998477	165.714285692529	1.68745926800301	90.4273906529762	152.592538438694	9	2.234	0.248	8.9999999988184	0.999999999868711	4.02864816419802	14	21861.497	1561.535	0.360611279805679	0.406811279805679	-0.0462
71	hornet_2012	o2012	27	NA	16	FALSE	2012-10-16	10:27:23	2012-10-16	18:08:32	27669	2	454.219	227.109	697.99999990836	348.99999995418	1.53670366036727	59.0982109942535	90.8164371560265	9	1.172	0.13	9.99999999868711	1.11111111096523	8.5324232070709	10	22484	2248.4	0.363011279805679	0.426611279805679	-0.0636
72	hornet_2012	o2012	27	NA	17	FALSE	2012-10-18	10:16:37	2012-10-18	17:52:30	27353	9	3635.514	403.946	6341.99999916736	704.666666574151	1.74445759228746	478.479523269842	834.687237122162	6	0	0	5.99999999921226	0.999999999868711	NA	14	21369.095	1526.363	0.364611279805679	0.428111279805679	-0.0635000000000001
73	hornet_2012	o2012	27	NA	18	FALSE	2012-10-22	11:05:21	2012-10-22	18:02:27	25026	5	699.953	139.99	1109.99999985427	221.999999970854	1.58582076204298	100.688515943419	159.673939082369	11	0	0	10.9999999985558	0.999999999868711	NA	15	18565.86	1237.724	0.340311279805679	0.390211279805679	-0.0499
74	hornet_2012	o2012	27	NA	19	FALSE	2012-10-23	10:06:35	2012-10-23	17:59:12	28357	3	1562.813	520.937	2478.99999967453	826.333333224845	1.58624224374544	198.403455936806	314.715943112047	34	50.344	1.48	50.9999999933042	1.49999999980307	1.01303035105085	36	22246.656	617.962	0.376811279805679	0.366111279805679	0.0107
75	hornet_2012	o2012	27	NA	20	FALSE	2012-10-24	10:05:59	2012-10-24	16:27:16	22877	4	1945.703	486.425	3547.99999953419	886.999999883546	1.82350543712693	306.182226690563	558.324955121872	9	1.031	0.114	9.99999999868711	1.11111111096523	9.69932104625326	12	14707.781	1225.648	0.358011279805679	0.356011279805679	0.002
76	hornet_2012	o2012	27	NA	21	FALSE	2012-10-25	10:01:55	2012-10-25	17:33:50	27115	7	714.97	102.138	832.999999890636	118.999999984377	1.16508384951905	94.9250230499724	110.595611270746	44	35.062	0.796	55.9999999926478	1.27272727256018	1.59717072593257	50	22718.28	454.365	0.353011279805679	0.344111279805679	0.00890000000000002
77	hornet_2012	o2012	27	NA	22	FALSE	2012-10-26	10:28:57	2012-10-26	17:48:32	26375	6	662.922	110.487	746.999999901927	124.499999983654	1.12682940059604	90.4841402843602	101.960189560073	84	55.248	0.657	91.9999999879214	1.0952380950943	1.66521865023026	63	21263.875	337.521	0.333911279805679	0.354911279805679	-0.021
78	hornet_2012	o2012	27	NA	23	FALSE	2012-10-29	10:08:20	2012-10-29	17:33:17	26697	2	1790.843	895.421	2941.99999961375	1470.99999980687	1.64280174175723	241.489111136083	396.718732389762	4	0	0	3.99999999947484	0.999999999868711	NA	5	22569.751	4513.95	0.304411279805679	0.341311279805679	-0.0369
79	hornet_2012	o2012	27	NA	24	FALSE	2012-10-30	09:55:44	2012-10-30	17:08:13	25949	4	2393.608	598.402	3835.99999949637	958.999999874094	1.6026015953725	332.074022120313	532.182357631776	0	0	NA	0	NA	NA	3	16681.204	5560.401	0.339011279805679	0.339711279805679	-0.000700000000000034
80	hornet_2012	o2012	27	NA	25	FALSE	2012-10-31	10:03:16	2012-10-31	17:23:14	26398	1	1206.281	1206.281	1417.99999981383	1417.99999981383	1.17551383120005	164.505326161073	193.378286208417	1	0	0	0.999999999868711	0.999999999868711	NA	1	5523.266	5523.266	0.324811279805679	0.380711279805679	-0.0559
81	hornet_2012	o2012	27	NA	26	FALSE	2012-11-05	11:00:49	2012-11-05	17:19:51	22742	1	622.25	622.25	846.999999888798	846.999999888798	1.36118923244483	98.500571629584	134.077917491851	2	0	0	1.99999999973742	0.999999999868711	NA	2	6627.234	3313.617	0.299911279805679	0.395311279805679	-0.0954
82	hornet_2012	o2012	27	NA	27	FALSE	2012-11-06	10:56:35	2012-11-06	17:05:50	22155	4	38.828	9.707	63.9999999915975	15.9999999978994	1.64829504459662	6.30922139471903	10.3994583601783	349	437.509	1.253	494.999999935012	1.41833810869631	1.13140529665678	59	21573.373	365.65	0.370111279805679	0.373711279805679	-0.00359999999999999
83	hornet_2012	o2012	27	NA	28	FALSE	2012-11-08	11:40:16	2012-11-08	17:41:22	21666	0	0	NA	0	NA	NA	0	0	0	0	NA	0	NA	NA	0	0	NA	0.318411279805679	0.348611279805679	-0.0302
84	hornet_2012	o2012	27	NA	29	FALSE	2012-11-09	10:04:43	2012-11-09	17:31:03	26780	0	0	NA	0	NA	NA	0	0	1	0	0	0.999999999868711	0.999999999868711	NA	0	0	NA	0.327511279805679	0.366111279805679	-0.0386
85	hornet_2012	o2012	27	NA	30	FALSE	2012-11-15	11:47:08	2012-11-15	17:30:59	20631	0	0	NA	0	NA	NA	0	0	1	0	0	0.999999999868711	0.999999999868711	NA	0	0	NA	0.329211279805679	0.377811279805679	-0.0486
86	hornet_2012	o2012	27	NA	32	FALSE	2012-11-21	11:16:28	2012-11-21	17:20:26	21838	0	0	NA	0	NA	NA	0	0	1	0	0	0.999999999868711	0.999999999868711	NA	0	0	NA	0.311111279805679	0.289811279805679	0.0213
87	hornet_2012	o2012	41	NA	1	FALSE	2012-09-06	09:46:13	2012-09-06	17:38:34	28341	6	7057.436	1176.239	10715.9999985931	1785.99999976552	1.51839846632589	896.466941886313	1361.19402967204	8	6.906	0.863	13.999999998162	1.74999999977024	2.02722270462815	13	17865.939	1374.303	0.340358562418891	0.325558562418891	0.0148
88	hornet_2012	o2012	41	NA	2	FALSE	2012-09-12	09:52:26	2012-09-12	17:50:16	28670	7	18099.765	2585.68	31180.9999959063	4454.42857084376	1.72272954902488	2272.72947331706	3915.29822062304	4	0	0	3.99999999947484	0.999999999868711	NA	10	9442.407	944.24	0.502758562418891	0.377858562418891	0.1249
89	hornet_2012	o2012	41	NA	3	FALSE	2012-09-14	11:09:55	2012-09-14	17:00:46	21051	2	3362.89	1681.445	6629.99999912955	3314.99999956478	1.9715185448021	575.098760153912	1133.81787073614	5	24.984	4.996	14.9999999980307	2.99999999960613	0.600384245838564	6	14690.126	2448.354	0.452358562418891	0.364958562418891	0.0874
90	hornet_2012	o2012	41	NA	4	FALSE	2012-09-17	10:27:03	2012-09-17	16:57:45	23442	1	8272.937	8272.937	19917.999997385	19917.999997385	2.40760929249009	1270.47919119529	3058.81750663706	2	0	0	1.99999999973742	0.999999999868711	NA	2	831.484	415.742	0.459158562418891	0.380358562418891	0.0788
91	hornet_2012	o2012	41	NA	5	FALSE	2012-09-18	10:03:45	2012-09-18	16:18:08	22463	5	8123.094	1624.618	17583.9999976914	3516.79999953828	2.16469241863894	1301.83583670926	2818.074166037	11	8.391	0.762	16.9999999977681	1.54545454525164	2.02598021663307	15	12454.749	830.316	0.408258562418891	0.447158562418891	-0.0389
92	hornet_2012	o2012	41	NA	6	FALSE	2012-09-19	09:50:21	2012-09-19	17:34:33	27852	4	19219.39	4804.847	39538.999994809	9884.74999870224	2.05724531292663	2484.19517449375	5110.59887912223	4	0	0	3.99999999947484	0.999999999868711	NA	7	6757.516	965.359	0.425858562418891	0.326658562418891	0.0992
93	hornet_2012	o2012	41	NA	7	FALSE	2012-09-20	09:50:13	2012-09-20	17:35:43	27930	5	13437.155	2687.431	29243.9999961606	5848.79999923212	2.17635355074497	1731.96412459721	3769.36627233004	1	0	0	0.999999999868711	0.999999999868711	NA	2	10439.767	5219.883	0.472658562418891	0.355858562418891	0.1168
94	hornet_2012	o2012	41	NA	8	FALSE	2012-09-24	10:25:13	2012-09-24	17:27:57	25364	3	3403.499	1134.499	5662.99999925651	1887.66666641884	1.6638759110129	483.070351679546	803.769121484128	5	2.344	0.468	8.9999999988184	1.79999999976368	3.8395904431819	7	11869.016	1695.573	0.425758562418891	0.468958562418891	-0.0432
95	hornet_2012	o2012	41	NA	9	FALSE	2012-09-25	10:22:38	2012-09-25	16:28:16	21938	4	5057.811	1264.452	11048.9999985494	2762.24999963735	2.18454188947539	829.980836904002	1813.12790567863	5	0	0	4.99999999934355	0.999999999868711	NA	8	10992.579	1374.072	0.436558562418891	0.434158562418891	0.00239999999999996
96	hornet_2012	o2012	42	NA	2	FALSE	2012-09-19	10:10:31	2012-09-19	17:50:38	27607	3	16549.907	5516.635	19788.9999974019	6596.33333246731	1.19571668876459	2158.1361683631	2580.51943313822	9	0	0	8.9999999988184	0.999999999868711	NA	11	7933.64	721.24	0.491012502636658	0.298812502636658	0.1922
97	hornet_2012	o2012	42	NA	3	TRUE	2012-09-20	07:47:51	2012-09-20	20:05:12	44241	7	15442.139	2206.019	10202.9999986605	1457.57142838006	0.660724527778208	1256.56518613955	830.243439234593	46	81.593	1.773	79.9999999894969	1.73913043455428	0.980476266217652	21	25569.066	1217.574	0.450712502636658	0.412212502636658	0.0385
98	hornet_2012	o2012	42	NA	4	TRUE	2012-09-21	07:54:12	2012-09-21	20:14:54	44442	3	5467.439	1822.479	4844.9999993639	1614.99999978797	0.886155291236701	442.886917780478	392.466585610685	20	54.375	2.718	42.9999999943546	2.14999999971773	0.790804597597326	21	32667.421	1555.591	0.401012502636658	0.389612502636658	0.0114
99	hornet_2012	o2012	42	NA	5	FALSE	2012-10-02	10:13:27	2012-10-02	17:20:04	25597	14	2170.001	155	1828.99999975987	130.642857125705	0.842856754333234	305.192155330703	257.23326949	21	102.532	4.882	74.9999999901533	3.57142857095969	0.731478952816227	33	14383.905	435.875	0.282312502636658	0.359412502636658	-0.0771
100	hornet_2012	o2012	42	NA	6	FALSE	2012-10-11	10:02:38	2012-10-11	16:49:03	24385	8	1743.953	217.994	1060.9999998607	132.624999982588	0.608387955329473	257.462817305721	156.637276993993	80	208.705	2.608	152.999999979913	1.91249999974891	0.733092163483925	87	21749.514	249.994	0.403612502636658	0.374212502636658	0.0294
101	hornet_2012	o2012	42	NA	7	FALSE	2012-10-15	10:28:48	2012-10-15	17:53:35	26687	5	433.64	86.728	181.999999976105	36.3999999952211	0.419702979374839	58.4967961929029	24.5512796460441	79	250.938	3.176	163.999999978469	2.07594936681605	0.653547888237208	83	25864.797	311.624	0.311712502636658	0.378712502636658	-0.067
102	hornet_2012	o2012	42	NA	8	FALSE	2012-10-16	10:20:21	2012-10-16	18:20:58	28837	11	352.125	32.011	228.999999969935	20.8181818154486	0.650337238111282	43.9591497035059	28.5882720078984	8	6.843	0.855	10.9999999985558	1.37499999981948	1.60748209828377	18	27249.814	1513.878	0.365112502636658	0.335412502636658	0.0297
103	hornet_2012	o2012	42	NA	9	FALSE	2012-10-17	10:16:42	2012-10-17	18:07:34	28252	5	212.969	42.593	93.9999999876588	18.7999999975318	0.441378792160638	27.137491151069	11.9779130665288	9	80.39	8.932	40.9999999946171	4.55555555495746	0.510013683226983	13	23762.453	1827.881	0.333712502636658	0.335912502636658	-0.00220000000000004
104	hornet_2012	o2012	42	NA	10	FALSE	2012-10-19	10:05:03	2012-10-19	17:44:35	27572	3	80.671	26.89	41.9999999944858	13.999999998162	0.52063318905785	10.5329899898448	5.4838241687273	181	280.454	1.549	263.99999996534	1.45856353572011	0.941330842010951	37	26571.706	718.154	0.332412502636658	0.362212502636658	-0.0298
105	hornet_2012	o2012	42	NA	11	FALSE	2012-10-23	10:06:38	2012-10-23	17:38:28	27110	0	0	NA	0	NA	NA	0	0	8	0	0	7.99999999894969	0.999999999868711	NA	7	8358.094	1194.013	0.328012502636658	0.367312502636658	-0.0393
106	hornet_2012	o2012	42	NA	12	FALSE	2012-10-24	10:06:01	2012-10-24	16:16:56	22255	0	0	NA	0	NA	NA	0	0	11	5.188	0.471	10.9999999985558	0.999999999868711	2.12027756332995	5	7436.376	1487.275	0.359112502636658	0.330612502636658	0.0285
107	hornet_2012	o2012	42	NA	13	FALSE	2012-10-25	10:01:54	2012-10-25	17:29:28	26854	0	0	NA	0	NA	NA	0	0	6	8.875	1.479	9.99999999868711	1.66666666644785	1.12676056323235	5	16481.593	3296.318	0.319212502636658	0.375312502636658	-0.0561
108	hornet_2012	o2012	42	NA	14	FALSE	2012-10-26	10:30:37	2012-10-26	18:07:20	27403	0	0	NA	0	NA	NA	0	0	3	2.859	0.953	4.99999999934355	1.66666666644785	1.74886323866511	1	13271.844	13271.844	0.365112502636658	0.370112502636658	-0.005
109	hornet_2012	o2012	42	NA	15	FALSE	2012-10-29	09:58:29	2012-10-29	16:24:20	23151	0	0	NA	0	NA	NA	0	0	14	14.844	1.06	17.9999999976368	1.28571428554549	1.21261115586343	13	22011.969	1693.228	0.310012502636658	0.378212502636658	-0.0682
110	hornet_2012	o2012	42	NA	16	FALSE	2012-10-30	09:55:45	2012-10-30	16:21:32	23147	0	0	NA	0	NA	NA	0	0	6	0	0	5.99999999921226	0.999999999868711	NA	5	17026.578	3405.315	0.358912502636658	0.420312502636658	-0.0614000000000001
111	hornet_2012	o2012	42	NA	17	FALSE	2012-10-31	10:03:14	2012-10-31	16:28:59	23145	0	0	NA	0	NA	NA	0	0	1	0	0	0.999999999868711	0.999999999868711	NA	0	0	NA	0.402012502636658	0.370812502636658	0.0312
112	hornet_2012	o2012	42	NA	18	FALSE	2012-11-05	11:00:45	2012-11-05	17:19:17	22712	0	0	NA	0	NA	NA	0	0	0	0	NA	0	NA	NA	0	0	NA	0.294612502636658	0.417612502636658	-0.123
113	hornet_2012	o2012	42	NA	19	FALSE	2012-11-06	10:52:22	2012-11-06	17:00:13	22071	0	0	NA	0	NA	NA	0	0	4	0.968	0.242	4.99999999934355	1.24999999983589	5.16528925552019	3	17981.423	5993.807	0.403412502636658	0.373612502636658	0.0298
114	hornet_2012	o2012	42	NA	20	FALSE	2012-11-08	11:44:34	2012-11-08	17:45:50	21676	0	0	NA	0	NA	NA	0	0	2	0	0	1.99999999973742	0.999999999868711	NA	1	3514.172	3514.172	0.350312502636658	0.334312502636658	0.016
115	hornet_2012	o2012	42	NA	21	FALSE	2012-11-09	10:00:34	2012-11-09	17:23:37	26583	0	0	NA	0	NA	NA	0	0	0	0	NA	0	NA	NA	0	0	NA	0.336712502636658	0.419312502636658	-0.0826000000000001
116	hornet_2012	o2012	42	NA	22	FALSE	2012-11-15	11:41:51	2012-11-15	17:35:48	21237	0	0	NA	0	NA	NA	0	0	0	0	NA	0	NA	NA	0	0	NA	0.357612502636658	0.305712502636658	0.0519
117	hornet_2012	o2012	42	NA	23	FALSE	2012-11-16	11:03:33	2012-11-16	17:14:59	22286	0	0	NA	0	NA	NA	0	0	0	0	NA	0	NA	NA	0	0	NA	0.317512502636658	0.321912502636658	-0.00440000000000002
118	hornet_2012	o2012	43	NA	1	FALSE	2012-09-10	10:01:41	2012-09-10	18:26:44	30303	12	15311.47	1275.955	17514.9999977005	1459.58333314171	1.14391368024758	1819.00445500445	2080.7840805109	7	17.468	2.495	15.9999999978994	2.28571428541419	0.915960613573356	18	11966.421	664.801	0.44998604986869	0.26298604986869	0.187
119	hornet_2012	o2012	43	NA	2	FALSE	2012-09-11	09:53:43	2012-09-11	16:14:42	22859	16	12555.405	784.712	13759.9999981935	859.999999887091	1.09594234500547	1977.31563060501	2167.02392902124	11	7.75	0.704	17.9999999976368	1.6363636361488	2.32258064485637	26	6757.657	259.909	0.44108604986869	0.32178604986869	0.1193
120	hornet_2012	o2012	43	NA	3	FALSE	2012-09-12	10:04:59	2012-09-12	17:09:23	25464	32	14008.734	437.772	21677.9999971539	677.43749991106	1.54746317527008	1980.49962299717	3064.7502352244	15	43.952	2.93	44.999999994092	2.99999999960613	1.0238441935314	46	11327.61	246.252	0.45738604986869	0.26878604986869	0.1886
121	hornet_2012	o2012	43	NA	4	FALSE	2012-09-13	10:15:52	2012-09-13	16:42:05	23173	26	14902.451	573.171	18676.9999975479	718.346153751843	1.25328377174653	2315.14364130669	2901.53195491186	20	64.547	3.227	52.9999999930417	2.64999999965208	0.821107100144727	45	5004.924	111.22	0.43318604986869	0.33438604986869	0.0987999999999999
122	hornet_2012	o2012	43	NA	5	FALSE	2012-09-14	09:49:58	2012-09-14	18:05:05	29707	19	10021.267	527.435	7285.99999904343	383.47368416018	0.727053774641812	1214.41280506278	882.943413894245	659	554.865	0.841	738.999999902977	1.121396054481	1.33185549620714	94	16498.451	175.515	0.43348604986869	0.27258604986869	0.1609
123	hornet_2012	o2012	43	NA	6	FALSE	2012-09-17	10:12:23	2012-09-17	17:31:50	26367	25	11042.671	441.706	13545.9999982216	541.839999928862	1.22669596859506	1507.70340197975	1849.49368504561	25	15.188	0.607	30.99999999593	1.2399999998372	2.04108506689031	49	14953.079	305.164	0.34718604986869	0.27588604986869	0.0713
124	hornet_2012	o2012	43	NA	8	FALSE	2012-09-21	09:48:07	2012-09-21	17:27:29	27562	7	10679.704	1525.672	18024.9999976335	2574.99999966193	1.68778085962247	1394.92541905522	2354.32842288225	12	0	0	11.9999999984245	0.999999999868711	NA	18	12864.218	714.678	0.40428604986869	0.34178604986869	0.0625000000000001
125	hornet_2012	o2012	43	NA	9	FALSE	2012-09-24	10:25:14	2012-09-24	17:35:18	25804	8	16700.766	2087.595	20203.9999973474	2525.49999966843	1.20976486930883	2329.97820492947	2818.72577857893	9	4.312	0.479	9.99999999868711	1.11111111096523	2.31910946166213	16	8943.376	558.961	0.36588604986869	0.24988604986869	0.116
126	hornet_2012	o2012	43	NA	10	FALSE	2012-09-25	10:16:54	2012-09-25	17:17:39	25245	24	9944.981	414.374	14439.9999981042	601.666666587673	1.45198869641925	1418.1791087344	2059.18003538028	3	0	0	2.99999999960613	0.999999999868711	NA	25	12935.973	517.438	0.36868604986869	0.28538604986869	0.0833
127	hornet_2012	o2012	43	NA	11	FALSE	2012-09-26	10:04:28	2012-09-26	17:30:36	26768	9	4738.064	526.451	5263.99999930889	584.888888812098	1.11100229952759	637.217214584579	707.949790702033	31	44.893	1.448	51.999999993173	1.67741935461848	1.15830975860764	25	19871.388	794.855	0.30958604986869	0.34108604986869	-0.0315
128	hornet_2012	o2012	43	NA	12	FALSE	2012-09-27	10:22:52	2012-09-27	17:52:34	26982	7	10171.941	1453.134	12498.999998359	1785.571428337	1.22877236491629	1357.16357571714	1667.64509651221	6	0	0	5.99999999921226	0.999999999868711	NA	12	15291.45	1274.287	0.31538604986869	0.30048604986869	0.0149
129	hornet_2012	o2012	43	NA	13	FALSE	2012-09-28	10:29:58	2012-09-28	17:55:39	26741	10	3352.845	335.284	4727.99999937926	472.799999937926	1.41014571188923	451.375864776934	636.505740165489	10	0	0	9.99999999868711	0.999999999868711	NA	19	19669.749	1035.249	0.29218604986869	0.30058604986869	-0.00840000000000002
130	hornet_2012	o2012	43	NA	14	FALSE	2012-10-02	10:25:29	2012-10-02	16:33:27	22078	8	1265.327	158.165	1678.99999977957	209.874999972446	1.32692971838866	206.322003804692	273.774798405944	7	0	0	6.99999999908098	0.999999999868711	NA	14	16308.783	1164.913	0.31188604986869	0.29678604986869	0.0151
131	hornet_2012	o2012	43	NA	15	FALSE	2012-10-04	09:57:55	2012-10-04	18:12:37	29682	16	5460.923	341.307	9124.99999880198	570.312499925124	1.67096294871801	662.331473620376	1106.73135218945	12	13.375	1.114	19.9999999973742	1.66666666644785	1.49532710260742	27	20284.061	751.261	0.31888604986869	0.28908604986869	0.0298
132	hornet_2012	o2012	43	NA	16	FALSE	2012-10-05	09:53:23	2012-10-05	17:19:20	26757	9	5590.186	621.131	10521.9999986186	1169.11111095762	1.88222717430486	752.12727884292	1415.67440277411	8	4.953	0.619	8.9999999988184	1.1249999998523	1.81708055699947	16	20732.783	1295.798	0.29068604986869	0.25818604986869	0.0325
133	hornet_2012	o2012	43	NA	17	FALSE	2012-10-08	10:21:40	2012-10-08	17:50:27	26927	10	7687.013	768.701	9502.99999875236	950.299999875236	1.23624091682326	1027.71370000371	1270.50172672442	10	0	0	9.99999999868711	0.999999999868711	NA	19	17383.612	914.926	0.26038604986869	0.31488604986869	-0.0545
134	hornet_2012	o2012	43	NA	18	FALSE	2012-10-09	10:12:37	2012-10-09	18:07:20	28483	17	6377.375	375.139	7706.99999898815	453.35294111695	1.20849095419168	806.043956043956	974.096829559996	36	26.298	0.73	41.9999999944858	1.1666666665135	1.59707962561738	52	21642.17	416.195	0.32788604986869	0.29548604986869	0.0324
135	hornet_2012	o2012	43	NA	19	FALSE	2012-10-10	10:19:35	2012-10-10	16:53:33	23638	12	2408.39	200.699	2955.99999961191	246.333333300993	1.22737596469505	366.790929858702	450.190371376718	10	1.093	0.109	9.99999999868711	0.999999999868711	9.14913083136972	19	20119.829	1058.938	0.33538604986869	0.26978604986869	0.0656
136	hornet_2012	o2012	43	NA	20	FALSE	2012-10-11	10:09:05	2012-10-11	17:30:01	26456	8	6743.452	842.931	9290.99999878019	1161.37499984752	1.37778099388565	917.615179921379	1264.27275459664	9	0	0	8.9999999988184	0.999999999868711	NA	16	17594.673	1099.667	0.28628604986869	0.25028604986869	0.036
137	hornet_2012	o2012	43	NA	22	FALSE	2012-10-15	10:28:49	2012-10-15	17:47:09	26300	3	962.907	320.969	1424.99999981291	474.999999937638	1.47989369670478	131.804760456274	195.057034194923	7	1.062	0.151	6.99999999908098	0.999999999868711	6.59133709894631	8	20827.297	2603.412	0.26158604986869	0.27008604986869	-0.00850000000000001
138	hornet_2012	o2012	43	NA	23	FALSE	2012-10-16	10:20:22	2012-10-16	18:02:38	27736	5	1969.844	393.968	2954.99999961204	590.999999922408	1.50011879093575	255.676319584655	383.544851406235	10	2.423	0.242	11.9999999984245	1.19999999984245	4.95253817516488	10	22978.125	2297.812	0.26248604986869	0.32418604986869	-0.0617
139	hornet_2012	o2012	43	NA	24	FALSE	2012-10-17	10:17:37	2012-10-17	17:56:50	27553	8	3882.765	485.345	3971.99999947852	496.499999934815	1.02298233333166	507.311508728632	518.970710925223	10	0	0	9.99999999868711	0.999999999868711	NA	17	20155.235	1185.602	0.31638604986869	0.25578604986869	0.0606
140	hornet_2012	o2012	43	NA	25	FALSE	2012-10-18	10:16:39	2012-10-18	17:47:54	27075	9	1478.752	164.305	1807.99999976263	200.888888862513	1.22265261501768	196.620764542936	240.398891935197	7	0.922	0.131	6.99999999908098	0.999999999868711	7.59219088837417	14	21144.513	1510.322	0.28168604986869	0.27558604986869	0.00609999999999999
141	hornet_2012	o2012	43	NA	26	FALSE	2012-10-19	10:05:03	2012-10-19	17:38:11	27188	3	841.938	280.646	1133.99999985112	377.999999950373	1.34689252635125	111.482153891423	150.154479897897	6	0	0	5.99999999921226	0.999999999868711	NA	8	23471.75	2933.968	0.27138604986869	0.25818604986869	0.0132
142	hornet_2012	o2012	43	NA	27	FALSE	2012-10-22	11:03:05	2012-10-22	17:55:40	24755	3	674.968	224.989	878.999999884597	292.999999961532	1.3022839599575	98.1573338719451	127.828721453627	6	0	0	5.99999999921226	0.999999999868711	NA	8	13772.751	1721.593	0.27238604986869	0.26098604986869	0.0114
143	hornet_2012	o2012	43	NA	28	FALSE	2012-10-23	10:15:44	2012-10-23	17:48:21	27157	5	1982.766	396.553	1935.99999974582	387.199999949165	0.976413757218867	262.840431564606	256.641013333025	8	0	0	7.99999999894969	0.999999999868711	NA	12	19446.031	1620.502	0.26128604986869	0.29948604986869	-0.0382
144	hornet_2012	o2012	43	NA	29	FALSE	2012-10-24	10:00:50	2012-10-24	16:36:15	23725	8	1848.889	231.111	1875.9999997537	234.499999969213	1.01466340042788	280.547962065332	284.661749172321	7	0	0	6.99999999908098	0.999999999868711	NA	14	17112.001	1222.285	0.30408604986869	0.29268604986869	0.0114
145	hornet_2012	o2012	43	NA	30	FALSE	2012-10-25	10:01:56	2012-10-25	17:33:51	27115	9	2819.751	313.305	4104.99999946106	456.111111051229	1.45580230292003	374.372251521298	545.011985914063	5	0	0	4.99999999934355	0.999999999868711	NA	13	21291.686	1637.822	0.29298604986869	0.28578604986869	0.00720000000000004
146	hornet_2012	o2012	43	NA	31	FALSE	2012-10-26	10:28:54	2012-10-26	17:53:04	26650	8	1931.172	241.396	2310.99999969659	288.874999962074	1.19668263608658	260.871264540338	312.180112529371	7	13.829	1.975	14.9999999980307	2.14285714257581	1.08467712763256	13	16202.312	1246.331	0.27978604986869	0.31838604986869	-0.0386
147	hornet_2012	o2012	43	NA	32	FALSE	2012-10-29	10:08:36	2012-10-29	17:27:16	26320	4	10681.266	2670.316	11613.9999984752	2903.4999996188	1.0873242926892	1460.96343465046	1588.54103322609	9	0	0	8.9999999988184	0.999999999868711	NA	12	12806.703	1067.225	0.28058604986869	0.30298604986869	-0.0224
148	hornet_2012	o2012	43	NA	33	FALSE	2012-10-30	10:01:08	2012-10-30	17:17:44	26196	3	1661.016	553.672	2125.99999972088	708.666666573626	1.27993950673617	228.266055886395	292.166742975842	5	0	0	4.99999999934355	0.999999999868711	NA	7	17005.796	2429.399	0.29148604986869	0.27518604986869	0.0163
149	hornet_2012	o2012	43	NA	34	FALSE	2012-10-31	10:08:12	2012-10-31	17:44:06	27354	2	3541.531	1770.765	3025.99999960272	1512.99999980136	0.854432729687448	466.093134459311	398.245229164648	15	6.891	0.459	16.9999999977681	1.13333333318454	2.46698592334467	16	23658.485	1478.655	0.26328604986869	0.23408604986869	0.0292
150	hornet_2012	o2012	43	NA	35	FALSE	2012-11-05	11:00:44	2012-11-05	17:19:01	22697	3	913.689	304.563	847.999999888667	282.666666629555	0.928105733886112	144.921372868661	134.502357122051	9	4.828	0.536	9.99999999868711	1.11111111096523	2.07125103535359	11	12474.202	1134.018	0.26868604986869	0.26298604986869	0.00569999999999998
151	hornet_2012	o2012	43	NA	36	FALSE	2012-11-06	10:56:21	2012-11-06	17:05:47	22166	4	819.782	204.945	728.99999990429	182.249999976073	0.889260803365152	133.141532076153	118.397545775307	3	0	0	2.99999999960613	0.999999999868711	NA	6	16169.828	2694.971	0.25078604986869	0.25998604986869	-0.00919999999999999
152	hornet_2012	o2012	43	NA	37	FALSE	2012-11-08	11:40:15	2012-11-08	17:58:12	22677	7	3585.408	512.201	2132.99999971996	304.71428567428	0.594911374024924	569.187670326763	338.616219032141	41	45.564	1.111	52.9999999930417	1.29268292665955	1.16319901661491	47	15687.372	333.773	0.27798604986869	0.26418604986869	0.0138
153	hornet_2012	o2012	43	NA	38	FALSE	2012-11-09	10:04:41	2012-11-09	17:31:00	26779	3	1913.907	637.969	2606.99999965773	868.99999988591	1.36213515058868	257.293595727996	350.468650762457	4	0	0	3.99999999947484	0.999999999868711	NA	6	12362.515	2060.419	0.24788604986869	0.26408604986869	-0.0162
154	hornet_2012	o2012	43	NA	39	FALSE	2012-11-15	11:47:07	2012-11-15	17:30:58	20631	0	0	NA	0	NA	NA	0	0	0	0	NA	0	NA	NA	0	0	NA	0.28028604986869	0.32638604986869	-0.0461
155	hornet_2012	o2012	43	NA	40	FALSE	2012-11-16	11:03:31	2012-11-16	17:14:57	22286	5	816.704	163.34	756.999999900614	151.399999980123	0.926896402981514	131.927416315175	122.283047637181	5	0	0	4.99999999934355	0.999999999868711	NA	9	16474.687	1830.52	0.30368604986869	0.26578604986869	0.0379
156	hornet_2012	o2012	43	NA	41	FALSE	2012-11-21	11:16:28	2012-11-21	17:20:25	21837	2	290.563	145.281	332.999999956281	166.49999997814	1.14605094233017	47.9015798873472	54.897650768998	3	0	0	2.99999999960613	0.999999999868711	NA	4	17783.672	4445.918	0.27138604986869	0.28148604986869	-0.0101
157	hornet_2012	o2012	45	NA	1	FALSE	2012-09-07	11:17:24	2012-09-07	18:10:35	24791	5	7568.578	1513.715	10275.9999986509	2055.19999973017	1.35771871527926	1099.06340204106	1492.21895022965	6	0	0	5.99999999921226	0.999999999868711	NA	10	15609.047	1560.904	0.40793730405786	0.36853730405786	0.0394
158	hornet_2012	o2012	45	NA	2	FALSE	2012-09-13	10:11:50	2012-09-13	17:18:31	25601	13	12759.123	981.471	22019.999997109	1693.84615362377	1.72582394551013	1794.18158665677	3096.44154484561	9	0	0	8.9999999988184	0.999999999868711	NA	21	12216.924	581.758	0.51173730405786	0.46813730405786	0.0436
159	hornet_2012	o2012	45	NA	3	FALSE	2012-09-14	09:52:41	2012-09-14	18:00:19	29258	21	17449.72	830.939	30933.9999959387	1473.04761885422	1.77275050808487	2147.07061316563	3806.22052038346	14	0	0	13.999999998162	0.999999999868711	NA	34	8416.452	247.542	0.49013730405786	0.31613730405786	0.174
160	hornet_2012	o2012	45	NA	4	FALSE	2012-09-17	10:17:06	2012-09-17	17:44:42	26856	13	16407.891	1262.145	37105.9999951284	2854.30769193296	2.26147284834647	2199.44919571046	4973.99463741667	6	4.062	0.677	6.99999999908098	1.1666666665135	1.72328901996085	16	9368.281	585.517	0.47693730405786	0.33083730405786	0.1461
161	hornet_2012	o2012	45	NA	7	TRUE	2012-09-20	07:49:31	2012-09-20	20:21:41	45130	38	29798.043	784.159	34158.9999955153	898.921052513559	1.14635044977669	2376.97661865721	2724.84821590638	30	99.642	3.321	75.999999990022	2.53333333300074	0.76273057536001	67	15185.971	226.656	0.39993730405786	0.40763730405786	-0.00769999999999998
162	hornet_2012	o2012	45	NA	8	TRUE	2012-09-21	07:54:39	2012-09-21	20:21:21	44802	20	18487.296	924.364	24103.9999968354	1205.19999984177	1.3038142515182	1485.51996785858	1936.84210500887	34	91.483	2.69	74.9999999901533	2.20588235265157	0.819824448150512	52	25808.768	496.322	0.42503730405786	0.47383730405786	-0.0488
163	hornet_2012	o2012	45	NA	9	FALSE	2012-09-24	10:17:02	2012-09-24	16:56:40	23978	6	10718.938	1786.489	22138.9999970934	3689.8333328489	2.06540983790497	1609.31590624739	3323.89690506031	9	1.594	0.177	10.9999999985558	1.22222222206176	6.90087829269499	14	11465.921	818.994	0.42973730405786	0.40393730405786	0.0258
164	hornet_2012	o2012	45	NA	10	FALSE	2012-09-25	10:18:13	2012-09-25	16:24:35	21982	17	6612.61	388.977	11796.9999984512	693.941176379481	1.78401569099814	1082.94950413975	1931.99890794397	16	34.094	2.13	32.9999999956675	2.06249999972922	0.967912242496259	32	14162.733	442.585	0.38323730405786	0.35203730405786	0.0312
165	hornet_2012	o2012	45	NA	11	FALSE	2012-09-27	10:13:41	2012-09-27	17:58:36	27895	9	16188.968	1798.774	32229.9999957685	3581.11111064096	1.99086192497067	2089.27351855171	4159.4550989341	36	18.063	0.501	39.9999999947484	1.11111111096523	2.21447157143046	44	11503.219	261.436	0.36593730405786	0.42733730405786	-0.0614
166	hornet_2012	o2012	45	NA	12	FALSE	2012-10-02	10:23:05	2012-10-02	17:33:26	25821	7	11806.143	1686.591	22987.9999969819	3283.99999956885	1.9471219344863	1646.02899965145	3205.01917002188	12	11.329	0.944	17.9999999976368	1.49999999980307	1.58884279262396	18	11401.012	633.389	0.34413730405786	0.42693730405786	-0.0828
167	hornet_2012	o2012	45	NA	13	TRUE	2012-10-04	08:06:03	2012-10-04	19:49:30	42207	39	18728.849	480.226	25408.9999966641	651.512820427283	1.35667707058047	1597.45673466487	2167.23292316418	30	9.234	0.307	32.9999999956675	1.09999999985558	3.57374918731509	68	19507.98	286.882	0.39843730405786	0.38703730405786	0.0114
168	hornet_2012	o2012	45	NA	14	TRUE	2012-10-05	07:56:35	2012-10-05	19:49:17	42762	31	11719.265	378.04	17420.9999977128	561.967741861704	1.48652667191269	986.608530938684	1466.61989597694	44	62.281	1.415	78.9999999896282	1.79545454521882	1.26844462981693	74	29172.814	394.227	0.51313730405786	0.42633730405786	0.0868
169	hornet_2012	o2012	45	NA	15	FALSE	2012-10-12	10:13:18	2012-10-12	17:14:37	25279	9	5156.046	572.894	7552.99999900837	839.222222112041	1.46488219829854	734.276102693936	1075.62799147237	11	0	0	10.9999999985558	0.999999999868711	NA	19	17863.063	940.161	0.39053730405786	0.40453730405786	-0.014
170	hornet_2012	o2012	45	NA	16	FALSE	2012-10-16	10:25:30	2012-10-16	17:50:52	26722	4	16382.811	4095.702	25395.9999966658	6348.99999916644	1.55016132437014	2207.0997530125	3421.36067614687	3	0	0	2.99999999960613	0.999999999868711	NA	6	7600.376	1266.729	0.36503730405786	0.32313730405786	0.0419
171	hornet_2012	o2012	45	NA	17	FALSE	2012-10-17	10:04:04	2012-10-17	17:46:04	27720	7	5914.733	844.961	6007.99999921121	858.28571417303	1.0157685899281	768.147142857143	780.2597401573	6	1.984	0.33	6.99999999908098	1.1666666665135	3.5282258059884	12	18547.533	1545.627	0.45363730405786	0.37423730405786	0.0794
172	hornet_2012	o2012	45	NA	18	FALSE	2012-10-18	10:16:43	2012-10-18	17:41:53	26710	19	8624.125	453.901	13897.9999981753	731.473684114491	1.61152580675435	1162.3680269562	1873.18607238604	16	3.5	0.218	16.9999999977681	1.06249999986051	4.85714285650517	34	16512.782	485.67	0.40583730405786	0.37943730405786	0.0264
173	hornet_2012	o2012	45	NA	19	FALSE	2012-10-23	10:15:22	2012-10-23	17:53:52	27510	7	7617.939	1088.277	13416.9999982385	1916.71428546264	1.76123752083582	996.894961832061	1755.76881111082	7	0	0	6.99999999908098	0.999999999868711	NA	13	13811.217	1062.401	0.37133730405786	0.37083730405786	5e-04
174	hornet_2012	o2012	45	NA	21	FALSE	2012-10-25	10:02:01	2012-10-25	17:53:27	28286	6	17158.298	2859.716	32703.9999957063	5450.66666595105	1.90601655220735	2183.76132362299	4162.28522889566	2	0.625	0.312	2.99999999960613	1.49999999980307	4.79999999936981	6	8060.89	1343.481	0.33563730405786	0.44433730405786	-0.1087
175	hornet_2012	o2012	45	NA	22	FALSE	2012-10-26	10:28:52	2012-10-26	17:57:29	26917	9	5220.953	580.105	7345.99999903555	816.222222115061	1.40702281729706	698.273611472304	982.486904057955	3	0	0	2.99999999960613	0.999999999868711	NA	11	19481.938	1771.085	0.43633730405786	0.40643730405786	0.0299
176	hornet_2012	o2012	45	NA	23	FALSE	2012-10-29	10:08:19	2012-10-29	17:33:17	26698	6	5089.952	848.325	5818.99999923603	969.833333206005	1.14323278475633	686.337073938123	784.643044319788	7	0	0	6.99999999908098	0.999999999868711	NA	12	18510.439	1542.536	0.34703730405786	0.37973730405786	-0.0327
177	hornet_2012	o2012	45	NA	24	FALSE	2012-10-30	09:55:45	2012-10-30	17:12:43	26218	8	6572.235	821.529	9622.9999987366	1202.87499984208	1.46418988346226	902.435197192768	1321.33648620992	4	0	0	3.99999999947484	0.999999999868711	NA	11	16509.765	1500.887	0.36293730405786	0.39873730405786	-0.0358
178	hornet_2012	o2012	45	NA	25	FALSE	2012-10-31	10:07:53	2012-10-31	17:32:59	26706	4	12189.328	3047.332	17121.9999977521	4280.49999943802	1.40467136479977	1643.13565490901	2308.0656029322	7	0	0	6.99999999908098	0.999999999868711	NA	10	10927.953	1092.795	0.38383730405786	0.40863730405786	-0.0248
179	hornet_2012	o2012	45	NA	26	FALSE	2012-11-05	11:04:53	2012-11-05	17:29:00	23047	2	3644.532	1822.266	4927.99999935301	2463.9999996765	1.35216263689083	569.28516509741	769.766129980944	4	0	0	3.99999999947484	0.999999999868711	NA	5	8174.874	1634.974	0.27303730405786	0.43893730405786	-0.1659
180	hornet_2012	o2012	45	NA	27	FALSE	2012-11-06	10:52:20	2012-11-06	17:11:52	22772	6	9650.438	1608.406	15543.9999979592	2590.66666632653	1.61070409425554	1525.62694537151	2457.33356721646	1	0	0	0.999999999868711	0.999999999868711	NA	6	8789.312	1464.885	0.44283730405786	0.36273730405786	0.0801000000000001
181	hornet_2012	o2012	45	NA	28	FALSE	2012-11-08	11:44:33	2012-11-08	17:45:49	21676	4	4278.28	1069.57	5510.99999927646	1377.74999981912	1.28813448378238	710.546595312788	915.279571756564	8	7.063	0.882	11.9999999984245	1.49999999980307	1.69899476120976	11	13667.532	1242.502	0.31553730405786	0.40873730405786	-0.0932
182	hornet_2012	o2012	45	NA	29	FALSE	2012-11-09	10:00:33	2012-11-09	17:47:55	28042	7	12703.921	1814.845	20429.9999973178	2918.57142818824	1.60816491202344	1630.91489907995	2622.78011519663	13	2.702	0.207	12.9999999982932	0.999999999868711	4.81125092460889	11	13984.501	1271.318	0.38413730405786	0.33993730405786	0.0442
183	hornet_2012	o2012	45	NA	30	FALSE	2012-11-15	11:41:50	2012-11-15	17:49:13	22043	4	6165.595	1541.398	9634.99999873503	2408.74999968376	1.5627040048422	1006.94742094996	1573.56076738403	5	3.781	0.756	4.99999999934355	0.999999999868711	1.32240148091604	7	11769.874	1681.41	0.36003730405786	0.42163730405786	-0.0616
184	hornet_2012	o2012	45	NA	32	FALSE	2012-11-21	11:16:34	2012-11-21	17:20:29	21835	3	5221.047	1740.349	8632.99999886658	2877.66666628885	1.65349976716674	860.809214563774	1423.34783585618	0	0	NA	0	NA	NA	2	13492.094	6746.047	0.29753730405786	0.32863730405786	-0.0311
185	hornet_2012	o2012	46	NA	1	FALSE	2012-09-14	09:54:33	2012-09-14	17:42:57	28104	5	18679.75	3735.95	34272.9999955003	6854.59999910006	1.83476759568518	2392.79461998292	4390.22203187451	4	7.156	1.789	8.9999999988184	2.2499999997046	1.25768585785612	8	7576.063	947.007	0.527501079140951	0.381301079140951	0.1462
186	hornet_2012	o2012	46	NA	2	FALSE	2012-09-18	10:11:40	2012-09-18	16:08:51	21431	5	3792.094	758.418	6002.99999921187	1200.59999984237	1.58303037825852	636.999598712146	1008.38971569981	11	9.922	0.902	13.999999998162	1.27272727256018	1.4110058454104	15	15654.25	1043.616	0.45518654110086	0.47408654110086	-0.0189
187	hornet_2012	o2012	46	NA	3	FALSE	2012-09-19	09:52:40	2012-09-19	18:17:46	30306	7	11762.078	1680.296	19159.9999974845	2737.1428567835	1.62896386144391	1397.19794100178	2275.98495317575	6	3.828	0.638	7.99999999894969	1.33333333315828	2.0898641585553	12	16068.157	1339.013	0.51438654110086	0.47158654110086	0.0427999999999999
188	hornet_2012	o2012	46	NA	4	TRUE	2012-09-20	07:38:05	2012-09-20	20:14:00	45355	9	23093.109	2565.901	32444.9999957403	3604.9999995267	1.40496457171446	1832.98847756587	2575.28387134087	3	0	0	2.99999999960613	0.999999999868711	NA	11	20871.344	1897.394	0.56158654110086	0.54428654110086	0.0173
189	hornet_2012	o2012	46	NA	5	TRUE	2012-09-21	07:53:43	2012-09-21	20:21:44	44881	10	23752.939	2375.293	44934.9999941005	4493.49999941005	1.89176589869997	1905.27350994853	3604.33145381702	13	17.265	1.328	23.9999999968491	1.84615384591147	1.39009556888787	22	20536.608	933.482	0.52608654110086	0.42238654110086	0.1037
190	hornet_2012	o2012	46	NA	6	FALSE	2012-09-25	10:25:11	2012-09-25	16:46:20	22869	5	12269.014	2453.802	22975.9999969835	4595.1999993967	1.87268512343237	1931.36780794963	3616.84376182345	4	0	0	3.99999999947484	0.999999999868711	NA	8	6626.408	828.301	0.48568654110086	0.47498654110086	0.0107
191	hornet_2012	o2012	46	NA	7	FALSE	2012-09-27	10:20:28	2012-09-27	17:43:05	26557	7	10170.982	1452.997	21183.9999972188	3026.2857138884	2.08278807269729	1378.75269043943	2871.64965884654	13	4.016	0.308	13.999999998162	1.07692307678169	3.48605577643476	18	13679.877	759.993	0.42528654110086	0.36758654110086	0.0577
192	hornet_2012	o2012	47	NA	1	FALSE	2012-09-13	10:13:56	2012-09-13	16:40:23	23187	5	11355.422	2271.084	21782.9999971401	4356.59999942803	1.91829066301016	1763.03614956657	3382.01578426293	5	0	0	4.99999999934355	0.999999999868711	NA	9	9355.016	1039.446	0.462433760997689	0.436633760997689	0.0258
193	hornet_2012	o2012	47	NA	2	FALSE	2012-09-18	10:11:40	2012-09-18	16:08:51	21431	5	2783.907	556.781	4285.99999943729	857.199999887459	1.53956292341565	467.643376417339	719.966403713045	11	19.828	1.802	17.9999999976368	1.6363636361488	0.907807141296995	15	16471.953	1098.13	0.439023926132365	0.418223926132365	0.0208
194	hornet_2012	o2012	47	NA	3	FALSE	2012-09-19	09:52:39	2012-09-19	18:09:18	29799	6	16891.969	2815.328	32067.9999957898	5344.66666596496	1.89841693385714	2040.70903050438	3874.1165805847	20	10.938	0.546	23.9999999968491	1.19999999984245	2.19418540837897	25	9196.531	367.861	0.454423926132365	0.345423926132365	0.109
195	hornet_2012	o2012	47	NA	4	FALSE	2012-09-20	09:47:35	2012-09-20	17:55:21	29266	1	5018.296	5018.296	8576.99999887393	8576.99999887393	1.70914589312267	617.298763069774	1055.05364573041	10	5.109	0.51	10.9999999985558	1.09999999985558	2.15306322148285	7	18712.501	2673.214	0.441523926132365	0.403523926132365	0.038
196	hornet_2012	o2012	47	NA	5	FALSE	2012-09-26	10:09:09	2012-09-26	16:40:11	23462	2	4672.422	2336.211	8939.99999882627	4469.99999941314	1.91335457260202	716.934583581962	1371.75006375307	4	0	0	3.99999999947484	0.999999999868711	NA	5	14133.875	2826.775	0.443323926132365	0.384323926132365	0.059
197	hornet_2012	o2012	47	NA	6	FALSE	2012-10-10	10:24:55	2012-10-10	17:16:32	24697	5	5075.907	1015.181	4240.9999994432	848.19999988864	0.835515701813134	739.898173867271	618.19654200897	8	14.703	1.837	15.9999999978994	1.99999999973742	1.08821328966193	12	14716.827	1226.402	0.365623926132365	0.346023926132365	0.0196
198	hornet_2012	o2012	48	NA	1	FALSE	2012-09-11	10:05:51	2012-09-11	16:34:24	23313	6	15121.905	2520.317	25498.9999966523	4249.83333277538	1.68622934720541	2335.12881225068	3937.56273272201	2	0	0	1.99999999973742	0.999999999868711	NA	7	7500.798	1071.542	0.437229852138112	NA	NA
199	hornet_2012	o2012	48	NA	2	FALSE	2012-09-19	10:10:31	2012-09-19	18:52:42	31331	8	21427.437	2678.429	36698.9999951818	4587.37499939773	1.71271067067806	2462.05908525103	4216.79486714929	8	7.657	0.957	10.9999999985558	1.37499999981948	1.43659396611673	15	9805.75	653.716	0.552030217937517	0.361130217937517	0.1909
200	hornet_2012	o2012	48	NA	3	TRUE	2012-09-20	07:37:20	2012-09-20	20:38:23	46863	12	27112.952	2259.412	32497.9999957334	2708.16666631111	1.19861533320803	2082.80791242558	2496.48549996031	29	35.094	1.21	36.9999999951423	1.27586206879801	1.05431127814277	40	19673.767	491.844	0.580630217937517	0.430430217937517	0.1502
201	hornet_2012	o2012	48	NA	4	TRUE	2012-09-21	07:43:48	2012-09-21	20:32:45	46137	8	32717.592	4089.699	32295.9999957599	4036.99999946999	0.987114210476122	2552.90398595487	2520.00780251719	10	16.171	1.617	15.9999999978994	1.59999999978994	0.989425514680563	16	13145.112	821.569	0.498530217937517	0.377430217937517	0.1211
202	hornet_2012	o2012	48	NA	5	FALSE	2012-09-27	10:11:35	2012-09-27	17:34:51	26596	3	11110.641	3703.547	20166.9999973523	6722.33333245077	1.81510679693028	1503.92192810949	2729.77891376403	5	0	0	4.99999999934355	0.999999999868711	NA	7	6076.359	868.051	0.463130217937517	0.297830217937517	0.1653
203	hornet_2012	o2012	48	NA	6	FALSE	2012-10-02	10:23:04	2012-10-02	17:33:07	25803	6	11663.689	1943.948	21550.9999971706	3591.83333286177	1.84770015705756	1627.30226717824	3006.76665464536	5	0	0	4.99999999934355	0.999999999868711	NA	10	11699.186	1169.918	0.320030217937517	0.418330217937517	-0.0983
204	hornet_2012	o2012	48	NA	7	FALSE	2012-10-04	09:57:57	2012-10-04	18:12:17	29660	8	10761.922	1345.24	16146.9999978801	2018.37499973501	1.5003825522876	1306.23463250169	1959.85165179933	4	0	0	3.99999999947484	0.999999999868711	NA	11	14344.406	1304.036	0.413730217937517	0.418930217937517	-0.00519999999999998
205	hornet_2012	o2012	49	NA	1	FALSE	2012-09-12	09:53:46	2012-09-12	17:46:02	28336	23	23172.864	1007.515	44391.9999941718	1930.08695626834	1.91568897112467	2944.0397515528	5639.86448260229	19	17.141	0.902	23.9999999968491	1.263157894571	1.40015168291518	41	3709.245	90.469	0.498979820779921	0.346479820779921	0.1525
206	hornet_2012	o2012	49	NA	3	FALSE	2012-09-19	09:52:38	2012-09-19	18:04:53	29535	6	327.858	54.643	299.999999960613	49.9999999934355	0.915030287382382	39.9623768410361	36.5667851653363	4	9.297	2.324	8.9999999988184	2.2499999997046	0.968054210908723	9	13532.205	1503.578	0.462325514762749	0.404225514762749	0.0581
207	hornet_2012	o2012	49	NA	4	FALSE	2012-09-24	10:25:13	2012-09-24	17:27:38	25345	8	1468.14	183.517	1502.99999980267	187.874999975334	1.02374432942545	208.534385480371	213.485894625749	18	48.736	2.707	41.9999999944858	2.333333333027	0.861785948672149	24	19908.358	829.514	0.452525514762749	0.444825514762749	0.00770000000000004
208	hornet_2012	o2012	49	NA	5	FALSE	2012-09-25	10:22:39	2012-09-25	16:31:30	22131	1	2500.406	2500.406	2868.99999962333	2868.99999962333	1.14741365987097	406.735420902806	466.693777897248	22	36.89	1.676	37.999999995011	1.72727272704596	1.03008945500165	22	16372.735	744.215	0.464325514762749	0.427125514762749	0.0372
209	hornet_2012	o2012	49	NA	6	FALSE	2012-09-28	10:29:49	2012-09-28	17:55:33	26744	5	169.5	33.9	127.999999983195	25.599999996639	0.755162241788761	22.8163326353575	17.2300329023146	41	78.253	1.908	72.9999999904159	1.78048780464429	0.932871583075612	20	25726.25	1286.312	0.441125514762749	0.476125514762749	-0.0349999999999999
210	hornet_2012	o2012	49	NA	7	FALSE	2012-10-10	10:19:34	2012-10-10	17:41:41	26527	8	880.611	110.076	1026.99999986517	128.374999983146	1.16623571573052	119.508410298941	139.374976420801	7	17.859	2.551	15.9999999978994	2.28571428541419	0.895906825572505	13	22956.718	1765.901	0.399425514762749	0.472325514762749	-0.0729
211	hornet_2012	o2012	49	NA	8	FALSE	2012-10-16	10:25:31	2012-10-16	18:07:45	27734	0	0	NA	0	NA	NA	0	0	189	183.058	0.968	212.999999972035	1.12698412683617	1.16356564570811	14	12742.641	910.188	0.409725514762749	0.466925514762749	-0.0572
212	hornet_2012	o2012	49	NA	9	FALSE	2012-10-18	10:23:28	2012-10-18	18:12:12	28124	4	760.453	190.113	676.999999911117	169.249999977779	0.890258832447392	97.3414450291566	86.659081200399	27	60.249	2.231	46.9999999938294	1.7407407405122	0.780095935099826	30	26520.08	884.002	0.498925514762749	0.437125514762749	0.0618
213	hornet_2012	o2012	49	NA	10	FALSE	2012-10-22	11:05:24	2012-10-22	18:03:53	25109	1	19.969	19.969	11.9999999984245	11.9999999984245	0.600931443658898	2.86305308853399	1.7204986257648	12	20.828	1.735	18.9999999975055	1.58333333312546	0.912233531664369	12	18811.281	1567.606	0.405925514762749	0.364725514762749	0.0412
214	hornet_2012	o2012	49	NA	11	FALSE	2012-10-23	10:06:40	2012-10-23	17:38:30	27110	3	1700.546	566.848	1320.99999982657	440.333333275523	0.776809330548287	225.819461453338	175.418664676342	12	25.421	2.118	21.9999999971116	1.83333333309264	0.865426222300919	14	18995.986	1356.856	0.348225514762749	0.395525514762749	-0.0473
215	hornet_2012	o2012	49	NA	12	FALSE	2012-10-24	10:06:28	2012-10-24	16:17:44	22276	0	0	NA	0	NA	NA	0	0	7	6.25	0.892	8.9999999988184	1.28571428554549	1.43999999981094	6	9529.312	1588.218	0.382225514762749	0.399725514762749	-0.0175
216	hornet_2012	o2012	49	NA	13	FALSE	2012-10-26	10:28:52	2012-10-26	17:57:20	26908	5	2780.937	556.187	2304.99999969738	460.999999939476	0.828857323879462	372.059357811803	308.384123640202	6	7.829	1.304	7.99999999894969	1.33333333315828	1.02184186983647	10	23779.625	2377.962	0.356525514762749	0.388325514762749	-0.0318
217	hornet_2012	o2012	49	NA	14	FALSE	2012-10-29	10:08:19	2012-10-29	17:27:32	26353	0	0	NA	0	NA	NA	0	0	33	31.951	0.968	40.9999999946171	1.24242424226112	1.28321492268214	4	8900.203	2225.05	0.324425514762749	0.435025514762749	-0.1106
218	hornet_2012	o2012	49	NA	15	FALSE	2012-10-30	09:55:46	2012-10-30	17:08:07	25941	3	789.516	263.172	838.999999889848	279.666666629949	1.06267637374018	109.566231062796	116.433445110191	7	16.047	2.292	13.999999998162	1.99999999973742	0.872437215564402	8	9067.468	1133.433	0.414525514762749	0.448725514762749	-0.0342
219	hornet_2012	o2012	49	NA	16	FALSE	2012-10-31	10:07:54	2012-10-31	17:16:07	25693	1	6184.437	6184.437	4619.99999939344	4619.99999939344	0.747036472259874	866.538481298408	647.335850146592	3	20.812	6.937	7.99999999894969	2.66666666631656	0.384393619015457	3	20.501	6.833	0.423825514762749	0.410325514762749	0.0135
220	hornet_2012	o2012	49	NA	17	FALSE	2012-11-05	11:04:51	2012-11-05	17:28:44	23033	0	0	NA	0	NA	NA	0	0	0	0	NA	0	NA	NA	0	0	NA	0.328625514762749	0.447925514762749	-0.1193
221	hornet_2012	o2012	49	NA	18	FALSE	2012-11-06	10:52:17	2012-11-06	17:00:10	22073	1	22	22	14.9999999980307	14.9999999980307	0.681818181728667	3.5880940515562	2.44642776210349	7	10.984	1.569	12.9999999982932	1.85714285689904	1.18353969394512	7	12359.703	1765.671	0.426125514762749	0.413425514762749	0.0127
222	hornet_2012	o2012	49	NA	19	FALSE	2012-11-08	11:44:32	2012-11-08	17:45:48	21676	2	388.25	194.125	256.999999966259	128.499999983129	0.661944623222818	64.4814541428308	42.6831518674355	6	18.36	3.06	11.9999999984245	1.99999999973742	0.65359477115602	7	4573.406	653.343	0.364525514762749	0.385725514762749	-0.0212
223	hornet_2012	o2012	49	NA	20	FALSE	2012-11-09	10:00:31	2012-11-09	17:23:23	26572	2	49.75	24.875	33.9999999955362	16.9999999977681	0.683417085337411	6.74017763058859	4.60635255095327	8	27.641	3.455	18.9999999975055	2.37499999968819	0.687384682084784	8	21561.562	2695.195	0.362325514762749	0.407625514762749	-0.0453
224	hornet_2012	o2012	49	NA	21	FALSE	2012-11-15	11:41:49	2012-11-15	17:49:10	22041	0	0	NA	0	NA	NA	0	0	4	0	0	3.99999999947484	0.999999999868711	NA	3	17429.875	5809.958	0.390325514762749	0.437925514762749	-0.0476
225	hornet_2012	o2012	49	NA	22	FALSE	2012-11-16	11:05:55	2012-11-16	17:16:07	22212	0	0	NA	0	NA	NA	0	0	23	41.891	1.821	48.9999999935668	2.130434782329	1.16970232254104	7	16700.562	2385.794	0.419625514762749	0.382725514762749	0.0369
226	hornet_2012	o2012	49	NA	23	FALSE	2012-11-21	11:16:30	2012-11-21	17:20:28	21838	0	0	NA	0	NA	NA	0	0	0	0	NA	0	NA	NA	0	0	NA	0.412225514762749	0.389625514762749	0.0226
227	hornet_2012	o2012	5	NA	1	FALSE	2012-09-06	09:55:33	2012-09-06	18:07:17	29504	10	9088	908.8	17387.9999977171	1738.79999977171	1.91329225326993	1108.89370932755	2121.63774375616	5	0	0	4.99999999934355	0.999999999868711	NA	12	18339.61	1528.3	0.369494724619417	0.350194724619417	0.0193
228	hornet_2012	o2012	5	NA	2	FALSE	2012-09-07	10:55:20	2012-09-07	17:31:01	23741	5	8122.329	1624.465	10289.999998649	2057.99999972981	1.26687800982317	1231.64080704267	1560.33865444322	3	7.406	2.468	4.99999999934355	1.66666666644785	0.675128274283493	7	11443.703	1634.814	0.412694724619417	0.320994724619417	0.0917
229	hornet_2012	o2012	5	NA	4	FALSE	2012-09-11	09:57:35	2012-09-11	16:24:39	23224	6	13297.984	2216.33	15262.9999979961	2543.83333299936	1.14776796227128	2061.34784705477	2365.94901794635	6	0	0	5.99999999921226	0.999999999868711	NA	11	8523.25	774.84	0.446494724619417	0.416294724619417	0.0302
230	hornet_2012	o2012	5	NA	5	FALSE	2012-09-12	09:52:25	2012-09-12	17:58:58	29193	8	13602.422	1700.302	14676.9999980731	1834.62499975913	1.07899901929767	1677.41305107389	1809.92703706584	5	0	0	4.99999999934355	0.999999999868711	NA	12	15208.859	1267.404	0.390494724619417	0.376594724619417	0.0139
231	hornet_2012	o2012	5	NA	6	FALSE	2012-09-13	10:05:50	2012-09-13	16:33:49	23279	7	9422.126	1346.018	15588.9999979533	2226.99999970762	1.65450982060241	1457.09238369346	2410.7736583458	5	0	0	4.99999999934355	0.999999999868711	NA	11	12624.921	1147.72	0.425994724619417	0.390294724619417	0.0357
232	hornet_2012	o2012	5	NA	7	FALSE	2012-09-14	09:53:49	2012-09-14	18:16:17	30148	11	15320.439	1392.767	23492.9999969156	2135.72727244688	1.53344169817298	1829.42750431206	2805.32041889665	8	0	0	7.99999999894969	0.999999999868711	NA	18	14639.249	813.291	0.429794724619417	0.364194724619417	0.0656
233	hornet_2012	o2012	5	NA	8	FALSE	2012-09-17	10:12:24	2012-09-17	16:53:15	24051	6	11695.906	1949.317	20456.9999973142	3409.49999955237	1.74907356448609	1750.66573531246	3062.04315788662	11	13.093	1.19	13.999999998162	1.27272727256018	1.06927365753929	16	8859.142	553.696	0.414794724619417	0.341494724619417	0.0733
234	hornet_2012	o2012	5	NA	9	FALSE	2012-09-18	10:03:46	2012-09-18	16:24:49	22863	6	8561.173	1426.862	13635.9999982097	2272.66666636828	1.59277239207872	1348.03931242619	2147.11980026921	18	21.047	1.169	22.9999999969803	1.27777777761002	1.09279232180265	22	13585.905	617.541	0.397794724619417	0.426994724619417	-0.0292
235	hornet_2012	o2012	5	NA	10	FALSE	2012-09-19	10:10:30	2012-09-19	18:26:25	29755	6	6963.876	1160.646	9900.9999987001	1650.16666645002	1.42176569466488	842.545911611494	1197.90287330937	26	36.532	1.405	36.9999999951423	1.42307692289009	1.01281068638843	20	17241.655	862.082	0.396694724619417	0.428494724619417	-0.0318000000000001
236	hornet_2012	o2012	5	NA	11	FALSE	2012-09-27	10:11:33	2012-09-27	17:34:30	26577	14	11181.783	798.698	21143.999997224	1510.28571408743	1.89093277854024	1514.63366068405	2864.07043646787	42	61	1.452	60.9999999919914	1.45238095219027	0.999999999868711	54	13011.889	240.96	0.390894724619417	0.399194724619417	-0.00830000000000009
237	hornet_2012	o2012	5	NA	12	FALSE	2012-10-02	10:25:31	2012-10-02	16:33:36	22085	5	5844.202	1168.84	7660.99999899419	1532.19999979884	1.3108718690754	952.643296354992	1248.79329845502	7	0	0	6.99999999908098	0.999999999868711	NA	11	14408.611	1309.873	0.376694724619417	0.365594724619417	0.0111
238	hornet_2012	o2012	5	NA	13	FALSE	2012-10-04	09:57:58	2012-10-04	18:39:38	31300	7	14733.921	2104.845	23763.99999688	3394.85714241143	1.61287684363721	1694.63628115016	2733.23961625457	24	11.017	0.459	26.9999999964552	1.1249999998523	2.45075791925708	30	14468.984	482.299	0.368894724619417	0.332894724619417	0.036
239	hornet_2012	o2012	5	NA	14	FALSE	2012-10-10	10:25:40	2012-10-10	17:55:01	26961	6	8878.373	1479.728	14345.9999981165	2390.99999968609	1.61583659507395	1185.49544898186	1915.56692975852	2	0	0	1.99999999973742	0.999999999868711	NA	7	17097.549	2442.507	0.424694724619417	0.325394724619417	0.0993
240	hornet_2012	o2012	5	NA	15	FALSE	2012-10-12	10:01:27	2012-10-12	17:23:00	26493	8	4438.344	554.793	7805.99999897516	975.749999871894	1.75876407934472	603.104155814744	1060.71792535049	5	12.531	2.506	11.9999999984245	2.39999999968491	0.957625089651626	12	14898.406	1241.533	0.374994724619417	0.436594724619417	-0.0616
241	hornet_2012	o2012	5	NA	16	FALSE	2012-10-16	10:27:23	2012-10-16	18:13:41	27978	6	9882.641	1647.106	16036.9999978945	2672.83333298243	1.6227443653872	1271.62440488956	2063.52133792338	6	0	0	5.99999999921226	0.999999999868711	NA	11	13882.406	1262.036	0.422194724619417	0.389594724619417	0.0326
242	hornet_2012	o2012	5	NA	17	FALSE	2012-10-18	10:16:35	2012-10-18	17:47:27	27052	4	1404.517	351.129	1860.99999975567	465.249999938918	1.32501066185434	186.908960520479	247.656365485747	5	0	0	4.99999999934355	0.999999999868711	NA	8	16701.983	2087.747	0.360394724619417	0.378494724619417	-0.0181
243	hornet_2012	o2012	5	NA	18	FALSE	2012-10-22	09:57:16	2012-10-22	17:50:35	28399	7	8749.734	1249.962	13895.9999981756	1985.14285688223	1.58816256564778	1109.16026620656	1761.52681409318	8	0	0	7.99999999894969	0.999999999868711	NA	14	17582.75	1255.91	0.342194724619417	0.349294724619417	-0.0071
244	hornet_2012	o2012	5	NA	19	FALSE	2012-10-23	10:06:35	2012-10-23	18:14:29	29274	9	7013.733	779.303	13275.999998257	1475.11111091745	1.89285791150832	862.520967411355	1632.6296370064	5	0	0	4.99999999934355	0.999999999868711	NA	13	18356.923	1412.071	0.347194724619417	0.381194724619417	-0.034
245	hornet_2012	o2012	5	NA	20	FALSE	2012-10-24	10:00:49	2012-10-24	16:47:45	24416	9	5273.595	585.955	4656.99999938859	517.444444376509	0.883078810448771	777.561517038008	686.648099516666	32	34.455	1.076	39.9999999947484	1.24999999983589	1.1609345521622	39	18314.966	469.614	0.378494724619417	0.309894724619417	0.0686
246	hornet_2012	o2012	5	NA	21	FALSE	2012-10-25	10:01:59	2012-10-25	17:24:24	26545	7	1086.797	155.256	915.999999879739	130.857142839963	0.84284369563013	147.390062158599	124.226784688908	7	21.203	3.029	14.9999999980307	2.14285714257581	0.70744705928551	13	22498.453	1730.65	0.348394724619417	0.357894724619417	-0.00950000000000001
247	hornet_2012	o2012	5	NA	22	FALSE	2012-10-26	10:30:38	2012-10-26	18:02:19	27101	5	1474.75	294.95	2416.99999968267	483.399999936535	1.63892185094604	195.900520276005	321.065643292042	5	0	0	4.99999999934355	0.999999999868711	NA	9	20061.609	2229.067	0.352994724619417	0.346694724619417	0.00629999999999997
248	hornet_2012	o2012	5	NA	23	FALSE	2012-10-29	09:58:23	2012-10-29	17:21:32	26589	2	1490.797	745.398	2741.99999964	1370.99999982	1.83928462402326	201.845469931175	371.251269273159	5	0	0	4.99999999934355	0.999999999868711	NA	6	9065.109	1510.851	0.390994724619417	0.381994724619417	0.00899999999999995
249	hornet_2012	o2012	5	NA	24	FALSE	2012-10-30	09:55:49	2012-10-30	17:25:13	26964	8	7093.423	886.677	12671.9999983363	1583.99999979204	1.78644358278596	947.052469959947	1691.85580752154	5	1.359	0.271	5.99999999921226	1.19999999984245	4.41501103694796	11	19180.234	1743.657	0.392094724619417	0.358094724619417	0.034
250	hornet_2012	o2012	5	NA	25	FALSE	2012-10-31	10:03:14	2012-10-31	17:28:46	26732	6	6554.782	1092.463	6740.99999911498	1123.4999998525	1.02840948777777	882.732874457579	907.810863265522	8	0	0	7.99999999894969	0.999999999868711	NA	13	16106.749	1238.98	0.349594724619417	0.299594724619417	0.05
251	hornet_2012	o2012	5	NA	26	FALSE	2012-11-05	11:00:48	2012-11-05	17:19:37	22729	4	7606.515	1901.628	13287.9999982554	3321.99999956386	1.74692352519589	1204.78041268864	2104.65924562099	6	0	0	5.99999999921226	0.999999999868711	NA	9	12994.844	1443.871	0.379494724619417	0.308794724619417	0.0707
252	hornet_2012	o2012	5	NA	27	FALSE	2012-11-06	10:56:33	2012-11-06	17:05:48	22155	5	3362.438	672.487	4548.99999940276	909.799999880553	1.35288739878706	546.367718348003	739.17400125705	5	0	0	4.99999999934355	0.999999999868711	NA	9	10231.656	1136.85	0.400494724619417	0.348694724619417	0.0518
253	hornet_2012	o2012	5	NA	28	FALSE	2012-11-08	11:40:16	2012-11-08	17:41:20	21664	5	4011.78	802.356	5640.9999992594	1128.19999985188	1.40610900878398	666.654726735598	937.389217011347	2	0	0	1.99999999973742	0.999999999868711	NA	6	14680.204	2446.7	0.324994724619417	0.336194724619417	-0.0112
254	hornet_2012	o2012	5	NA	29	FALSE	2012-11-09	10:04:42	2012-11-09	17:31:01	26779	5	3293.938	658.787	5899.99999922539	1179.99999984508	1.79116911102316	442.816266477464	793.158818373032	5	0	0	4.99999999934355	0.999999999868711	NA	9	10616.187	1179.576	0.327994724619417	0.336694724619417	-0.00869999999999999
255	hornet_2012	o2012	50	NA	1	FALSE	2012-09-12	09:53:46	2012-09-12	15:36:44	20578	1	210.234	210.234	246.999999967572	246.999999967572	1.17488132256234	36.7792010885412	43.2111964176916	6	4.328	0.721	6.99999999908098	1.1666666665135	1.61737523084126	6	12897.453	2149.575	NA	NA	0.0657
256	hornet_2012	o2012	51	NA	2	FALSE	2012-09-11	09:52:40	2012-09-11	16:14:46	22926	4	16285.78	4071.445	30413.999996007	7603.49999900174	1.86751877994219	2557.30646427637	4775.81784810368	1	0	0	0.999999999868711	0.999999999868711	NA	4	4432.236	1108.059	0.417085746785668	0.362585746785668	0.0545
257	hornet_2012	o2012	51	NA	3	FALSE	2012-09-12	10:06:38	2012-09-12	17:28:07	26489	6	16653.265	2775.544	31551.9999958576	5258.66666597625	1.89464348257579	2263.26981010986	4288.08939503519	11	0	0	10.9999999985558	0.999999999868711	NA	16	7698.97	481.185	0.503185746785668	0.497085746785668	0.00609999999999999
258	hornet_2012	o2012	51	NA	4	FALSE	2012-09-13	10:08:09	2012-09-13	16:49:25	24076	9	15711.079	1745.675	28930.9999962017	3214.55555513352	1.84143940694345	2349.22264495763	4325.95115410891	6	4.187	0.697	7.99999999894969	1.33333333315828	1.91067590134934	14	7320.531	522.895	0.494985746785668	0.350585746785668	0.1444
259	hornet_2012	o2012	51	NA	5	FALSE	2012-09-14	09:49:58	2012-09-14	18:39:27	31769	5	25313.141	5062.628	46927.9999938389	9385.59999876777	1.85389873164452	2868.43487676666	5317.78777984261	5	2.25	0.45	5.99999999921226	1.19999999984245	2.66666666631656	9	6329.89	703.321	0.530185746785668	0.364585746785668	0.1656
260	hornet_2012	o2012	51	NA	6	FALSE	2012-09-17	10:14:07	2012-09-17	17:18:43	25476	7	14614.188	2087.741	25018.9999967153	3574.14285667361	1.71196648056774	2065.12312764955	3535.42157278124	5	9.266	1.853	6.99999999908098	1.39999999981619	0.755450032277247	11	8933.64	812.149	0.429785746785668	0.334785746785668	0.095
261	hornet_2012	o2012	51	NA	7	FALSE	2012-09-18	10:08:28	2012-09-18	16:02:53	21265	85	10840.163	127.531	14757.9999980624	173.62352938897	1.36141864269591	1835.15573947802	2498.41523597577	63	217.486	3.452	196.999999974136	3.12698412657358	0.905805431035267	147	7816.585	53.174	0.390885746785668	0.386485746785668	0.00440000000000002
262	hornet_2012	o2012	51	NA	8	FALSE	2012-09-19	09:52:39	2012-09-19	17:41:34	28135	25	16586.599	663.463	27091.9999964431	1083.67999985772	1.63336679185667	2122.3300657544	3466.54345076222	21	34.094	1.623	41.9999999944858	1.99999999973742	1.2318883086316	45	8684.416	192.987	0.431685746785668	0.307285746785668	0.1244
263	hornet_2012	o2012	51	NA	9	FALSE	2012-09-20	09:45:19	2012-09-20	17:37:43	28344	40	14118.98	352.974	20591.9999972965	514.799999932412	1.45846229665999	1793.26587637595	2615.41066858126	66	111.532	1.689	122.999999983851	1.86363636339169	1.10282250819363	105	10935.894	104.151	0.465885746785668	0.318185746785668	0.1477
264	hornet_2012	o2012	51	NA	10	FALSE	2012-09-21	09:39:29	2012-09-21	17:45:11	29142	28	11210.361	400.37	18564.9999975626	663.035714198664	1.65605728464611	1384.85003088326	2293.39098178661	20	48.172	2.408	53.9999999929104	2.69999999964552	1.12098314358778	47	13790.264	293.409	0.432185746785668	0.330185746785668	0.102
265	hornet_2012	o2012	51	NA	11	FALSE	2012-09-24	10:20:40	2012-09-24	17:12:22	24702	6	15305.11	2550.851	33757.9999955679	5626.33333259466	2.20566856400038	2230.52368229293	4919.7959672919	19	29.501	1.552	33.9999999955362	1.78947368397559	1.1525033048214	23	9124.717	396.726	0.377685746785668	0.329185746785668	0.0485
266	hornet_2012	o2012	51	NA	12	FALSE	2012-09-25	10:16:55	2012-09-25	17:18:02	25267	17	13995.001	823.235	28724.9999962287	1689.7058821311	2.05251860976849	1993.98439070725	4092.69006951452	6	4.953	0.825	7.99999999894969	1.33333333315828	1.61518271733287	21	9196.234	437.915	0.420485746785668	0.318685746785668	0.1018
267	hornet_2012	o2012	51	NA	13	FALSE	2012-09-26	10:14:46	2012-09-26	17:33:09	26303	6	9272.031	1545.338	16530.9999978297	2755.16666630494	1.78288877569862	1269.03058966658	2262.54039433474	11	3.453	0.313	11.9999999984245	1.09090909076587	3.47523892221968	16	15641.766	977.61	0.390885746785668	0.422585746785668	-0.0317
268	hornet_2012	o2012	51	NA	14	FALSE	2012-09-27	10:11:35	2012-09-27	16:58:22	24407	6	16504.14	2750.69	33067.9999956585	5511.33333260976	2.00361848576531	2434.33867333142	4877.48596650021	5	0	0	4.99999999934355	0.999999999868711	NA	10	7407.735	740.773	0.421885746785668	0.350985746785668	0.0709
269	hornet_2012	o2012	51	NA	15	FALSE	2012-09-28	10:33:46	2012-09-28	18:04:06	27020	6	13770.812	2295.135	28193.9999962984	4698.99999938307	2.04737382198656	1834.74919319023	3756.41746804864	7	8.485	1.212	8.9999999988184	1.28571428554549	1.06069534458673	10	12629.422	1262.942	0.411585746785668	0.346985746785668	0.0646
270	hornet_2012	o2012	51	NA	16	FALSE	2012-10-02	10:13:25	2012-10-02	16:41:25	23280	3	6809.374	2269.791	13624.9999982112	4541.66666607039	2.00091814581064	1052.99597938144	2106.95876260998	1	0	0	0.999999999868711	0.999999999868711	NA	3	13429.204	4476.401	0.370685746785668	0.387285746785668	-0.0165999999999999
271	hornet_2012	o2012	51	NA	17	FALSE	2012-10-04	09:57:56	2012-10-04	18:40:05	31329	7	5528.814	789.83	11449.9999984967	1635.71428549953	2.07096856550008	635.313300775639	1315.71387515044	7	1.031	0.147	6.99999999908098	0.999999999868711	6.78952473237729	10	20334.702	2033.47	0.388685746785668	0.404585746785668	-0.0159
272	hornet_2012	o2012	51	NA	18	FALSE	2012-10-05	09:53:24	2012-10-05	17:10:22	26218	9	6526.735	725.192	14739.9999980648	1637.77777756276	2.25840332081276	896.187581051186	2023.95300911714	6	5.578	0.929	7.99999999894969	1.33333333315828	1.43420580834523	13	16594.296	1276.484	0.392485746785668	0.385485746785668	0.00700000000000001
273	hornet_2012	o2012	52	NA	1	FALSE	2012-09-10	10:02:28	2012-09-10	18:30:48	30500	9	16416.53	1824.058	32498.9999957332	3610.99999952591	1.97965099784993	1937.68878688525	3835.94754047999	14	6.953	0.496	16.9999999977681	1.21428571412629	2.44498777474012	22	8699.502	395.431	0.358735652711094	0.259935652711094	0.0988
274	hornet_2012	o2012	52	NA	3	FALSE	2012-09-12	10:01:36	2012-09-12	17:38:22	27406	5	8602.798	1720.559	16082.9999978885	3216.59999957769	1.86950803655839	1130.04717215208	2112.63227002841	7	6.657	0.951	9.99999999868711	1.42857142838387	1.50217815813236	11	14543.889	1322.171	0.398235652711094	0.280535652711094	0.1177
275	hornet_2012	o2012	52	NA	4	FALSE	2012-09-13	10:05:14	2012-09-13	16:33:46	23312	5	14833.406	2966.681	27308.9999964146	5461.79999928292	1.84104716047108	2290.67697323267	4217.24433712649	11	8.375	0.761	16.9999999977681	1.54545454525164	2.02985074600216	14	5033.219	359.515	0.445235652711094	0.421235652711094	0.024
276	hornet_2012	o2012	52	NA	5	FALSE	2012-09-14	11:10:37	2012-09-14	17:49:40	23943	4	16714.469	4178.617	33882.9999955515	8470.74999888788	2.02716580440285	2513.13905525623	5094.54955452472	12	10.797	0.899	17.9999999976368	1.49999999980307	1.66712975804731	15	5218.141	347.876	0.411535652711094	0.299435652711094	0.1121
277	hornet_2012	o2012	52	NA	6	FALSE	2012-09-17	10:15:18	2012-09-17	17:36:09	26451	6	16278.734	2713.122	28923.9999962026	4820.66666603376	1.77679664746673	2215.54732902348	3936.57706651277	3	0	0	2.99999999960613	0.999999999868711	NA	8	9703.235	1212.904	0.394335652711094	0.342435652711094	0.0519
278	hornet_2012	o2012	52	NA	7	FALSE	2012-09-18	10:06:52	2012-09-18	15:55:07	20895	5	10399.97	2079.994	19273.9999974695	3854.79999949391	1.85327457651027	1791.81105527638	3320.71787465376	16	16.47	1.029	20.9999999972429	1.31249999982768	1.27504553717322	20	5521.716	276.085	0.462835652711094	0.323735652711094	0.1391
279	hornet_2012	o2012	52	NA	8	FALSE	2012-09-19	09:50:22	2012-09-19	17:37:51	28049	10	11255.891	1125.589	26318.9999965446	2631.89999965446	2.33824225879093	1444.6578345039	3377.95999813043	6	0.812	0.135	7.99999999894969	1.33333333315828	9.85221674747499	15	15073.141	1004.876	0.380335652711094	0.349635652711094	0.0307
280	hornet_2012	o2012	52	NA	9	FALSE	2012-09-20	09:50:43	2012-09-20	18:10:05	29962	8	19454.593	2431.824	41669.9999945292	5208.74999931615	2.14191065289977	2337.51200854416	5006.74187238185	3	0	0	2.99999999960613	0.999999999868711	NA	8	10309.157	1288.644	0.398135652711094	0.332035652711094	0.0661
281	hornet_2012	o2012	52	NA	10	FALSE	2012-09-21	09:47:38	2012-09-21	17:27:59	27621	5	10272.516	2054.503	19376.999997456	3875.3999994912	1.88629543117344	1338.87468230694	2525.51319614937	8	6.844	0.855	9.99999999868711	1.24999999983589	1.4611338396679	11	15656.64	1423.33	0.395435652711094	0.396635652711094	-0.00119999999999998
282	hornet_2012	o2012	52	NA	11	FALSE	2012-09-27	10:20:26	2012-09-27	16:49:24	23338	4	5645.703	1411.425	9622.9999987366	2405.74999968415	1.70448215195461	870.877144571086	1484.39454946661	5	0	0	4.99999999934355	0.999999999868711	NA	8	8932.782	1116.597	0.401335652711094	0.388435652711094	0.0129
283	hornet_2012	o2012	52	NA	12	FALSE	2012-10-02	10:23:02	2012-10-02	16:27:49	21887	2	58.328	29.164	70.9999999906785	35.4999999953392	1.21725414879095	9.59385936857495	11.6781651193148	1	0	0	0.999999999868711	0.999999999868711	NA	2	702.828	351.414	0.326435652711094	0.347435652711094	-0.021
284	hornet_2012	o2012	53	NA	1	FALSE	2012-09-13	10:11:51	2012-09-13	17:18:30	25599	8	18329.342	2291.167	37483.9999950788	4685.49999938484	2.04502703889091	2577.66440876597	5271.39341311315	7	0	0	6.99999999908098	0.999999999868711	NA	14	6941.798	495.842	0.499607736745507	0.504507736745507	-0.00490000000000002
285	hornet_2012	o2012	53	NA	2	FALSE	2012-09-14	09:51:02	2012-09-14	17:24:34	27212	7	17138.906	2448.415	32454.999995739	4636.42857081987	1.89364478664735	2267.38430104366	4293.62046099737	3	0	0	2.99999999960613	0.999999999868711	NA	9	7642.578	849.175	0.552507736745507	0.420207736745507	0.1323
286	hornet_2012	o2012	53	NA	3	FALSE	2012-09-17	10:27:04	2012-09-17	17:38:38	25894	4	18199.625	4549.906	41360.9999945697	10340.2499986424	2.27262924343605	2530.26376766819	5750.35143200939	3	0	0	2.99999999960613	0.999999999868711	NA	6	5716.078	952.679	0.472607736745507	0.324307736745507	0.1483
287	hornet_2012	o2012	53	NA	5	FALSE	2012-09-19	10:07:50	2012-09-19	17:44:41	27411	5	20205.593	4041.118	44342.9999941782	8868.59999883565	2.19459037872227	2653.68409762504	5823.74958881623	6	0	0	5.99999999921226	0.999999999868711	NA	10	5347.173	534.717	0.496907736745507	0.383507736745507	0.1134
288	hornet_2012	o2012	53	NA	6	TRUE	2012-09-20	07:36:23	2012-09-20	20:14:20	45477	14	20320.42	1451.458	35247.9999953723	2517.71428538373	1.73460981590795	1608.58262418365	2790.26320960794	18	0	0	17.9999999976368	0.999999999868711	NA	31	24584.517	793.048	0.508107736745507	0.429707736745507	0.0784
289	hornet_2012	o2012	53	NA	7	TRUE	2012-09-21	07:41:38	2012-09-21	20:32:23	46245	14	21027.407	1501.957	40155.9999947279	2868.28571390914	1.90969813799333	1636.90485890367	3125.99416112057	16	0	0	15.9999999978994	0.999999999868711	NA	26	24868.016	956.462	0.442107736745507	0.353907736745507	0.0881999999999999
290	hornet_2012	o2012	53	NA	8	FALSE	2012-09-25	10:25:10	2012-09-25	17:08:55	24225	5	11879.545	2375.909	27012.9999964535	5402.5999992907	2.27390863845824	1765.3813003096	4014.31578894665	4	0	0	3.99999999947484	0.999999999868711	NA	8	9580.33	1197.541	0.387307736745507	0.297707736745507	0.0896
291	hornet_2012	o2012	53	NA	9	FALSE	2012-09-28	10:33:42	2012-09-28	18:03:31	26989	4	8456.141	2114.035	19630.9999974227	4907.74999935566	2.32150812024335	1127.94499981474	2618.53347625779	28	14.672	0.524	28.9999999961926	1.03571428557831	1.97655398011127	14	16110.624	1150.758	0.385007736745507	0.398207736745507	-0.0132
292	hornet_2012	o2012	53	NA	10	FALSE	2012-10-10	10:25:41	2012-10-10	17:17:23	24702	10	8593.592	859.359	18649.9999975515	1864.99999975515	2.17022171840965	1252.40592664562	2717.99854227128	20	0	0	19.9999999973742	0.999999999868711	NA	29	14778.064	509.588	0.421207736745507	0.411507736745507	0.00970000000000004
293	hornet_2012	o2012	53	NA	11	FALSE	2012-10-15	10:36:58	2012-10-15	17:40:32	25414	4	10961.5	2740.375	24749.9999967506	6187.49999918765	2.25790265901114	1552.74258282836	3505.94160652798	5	0	0	4.99999999934355	0.999999999868711	NA	8	13778.859	1722.357	0.330707736745507	0.421907736745507	-0.0911999999999999
294	hornet_2012	o2012	53	NA	12	FALSE	2012-10-17	10:03:59	2012-10-17	17:46:27	27748	18	9810.561	545.031	19575.9999974299	1087.55555541277	1.99540067050497	1272.81316130892	2539.77223550337	49	32.249	0.658	57.9999999923852	1.18367346923235	1.79850537977566	64	14825.238	231.644	0.356007736745507	0.423507736745507	-0.0675
295	hornet_2012	o2012	53	NA	13	FALSE	2012-10-18	10:23:06	2012-10-18	18:01:35	27509	9	8615.592	957.288	17504.9999977018	1944.99999974464	2.03178144899407	1127.49031953179	2290.81391514509	4	0	0	3.99999999947484	0.999999999868711	NA	12	15003.111	1250.259	0.393107736745507	0.429007736745507	-0.0359
296	hornet_2012	o2012	53	NA	14	FALSE	2012-10-19	10:09:24	2012-10-19	17:56:22	28018	5	12403.782	2480.756	26239.999996555	5247.99999931099	2.11548380941836	1593.74741951603	3371.54686228845	6	0	0	5.99999999921226	0.999999999868711	NA	10	10675.265	1067.526	0.405007736745507	0.402007736745507	0.003
297	hornet_2012	o2012	53	NA	15	FALSE	2012-10-22	11:03:05	2012-10-22	17:55:28	24743	5	1988.219	397.643	3882.9999994902	776.599999898041	1.95300417081328	289.27730671301	564.95978653214	6	0	0	5.99999999921226	0.999999999868711	NA	10	17959.609	1795.96	0.375107736745507	0.360007736745507	0.0151
298	hornet_2012	o2012	53	NA	16	FALSE	2012-10-23	10:15:45	2012-10-23	17:48:23	27158	10	3529.562	352.956	6371.99999916342	637.199999916342	1.80532315317408	467.870358642021	844.657191140302	14	8.578	0.612	15.9999999978994	1.1428571427071	1.86523665165532	23	19178.267	833.837	0.355107736745507	0.395107736745507	-0.04
299	hornet_2012	o2012	53	NA	17	FALSE	2012-10-24	10:05:59	2012-10-24	16:27:18	22879	5	6853.595	1370.719	13307.9999982528	2661.59999965056	1.94175465551332	1078.4099829538	2094.00760495258	0	0	NA	0	NA	NA	4	14692.843	3673.21	0.388807736745507	0.390507736745507	-0.00169999999999998
300	hornet_2012	o2012	53	NA	18	FALSE	2012-10-25	10:07:49	2012-10-25	17:45:28	27459	5	7548.858	1509.771	17393.9999977164	3478.79999954327	2.30418958704964	989.689675516224	2280.43264473502	5	0	0	4.99999999934355	0.999999999868711	NA	9	17105.97	1900.663	0.380507736745507	0.374407736745507	0.00609999999999999
301	hornet_2012	o2012	53	NA	19	FALSE	2012-10-26	10:28:50	2012-10-26	17:36:12	25642	6	14475.907	2412.651	33330.999995624	5555.16666593733	2.30251548283806	2032.34011387567	4679.49457859162	2	0	0	1.99999999973742	0.999999999868711	NA	6	9894.265	1649.044	0.374107736745507	0.296107736745507	0.078
302	hornet_2012	o2012	53	NA	20	FALSE	2012-10-29	10:08:20	2012-10-29	16:42:33	23653	0	0	NA	0	NA	NA	0	0	10	7.703	0.77	11.9999999984245	1.19999999984245	1.55783460968772	3	17745.906	5915.302	0.331907736745507	0.335607736745507	-0.00369999999999998
303	hornet_2012	o2012	53	NA	21	FALSE	2012-10-30	09:55:47	2012-10-30	17:13:11	26244	5	5452.61	1090.522	11642.9999984714	2328.59999969428	2.13530767806086	747.957475994513	1597.1193413541	9	0	0	8.9999999988184	0.999999999868711	NA	13	17514.969	1347.305	0.382707736745507	0.372707736745507	0.01
304	hornet_2012	o2012	53	NA	22	FALSE	2012-10-31	10:03:16	2012-10-31	17:23:35	26419	7	8953.673	1279.096	16904.9999977806	2414.99999968294	1.88805197574007	1220.07732313865	2303.56940050759	12	2.844	0.237	12.9999999982932	1.0833333331911	4.57102672232533	17	13936.701	819.805	0.359907736745507	0.347307736745507	0.0126
305	hornet_2012	o2012	53	NA	23	FALSE	2012-11-05	11:04:50	2012-11-05	17:28:33	23023	3	4129.516	1376.505	5995.99999921279	1998.66666640426	1.45198614055807	645.713312774182	937.56678092195	0	0	NA	0	NA	NA	2	6231.421	3115.71	0.294607736745507	0.347407736745507	-0.0528
306	hornet_2012	o2012	53	NA	24	FALSE	2012-11-06	10:52:16	2012-11-06	17:13:00	22844	11	5250.874	477.352	10702.9999985948	972.999999872255	2.03832733342959	827.488460864997	1686.69234787871	1	0	0	0.999999999868711	0.999999999868711	NA	10	14184.048	1418.404	0.365907736745507	0.377207736745507	-0.0113
307	hornet_2012	o2012	53	NA	25	FALSE	2012-11-08	11:44:32	2012-11-08	17:45:47	21675	5	7008.578	1401.715	9210.99999879069	1842.19999975814	1.31424662731737	1164.05447750865	1529.85467107942	1	6.578	6.578	2.99999999960613	2.99999999960613	0.456065673397101	5	11580.125	2316.025	0.358607736745507	0.356007736745507	0.00259999999999999
308	hornet_2012	o2012	53	NA	26	FALSE	2012-11-09	10:00:30	2012-11-09	17:38:51	27501	5	6823.078	1364.615	12607.9999983447	2521.59999966894	1.84784638228446	893.170459256027	1650.4418018996	3	0	0	2.99999999960613	0.999999999868711	NA	7	16940.719	2420.102	0.350707736745507	0.419107736745507	-0.0684000000000001
309	hornet_2012	o2012	53	NA	27	FALSE	2012-11-15	11:41:48	2012-11-15	17:49:09	22041	4	2431.125	607.781	4241.99999944307	1060.49999986077	1.74487120137511	397.080440996325	692.854226123817	6	0	0	5.99999999921226	0.999999999868711	NA	9	15279.797	1697.755	0.335607736745507	0.412307736745507	-0.0767
310	hornet_2012	o2012	53	NA	28	FALSE	2012-11-16	11:05:54	2012-11-16	17:16:06	22212	1	1964.453	1964.453	2411.99999968333	2411.99999968333	1.22782270671955	318.387844408428	390.923824908157	2	0	0	1.99999999973742	0.999999999868711	NA	2	17911.953	8955.976	0.393807736745507	0.358407736745507	0.0354
311	hornet_2012	o2012	54	NA	1	FALSE	2012-09-14	09:54:34	2012-09-14	17:36:31	27717	7	10629.953	1518.564	15009.9999980293	2144.2857140042	1.41204763539682	1380.66279900422	1949.56164061427	10	0	0	9.99999999868711	0.999999999868711	NA	16	14335.36	895.96	0.497925452046366	0.475925452046366	0.022
312	hornet_2012	o2012	54	NA	2	FALSE	2012-09-17	10:15:17	2012-09-17	17:23:40	25703	6	4304.328	717.388	5481.99999928027	913.666666546711	1.27360182571595	602.870513169669	767.8169862432	2	4.937	2.468	2.99999999960613	1.49999999980307	0.607656471461643	7	20086.751	2869.535	0.472725452046366	0.451925452046366	0.0207999999999999
313	hornet_2012	o2012	54	NA	3	FALSE	2012-09-18	10:08:30	2012-09-18	16:06:37	21487	5	6145.984	1229.196	8572.99999887446	1714.59999977489	1.39489461718001	1029.71761530228	1436.34755880058	11	8.844	0.804	13.999999998162	1.27272727256018	1.58299412009972	15	12703.625	846.908	0.438225452046366	0.552925452046366	-0.1147
314	hornet_2012	o2012	54	NA	4	FALSE	2012-09-24	10:22:06	2012-09-24	17:37:01	26095	5	17384.25	3476.85	25272.9999966819	5054.59999933639	1.45378719223906	2398.28702816632	3486.59896486127	2	0	0	1.99999999973742	0.999999999868711	NA	6	8102.688	1350.448	0.492525452046366	0.431225452046366	0.0613
315	hornet_2012	o2012	54	NA	5	FALSE	2012-09-25	10:22:37	2012-09-25	16:39:46	22629	5	12188.265	2437.653	14659.9999980753	2931.99999961506	1.20279629611559	1939.00543550312	2332.22855597115	6	0	0	5.99999999921226	0.999999999868711	NA	10	8749.813	874.981	0.440925452046366	0.459125452046366	-0.0182
316	hornet_2012	o2012	54	NA	6	FALSE	2012-09-28	10:19:12	2012-09-28	17:20:20	25268	7	7752.406	1107.486	10470.9999986253	1495.85714266075	1.35067745402205	1104.50615798639	1491.83156542073	3	0	0	2.99999999960613	0.999999999868711	NA	9	17175.078	1908.342	0.485025452046366	0.458025452046366	0.0269999999999999
317	hornet_2012	o2012	56	NA	2	FALSE	2012-09-19	10:10:32	2012-09-19	17:55:03	27871	6	12352.969	2058.828	26574.999996511	4429.16666608516	2.1513046779694	1595.589982419	3432.60019329911	17	0	0	16.9999999977681	0.999999999868711	NA	22	14488.969	658.589	0.346691244275628	0.250491244275628	0.0962
318	hornet_2012	o2012	56	NA	4	TRUE	2012-09-21	07:52:45	2012-09-21	20:14:34	44509	10	806.217	80.621	548.999999927922	54.8999999927922	0.68095810424231	65.2088611292098	44.4045024543468	60	88.376	1.472	92.9999999877901	1.5499999997965	1.05232189720954	69	38673.626	560.487	0.363991244275628	0.275591244275628	0.0884
319	hornet_2012	o2012	57	NA	1	FALSE	2012-09-18	10:11:41	2012-09-18	16:31:05	22764	7	12243.047	1749.006	14746.9999980639	2106.71428543769	1.204520410488	1936.16979441223	2332.15603553989	12	0	0	11.9999999984245	0.999999999868711	NA	18	10150.391	563.91	0.444178597948942	0.409878597948942	0.0343
320	hornet_2012	o2012	57	NA	2	FALSE	2012-09-19	10:07:47	2012-09-19	18:20:31	29564	28	14571.221	520.4	15140.9999980121	540.749999929005	1.03910303728233	1774.33350020295	1843.71532921268	34	105.64	3.107	70.9999999906785	2.08823529384348	0.672093903736071	60	13360.811	222.68	0.426478597948942	0.347878597948942	0.0786
321	hornet_2012	o2012	57	NA	3	FALSE	2012-09-20	09:45:18	2012-09-20	17:54:04	29326	6	19407.312	3234.552	24973.9999967212	4162.33333278687	1.2868345702239	2382.40207324558	3065.75734802552	8	7.204	0.9	10.9999999985558	1.37499999981948	1.52692948341974	13	8952.781	688.675	0.376478597948942	0.310678597948942	0.0658
322	hornet_2012	o2012	57	NA	4	FALSE	2012-09-21	09:48:05	2012-09-21	17:28:19	27614	6	10516.11	1752.685	14579.9999980858	2429.99999968097	1.38644422681826	1370.97110161512	1900.77496896896	7	0	0	6.99999999908098	0.999999999868711	NA	12	13652.296	1137.691	0.415878597948942	0.343878597948942	0.072
323	hornet_2012	o2012	57	NA	5	FALSE	2012-09-26	10:09:11	2012-09-26	17:05:08	24957	4	17817.141	4454.285	26997.9999964555	6749.49999911386	1.51528238994435	2570.08885683375	3894.41038535239	1	0	0	0.999999999868711	0.999999999868711	NA	4	5681.531	1420.382	0.412278597948942	0.283878597948942	0.1284
324	hornet_2012	o2012	57	NA	6	FALSE	2012-09-28	10:19:11	2012-09-28	17:19:34	25223	11	11876.123	1079.647	14287.9999981241	1298.90909073856	1.20308622587726	1695.04193791381	2039.2816077884	10	0	0	9.99999999868711	0.999999999868711	NA	19	13148.33	692.017	0.346078597948942	0.277478597948942	0.0686
325	hornet_2012	o2012	57	NA	7	TRUE	2012-10-04	08:01:29	2012-10-04	20:08:39	43630	27	8381.264	310.417	6607.99999913244	244.740740708608	0.788425230267468	691.555131790053	545.239514024222	151	201.377	1.333	213.999999971904	1.41721854286029	1.06268342448196	169	34942.812	206.762	0.370478597948942	0.289378597948942	0.0811
326	hornet_2012	o2012	57	NA	8	TRUE	2012-10-05	08:01:41	2012-10-05	19:56:41	42900	7	22065.609	3152.229	28920.999996203	4131.57142802899	1.3106821568443	1851.6594965035	2426.93706261843	0	0	NA	0	NA	NA	6	15704.516	2617.419	0.399678597948942	0.402278597948942	-0.00260000000000005
327	hornet_2012	o2012	65	NA	1	FALSE	2012-09-20	09:50:42	2012-09-20	17:51:53	28871	7	7962.546	1137.506	11332.9999985121	1618.99999978744	1.42328848065834	992.870548301063	1413.14121418183	21	4.922	0.234	21.9999999971116	1.04761904748151	4.46972775235913	27	18819.829	697.03	0.476647138923184	0.398947138923184	0.0777
328	hornet_2012	o2012	65	NA	2	FALSE	2012-09-24	10:20:39	2012-09-24	17:45:54	26715	7	10823.828	1546.261	15716.9999979365	2245.28571399094	1.45207407193985	1458.57311622684	2117.9562041015	4	4.203	1.05	4.99999999934355	1.24999999983589	1.18962645713622	10	15751.688	1575.168	0.423147138923184	0.336947138923184	0.0862
329	hornet_2012	o2012	65	NA	3	FALSE	2012-09-25	10:22:38	2012-09-25	16:36:06	22408	7	7620.608	1088.658	9982.99999868934	1426.14285695562	1.31000046173341	1224.30332024277	1603.83791481978	6	12.875	2.145	10.9999999985558	1.83333333309264	0.854368931926665	12	13019.767	1084.98	0.381047138923184	0.408347138923184	-0.0272999999999999
330	hornet_2012	o2012	65	NA	4	FALSE	2012-09-28	10:21:37	2012-09-28	17:45:49	26652	10	5590.313	559.031	7011.9999990794	701.19999990794	1.25431259378131	755.107564160288	947.140927385781	6	8.593	1.432	7.99999999894969	1.33333333315828	0.930990340852983	15	18927.813	1261.854	0.443247138923184	0.398647138923184	0.0446
331	hornet_2012	o2012	65	NA	6	TRUE	2012-10-05	07:57:01	2012-10-05	19:48:51	42710	13	644.797	49.599	370.999999951292	28.5384615347148	0.575374885353517	54.3495481151955	31.2713650157961	111	144.28	1.299	159.999999978994	1.4414414412522	1.10895480994589	116	22201.563	191.392	0.371847138923184	0.350747138923184	0.0211
332	hornet_2012	o2012	65	NA	7	FALSE	2012-10-10	10:19:40	2012-10-10	17:47:29	26869	13	1267.267	97.482	1120.99999985282	86.230769219448	0.884580755162744	169.792742565782	150.195392439993	13	15.905	1.223	17.9999999976368	1.3846153844336	1.13171958488757	24	21993.703	916.404	0.381347138923184	0.325347138923184	0.056
333	hornet_2012	o2012	65	NA	8	FALSE	2012-10-15	10:40:42	2012-10-15	18:03:46	26584	7	2197.096	313.87	2285.99999969987	326.571428528553	1.04046432185934	297.530303942221	309.569665923847	14	0	0	13.999999998162	0.999999999868711	NA	20	20237.17	1011.858	0.269847138923184	0.337047138923184	-0.0672
334	hornet_2012	o2012	65	NA	9	FALSE	2012-10-17	10:04:04	2012-10-17	17:41:15	27431	7	431.143	61.591	240.999999968359	34.4285714240513	0.55897927130525	56.5825088403631	31.628449560209	38	8.546	0.224	39.9999999947484	1.05263157880917	4.68055230455749	44	24479.577	556.354	0.316147138923184	0.318047138923184	-0.00190000000000001
335	hornet_2012	o2012	65	NA	10	FALSE	2012-10-19	10:09:22	2012-10-19	17:56:20	28018	5	787.781	157.556	614.999999919257	122.999999983851	0.780673816605448	101.221057891356	79.0206295848856	15	26.64	1.776	26.9999999964552	1.79999999976368	1.01351351338045	19	23365.673	1229.772	0.301047138923184	0.298947138923184	0.00209999999999999
336	hornet_2012	o2012	65	NA	11	FALSE	2012-10-22	11:03:06	2012-10-22	16:40:58	20272	0	0	NA	0	NA	NA	0	0	3	1.781	0.593	3.99999999947484	1.33333333315828	2.24592925293365	2	9522.891	4761.445	0.293247138923184	0.274047138923184	0.0192
337	hornet_2012	o2012	66	NA	1	TRUE	2012-09-20	07:38:51	2012-09-20	20:06:57	44886	19	9791.596	515.347	9958.99999869249	524.157894668026	1.01709670197713	785.317150113621	798.743483386645	50	68.375	1.367	79.9999999894969	1.59999999978994	1.17001828138204	62	32533.529	524.734	0.458165648539234	0.466465648539234	-0.00829999999999997
338	hornet_2012	o2012	66	NA	2	TRUE	2012-09-21	07:42:36	2012-09-21	20:26:56	45860	25	19416.299	776.651	19104.9999974917	764.199999899669	0.983967129754838	1524.1752376799	1499.73833386328	63	184.779	2.933	130.999999982801	2.07936507909208	0.708955021852056	87	24616.094	282.943	0.482165648539234	0.313365648539234	0.1688
339	hornet_2012	o2012	66	NA	3	FALSE	2012-09-24	10:20:40	2012-09-24	17:11:59	24679	8	3360.516	420.064	3622.99999952434	452.874999940542	1.07810824275925	490.208582195389	528.497913136173	75	185.202	2.469	148.999999980438	1.98666666640584	0.80452694884741	69	20397.798	295.62	0.481165648539234	0.405965648539234	0.0751999999999999
340	hornet_2012	o2012	66	NA	4	FALSE	2012-09-26	10:04:29	2012-09-26	17:14:01	25772	5	16266.89	3253.378	33888.9999955507	6777.79999911015	2.08331156081776	2272.26462827875	4733.83516933038	4	3.344	0.836	4.99999999934355	1.24999999983589	1.49521531080848	8	9050.438	1131.304	0.465765648539234	0.308665648539234	0.1571
341	hornet_2012	o2012	66	NA	5	FALSE	2012-09-28	10:29:59	2012-09-28	17:31:15	25276	3	19528.5	6509.5	34510.9999954691	11503.6666651564	1.76721202322089	2781.39737300206	4915.31887892422	233	125.567	0.538	244.999999967834	1.0515021457847	1.9511495852241	13	3188.172	245.244	0.470365648539234	0.331965648539234	0.1384
342	hornet_2012	o2012	66	NA	6	FALSE	2012-10-04	10:05:08	2012-10-04	18:27:57	30169	10	6639.781	663.978	10305.9999986469	1030.59999986469	1.55215962674777	792.310371573469	1229.79217060986	13	8.219	0.632	14.9999999980307	1.15384615369467	1.82503954228381	22	17463.219	793.782	0.408065648539234	0.406265648539234	0.00180000000000002
343	hornet_2012	o2012	66	NA	7	FALSE	2012-10-11	10:09:06	2012-10-11	17:29:41	26435	6	5861.189	976.864	7990.99999895087	1331.83333315848	1.36337524672057	798.194832608285	1088.2390768384	11	2.906	0.264	11.9999999984245	1.09090909076587	4.12938747364918	16	17574.968	1098.435	0.441965648539234	0.426665648539234	0.0153000000000001
344	hornet_2012	o2012	66	NA	8	FALSE	2012-10-15	10:40:41	2012-10-15	17:33:18	24757	6	4234.125	705.687	4734.99999937834	789.166666563057	1.11829480692666	615.698590297693	688.532536161976	8	0.266	0.033	7.99999999894969	0.999999999868711	30.0751879659763	12	15058.094	1254.841	0.297865648539234	0.412565648539234	-0.1147
345	hornet_2012	o2012	66	NA	9	FALSE	2012-10-16	10:20:20	2012-10-16	17:43:11	26571	9	7235.862	803.984	11908.9999984365	1323.2222220485	1.64583017178001	980.358405780738	1613.50344339209	9	0	0	8.9999999988184	0.999999999868711	NA	17	18032.31	1060.724	0.397765648539234	0.296265648539234	0.1015
346	hornet_2012	o2012	66	NA	10	FALSE	2012-10-18	10:16:36	2012-10-18	17:42:19	26743	7	1805.593	257.941	1714.99999977484	244.999999967834	0.949826455782028	243.059297760162	230.864151336403	30	33.64	1.121	41.9999999944858	1.39999999981619	1.24851367403347	36	21475.501	596.541	0.400965648539234	0.411465648539234	-0.0105
347	hornet_2012	o2012	66	NA	11	FALSE	2012-10-22	09:57:18	2012-10-22	17:46:14	28136	14	1737.593	124.113	1716.99999977458	122.642857126756	0.988148547890431	222.324950241683	219.690076741131	7	21.391	3.055	13.999999998162	1.99999999973742	0.654480856349024	20	21220.75	1061.037	0.347465648539234	0.384565648539234	-0.0371
348	hornet_2012	o2012	66	NA	12	FALSE	2012-10-23	10:15:21	2012-10-23	18:07:56	28355	8	6426.187	803.273	6764.99999911183	845.624999888978	1.05272380014958	815.879851877976	858.896138134459	2	2.703	1.351	2.99999999960613	1.49999999980307	1.10987791328381	9	20470.173	2274.463	0.376565648539234	0.313065648539234	0.0635
349	hornet_2012	o2012	66	NA	13	FALSE	2012-10-24	10:00:50	2012-10-24	16:31:36	23446	4	1620.546	405.136	1545.99999979703	386.499999949257	0.95399945437959	248.825624840058	237.379510333076	9	4.891	0.543	9.99999999868711	1.11111111096523	2.04457166196833	8	19880.111	2485.013	0.357865648539234	0.347465648539234	0.0104
350	hornet_2012	o2012	66	NA	14	FALSE	2012-10-25	10:01:56	2012-10-25	17:53:20	28284	5	4646.189	929.237	5036.9999993387	1007.39999986774	1.08411431376096	591.368985999152	641.111582435982	3	0	0	2.99999999960613	0.999999999868711	NA	7	23066.624	3295.232	0.334865648539234	0.314465648539234	0.0204
351	hornet_2012	o2012	66	NA	15	FALSE	2012-10-26	10:28:53	2012-10-26	17:53:05	26652	5	7014.765	1402.953	8147.99999893026	1629.59999978605	1.16154995911199	947.514407924358	1100.58532178256	5	0	0	4.99999999934355	0.999999999868711	NA	9	14822.829	1646.981	0.368965648539234	0.319465648539234	0.0495
352	hornet_2012	o2012	66	NA	16	FALSE	2012-10-29	09:58:22	2012-10-29	16:09:44	22282	0	0	NA	0	NA	NA	0	0	0	0	NA	0	NA	NA	0	0	NA	0.257465648539234	0.243665648539234	0.0138
353	hornet_2012	o2012	67	NA	1	FALSE	2012-09-21	09:39:30	2012-09-21	17:25:29	27959	8	17469.501	2183.687	39490.9999948153	4936.37499935191	2.26056828954733	2249.37242390643	5084.85997286509	19	31.251	1.644	29.9999999960613	1.57894736821375	0.959969280856974	24	8989.734	374.572	0.515440418602245	0.312840418602245	0.2026
354	hornet_2012	o2012	67	NA	2	FALSE	2012-09-24	10:25:15	2012-09-24	17:28:14	25379	5	14595.827	2919.165	31694.9999958388	6338.99999916776	2.1715110761342	2070.41164742504	4495.92182454075	11	10.078	0.916	13.999999998162	1.27272727256018	1.38916451658682	15	7786.673	519.111	0.509640418602245	0.311940418602245	0.1977
355	hornet_2012	o2012	67	NA	3	FALSE	2012-09-25	10:14:25	2012-09-25	17:30:18	26153	6	18914.876	3152.479	41302.9999945774	6883.83333242957	2.18362520560945	2603.66128551218	5685.42040991391	11	14.062	1.278	15.9999999978994	1.45454545435449	1.13781823338781	15	6273.031	418.202	0.531540418602245	0.304540418602245	0.227
356	hornet_2012	o2012	67	NA	4	FALSE	2012-09-26	10:09:10	2012-09-26	17:19:40	25830	5	18512.594	3702.518	33407.9999956139	6681.59999912278	1.80460933760087	2580.1524738676	4656.16724677545	11	8.047	0.731	12.9999999982932	1.18181818166302	1.61550888508677	15	7134.703	475.646	0.491040418602245	0.311340418602245	0.1797
357	hornet_2012	o2012	67	NA	5	FALSE	2012-09-27	10:22:52	2012-09-27	17:41:35	26323	3	16017.75	5339.25	28838.9999962137	9612.99999873792	1.80044013648694	2190.62796793679	3944.09451758422	4	1.984	0.496	4.99999999934355	1.24999999983589	2.52016128999171	6	6476.078	1079.346	0.550140418602245	0.488640418602245	0.0615
358	hornet_2012	o2012	67	NA	6	FALSE	2012-09-28	10:21:39	2012-09-28	17:04:31	24172	5	12808.422	2561.684	28928.9999962019	5785.79999924039	2.25859204172083	1907.59222240609	4308.47261237494	1	0	0	0.999999999868711	0.999999999868711	NA	5	10596.562	2119.312	0.518340418602245	0.360440418602245	0.1579
359	hornet_2012	o2012	67	NA	7	FALSE	2012-10-02	10:23:03	2012-10-02	17:32:48	25785	6	17944.843	2990.807	38194.9999949854	6365.83333249757	2.12846665724439	2505.38820244328	5332.63525235398	6	0	0	5.99999999921226	0.999999999868711	NA	11	6658.063	605.278	0.503640418602245	0.313640418602245	0.19
360	hornet_2012	o2012	67	NA	8	FALSE	2012-10-04	10:05:06	2012-10-04	17:58:56	28430	7	12422.156	1774.593	25302.999996678	3614.71428523971	2.03692499085327	1572.97789658811	3204.03798762015	5	0	0	4.99999999934355	0.999999999868711	NA	10	12379.016	1237.901	0.440840418602245	0.344540418602245	0.0963
361	hornet_2012	o2012	67	NA	9	FALSE	2012-10-05	10:01:10	2012-10-05	18:21:07	29997	7	16712.814	2387.544	28661.999996237	4094.57142803385	1.71497151803622	2005.73825382538	3439.78397794623	7	0	0	6.99999999908098	0.999999999868711	NA	13	12682.514	975.578	0.491240418602245	0.308140418602245	0.1831
362	hornet_2012	o2012	67	NA	10	FALSE	2012-10-08	10:14:57	2012-10-08	17:42:33	26856	5	17733.876	3546.775	32329.9999957554	6465.99999915108	1.82306451199701	2377.19517426273	4333.78016028893	0	0	NA	0	NA	NA	4	7676.577	1919.144	0.447740418602245	0.320840418602245	0.1269
363	hornet_2012	o2012	67	NA	11	FALSE	2012-10-09	10:18:09	2012-10-09	17:58:24	27615	5	18663.749	3732.749	27436.9999963978	5487.39999927956	1.47006906256604	2433.07971754481	3576.79521951954	23	23.625	1.027	26.9999999964552	1.17391304332414	1.1428571427071	17	5568.173	327.539	0.496740418602245	0.315140418602245	0.1816
364	hornet_2012	o2012	67	NA	12	FALSE	2012-10-10	10:19:39	2012-10-10	17:47:11	26852	5	4450.72	890.144	6416.99999915752	1283.3999998315	1.44178919346926	596.700134068226	860.315805041228	26	25.672	0.987	39.9999999947484	1.53846153825955	1.55811779350064	30	16062.358	535.411	0.544340418602245	0.298340418602245	0.246
365	hornet_2012	o2012	67	NA	13	FALSE	2012-10-11	10:02:42	2012-10-11	16:59:05	24983	11	4501.671	409.242	7650.99999899551	695.545454454136	1.69959110716787	648.681727574751	1102.49369556834	4	10.375	2.593	9.99999999868711	2.49999999967178	0.963855421560202	13	16302.83	1254.063	0.504040418602245	0.322840418602245	0.1812
366	hornet_2012	o2012	67	NA	14	FALSE	2012-10-12	10:13:11	2012-10-12	17:25:14	25923	6	7395.203	1232.533	9211.99999879056	1535.33333313176	1.24567236339429	1026.99266288624	1279.2963775661	9	0	0	8.9999999988184	0.999999999868711	NA	14	16568.36	1183.454	0.445240418602245	0.288840418602245	0.1564
367	hornet_2012	o2012	67	NA	15	FALSE	2012-10-15	10:40:43	2012-10-15	18:09:38	26935	3	2726.829	908.943	3779.99999950373	1259.99999983458	1.38622553871318	364.45459068127	505.216261303635	7	0.875	0.125	7.99999999894969	1.1428571427071	9.14285714165678	9	20334.312	2259.368	0.366140418602245	0.324440418602245	0.0417
368	hornet_2012	o2012	67	NA	16	FALSE	2012-10-16	10:27:24	2012-10-16	18:13:25	27961	2	3443.702	1721.851	5301.9999993039	2650.99999965195	1.53962218545737	443.379249669182	682.636529362113	7	0	0	6.99999999908098	0.999999999868711	NA	8	13847.595	1730.949	0.357640418602245	0.395440418602245	-0.0378
369	hornet_2012	o2012	67	NA	17	FALSE	2012-10-17	10:04:05	2012-10-17	17:40:48	27403	1	1854.125	1854.125	1317.99999982696	1317.99999982696	0.710847434680489	243.580994781593	173.148925277417	1	8.781	8.781	3.99999999947484	3.99999999947484	0.45552898297174	1	8981.031	8981.031	0.391840418602245	0.294440418602245	0.0974
370	hornet_2012	o2012	67	NA	18	FALSE	2012-10-18	10:23:07	2012-10-18	17:56:45	27218	3	8194.001	2731.333	16848.9999977879	5616.33333259598	2.05626042732823	1083.78292306562	2228.53993651394	8	18.312	2.289	13.999999998162	1.74999999977024	0.764525993783418	9	16546.203	1838.467	0.332940418602245	0.291140418602245	0.0418
371	hornet_2012	o2012	67	NA	19	FALSE	2012-10-19	10:09:03	2012-10-19	18:24:01	29698	5	11416.078	2283.215	21328.9999971997	4265.79999943995	1.86832991130577	1383.8602195434	2585.50744123911	7	0	0	6.99999999908098	0.999999999868711	NA	10	18086.266	1808.626	0.364940418602245	0.300140418602245	0.0648
372	hornet_2012	o2012	67	NA	20	FALSE	2012-10-22	09:57:21	2012-10-22	17:40:55	27814	2	4279.219	2139.609	6392.99999916067	3196.49999958033	1.49396420215013	553.864543035881	827.453800135845	13	0.531	0.04	13.999999998162	1.07692307678169	26.3653483957853	14	18540.11	1324.293	0.347840418602245	0.303340418602245	0.0445
373	hornet_2012	o2012	67	NA	21	FALSE	2012-10-23	10:06:39	2012-10-23	18:03:30	28611	2	5527.624	2763.812	8383.99999889927	4191.99999944964	1.51674571188259	695.517332494495	1054.92293160104	8	0	0	7.99999999894969	0.999999999868711	NA	9	18296.188	2032.909	0.366740418602245	0.387540418602245	-0.0208
374	hornet_2012	o2012	67	NA	22	FALSE	2012-10-24	10:06:27	2012-10-24	16:18:07	22300	2	3988.578	1994.289	5825.99999923511	2912.99999961755	1.46067094569421	643.896	940.520179248717	3	0	0	2.99999999960613	0.999999999868711	NA	4	15630.688	3907.672	0.381340418602245	0.346040418602245	0.0353
375	hornet_2012	o2012	67	NA	23	FALSE	2012-10-25	10:01:57	2012-10-25	17:28:58	26821	1	1842.125	1842.125	2094.99999972495	2094.99999972495	1.13727352906287	247.255881585325	281.197569032095	1	0	0	0.999999999868711	0.999999999868711	NA	1	7.078	7.078	0.342040418602245	0.360240418602245	-0.0182
376	hornet_2012	o2012	67	NA	24	FALSE	2012-10-26	10:30:38	2012-10-26	18:02:18	27100	0	0	NA	0	NA	NA	0	0	0	0	NA	0	NA	NA	0	0	NA	0.363740418602245	0.354240418602245	0.00950000000000001
377	hornet_2012	o2012	67	NA	25	FALSE	2012-10-29	09:58:20	2012-10-29	16:26:04	23264	0	0	NA	0	NA	NA	0	0	23	16.141	0.701	23.9999999968491	1.04347826073257	1.48689672243659	16	22919.11	1432.444	0.309040418602245	0.373740418602245	-0.0647
378	hornet_2012	o2012	67	NA	26	FALSE	2012-10-30	10:01:08	2012-10-30	16:30:10	23342	0	0	NA	0	NA	NA	0	0	6	0	0	5.99999999921226	0.999999999868711	NA	5	16880.344	3376.068	0.388840418602245	0.373740418602245	0.0151
379	hornet_2012	o2012	67	NA	27	FALSE	2012-10-31	10:03:17	2012-10-31	16:28:55	23138	0	0	NA	0	NA	NA	0	0	3	2.843	0.947	3.99999999947484	1.33333333315828	1.40696447396231	2	4540.703	2270.351	0.359240418602245	0.339840418602245	0.0194
380	hornet_2012	o2012	68	NA	1	FALSE	2012-09-21	09:39:31	2012-09-21	17:55:42	29771	8	16696.829	2087.103	32649.9999957134	4081.24999946418	1.95546112352911	2019.0314198381	3948.13744867718	348	237.779	0.683	383.999999949585	1.1034482757172	1.61494496969701	23	9946.514	432.457	0.487669191599406	0.307969191599406	0.1797
381	hornet_2012	o2012	68	NA	2	FALSE	2012-09-24	10:17:01	2012-09-24	17:36:25	26364	5	16172.406	3234.481	37351.9999950961	7470.39999901922	2.30961305294315	2208.33946290396	5100.40964885245	1	0	0	0.999999999868711	0.999999999868711	NA	5	9459.047	1891.809	0.417169191599406	0.318569191599406	0.0986
382	hornet_2012	o2012	68	NA	3	FALSE	2012-09-25	10:14:30	2012-09-25	17:48:27	27237	8	15318.89	1914.861	30841.9999959508	3855.24999949385	2.01333125284865	2024.74589712523	4076.48419375933	10	7.687	0.768	12.9999999982932	1.29999999982932	1.69116690494253	16	11664.423	729.026	0.463869191599406	0.303669191599406	0.1602
383	hornet_2012	o2012	68	NA	4	FALSE	2012-09-26	10:04:29	2012-09-26	17:31:10	26801	5	13014.75	2602.95	25200.9999966914	5040.19999933828	1.9363414584753	1748.18476922503	3385.08264572549	17	0	0	16.9999999977681	0.999999999868711	NA	20	13117.704	655.885	0.445869191599406	0.287469191599406	0.1584
384	hornet_2012	o2012	68	NA	5	FALSE	2012-09-27	10:11:34	2012-09-27	17:21:38	25804	10	5464.299	546.429	8365.99999890163	836.599999890163	1.53102895703578	762.342133002635	1167.16788079545	8	0.75	0.093	8.9999999988184	1.1249999998523	11.9999999984245	17	19122.389	1124.846	0.433369191599406	0.423669191599406	0.00970000000000004
385	hornet_2012	o2012	68	NA	6	FALSE	2012-09-28	10:29:50	2012-09-28	17:55:38	26748	6	3725	620.833	5345.99999929813	890.999999883021	1.43516778504648	501.345895020188	719.515477698268	9	0	0	8.9999999988184	0.999999999868711	NA	14	19702.984	1407.356	0.451069191599406	0.403569191599406	0.0475
386	hornet_2012	o2012	68	NA	7	FALSE	2012-10-02	10:25:32	2012-10-02	17:41:53	26181	5	10999.893	2199.978	20949.9999972495	4189.9999994499	1.90456398050867	1512.53255414232	2880.71502196624	9	8.859	0.984	10.9999999985558	1.22222222206176	1.24167513247046	13	12082.186	929.398	0.303269191599406	0.354969191599406	-0.0517
387	hornet_2012	o2012	68	NA	8	FALSE	2012-10-04	10:04:26	2012-10-04	17:49:48	27922	6	14848.344	2474.724	19702.9999974132	3283.83333290221	1.3269493215818	1914.40578755103	2540.31946102312	19	16.189	0.852	24.9999999967178	1.31578947351146	1.54425844689096	16	12618.39	788.649	0.389969191599406	0.286969191599406	0.103
388	hornet_2012	o2012	68	NA	9	FALSE	2012-10-05	10:01:59	2012-10-05	17:52:36	28237	6	12622.547	2103.757	18761.9999975368	3126.99999958946	1.48638781044244	1609.27751531678	2392.01048238596	5	0	0	4.99999999934355	0.999999999868711	NA	10	14935.156	1493.515	0.425169191599406	0.280369191599406	0.1448
389	hornet_2012	o2012	68	NA	10	FALSE	2012-10-08	10:15:00	2012-10-08	17:19:12	25452	12	1977.423	164.785	2040.99999973204	170.083333311003	1.0321514414124	279.692079207921	288.684582706087	33	64.202	1.945	55.9999999926478	1.6969696967469	0.872246970384845	42	21306.437	507.296	0.384069191599406	0.336569191599406	0.0475
390	hornet_2012	o2012	68	NA	11	FALSE	2012-10-09	10:19:25	2012-10-09	17:05:06	24341	5	10854.999	2170.999	16302.9999978596	3260.59999957192	1.50188866879302	1605.43923421388	2411.19099430157	14	28.655	2.046	23.9999999968491	1.71428571406065	0.837550165655175	18	12788.986	710.499	0.326369191599406	0.287969191599406	0.0384
391	hornet_2012	o2012	68	NA	12	FALSE	2012-10-10	10:25:41	2012-10-10	16:51:12	23131	8	2316.719	289.589	2501.99999967151	312.749999958939	1.07997560328702	360.563244131252	389.399507103776	12	9.249	0.77	15.9999999978994	1.33333333315828	1.72991674752939	18	20417.172	1134.287	0.376869191599406	0.375769191599406	0.00109999999999999
392	hornet_2012	o2012	68	NA	13	FALSE	2012-10-11	10:09:06	2012-10-11	17:29:25	26419	4	1528.281	382.07	2313.9999996962	578.499999924049	1.51411945819924	208.252076157311	315.318520720175	36	21.204	0.589	43.9999999942233	1.22222222206176	2.07508017327972	39	21587.062	553.514	0.376469191599406	0.368269191599406	0.00819999999999999
393	hornet_2012	o2012	68	NA	14	FALSE	2012-10-15	10:28:52	2012-10-15	17:47:23	26311	0	0	NA	0	NA	NA	0	0	4	2.906	0.726	4.99999999934355	1.24999999983589	1.72057811402049	3	21741.235	7247.078	0.325769191599406	0.291569191599406	0.0342
394	hornet_2012	o2012	68	NA	15	FALSE	2012-10-16	10:20:21	2012-10-16	17:56:43	27382	0	0	NA	0	NA	NA	0	0	19	0	0	18.9999999975055	0.999999999868711	NA	18	22995.312	1277.517	0.302169191599406	0.332569191599406	-0.0304
395	hornet_2012	o2012	69	NA	1	FALSE	2012-09-21	09:48:06	2012-09-21	17:38:52	28246	3	11574.812	3858.27	24019.9999968464	8006.66666561547	2.07519569189085	1475.22917227218	3061.38922285092	5	0	0	4.99999999934355	0.999999999868711	NA	7	12678.922	1811.274	0.470857768103699	0.393957768103699	0.0769
396	hornet_2012	o2012	69	NA	2	FALSE	2012-09-24	10:23:43	2012-09-24	17:19:04	24921	6	9799.485	1633.247	12170.9999984021	2028.49999973368	1.24200404392701	1415.59913326111	1758.17984808986	4	24.905	6.226	20.9999999972429	5.24999999931073	0.843204175757596	9	10229.876	1136.652	0.444957768103699	0.294657768103699	0.1503
397	hornet_2012	o2012	69	NA	3	FALSE	2012-09-25	10:14:30	2012-09-25	17:18:48	25458	4	83.39	20.847	69.9999999908098	17.4999999977024	0.839429188041848	11.7921282111713	9.89865660958894	22	79.422	3.61	64.9999999914662	2.95454545415756	0.818413034064443	25	21738.329	869.533	0.457757768103699	0.403257768103699	0.0545
398	hornet_2012	o2012	69	NA	4	FALSE	2012-09-26	10:14:47	2012-09-26	16:45:42	23455	4	13750.531	3437.632	17285.9999977305	4321.49999943263	1.25711508869952	2110.50571733106	2653.14858204348	11	22.969	2.088	26.9999999964552	2.4545454542232	1.17549740939767	14	8560.047	611.431	0.430057768103699	0.300057768103699	0.13
399	hornet_2012	o2012	69	NA	5	FALSE	2012-09-27	10:20:26	2012-09-27	17:42:10	26504	14	8043.921	574.565	9942.99999869459	710.214285621042	1.23608871826247	1092.59415937217	1350.54331403941	12	0	0	11.9999999984245	0.999999999868711	NA	25	15240.845	609.633	0.474357768103699	0.392157768103699	0.0822
400	hornet_2012	o2012	69	NA	6	FALSE	2012-09-28	10:21:38	2012-09-28	17:03:18	24100	7	9563.782	1366.254	14219.9999981331	2031.42857116188	1.48685948698256	1428.61473858921	2124.14937731448	18	13.344	0.741	22.9999999969803	1.27777777761002	1.72362110289121	24	11463.655	477.652	0.378857768103699	0.336557768103699	0.0423
401	hornet_2012	o2012	69	NA	7	FALSE	2012-10-02	10:16:34	2012-10-02	17:26:32	25798	10	13299.311	1329.931	18605.9999975572	1860.59999975572	1.39901984377666	1855.86167919994	2596.38731650539	23	0	0	22.9999999969803	0.999999999868711	NA	31	8653.157	279.134	0.433457768103699	0.354457768103699	0.0790000000000001
402	hornet_2012	o2012	69	NA	8	FALSE	2012-10-04	10:05:06	2012-10-04	17:50:21	27915	9	11680.358	1297.817	15973.9999979028	1774.88888865586	1.36759506839626	1506.33311123052	2060.05373428085	7	4.407	0.629	7.99999999894969	1.1428571427071	1.81529385045375	15	11695.829	779.721	0.388857768103699	0.289057768103699	0.0998
403	hornet_2012	o2012	69	NA	9	FALSE	2012-10-05	09:53:23	2012-10-05	17:10:21	26218	6	13796.625	2299.437	20389.999997323	3398.33333288717	1.47789767405601	1894.41795712869	2799.75589253043	3	0	0	2.99999999960613	0.999999999868711	NA	8	10070.953	1258.869	0.427957768103699	0.294657768103699	0.1333
404	hornet_2012	o2012	69	NA	10	FALSE	2012-10-08	10:15:00	2012-10-08	17:19:13	25453	7	7128.328	1018.332	9660.99999873161	1380.14285696166	1.35529678190055	1008.21045849212	1366.42438987286	30	26.235	0.874	38.9999999948797	1.29999999982932	1.48656375051952	35	15465.765	441.879	0.428657768103699	0.289457768103699	0.1392
405	hornet_2012	o2012	69	NA	11	FALSE	2012-10-09	10:19:28	2012-10-09	17:57:46	27498	10	10048.282	1004.828	13617.9999982121	1361.79999982121	1.3552565501458	1315.50713506437	1782.84966155952	12	13.281	1.106	15.9999999978994	1.33333333315828	1.20472855943825	20	14235.218	711.76	0.437057768103699	0.315857768103699	0.1212
406	hornet_2012	o2012	69	NA	12	FALSE	2012-10-10	10:19:35	2012-10-10	17:42:05	26550	14	1596.736	114.052	1715.99999977471	122.571428555336	1.07469237229868	216.506576271186	232.677966071147	14	0	0	13.999999998162	0.999999999868711	NA	26	22097.967	849.921	0.401957768103699	0.384357768103699	0.0176
407	hornet_2012	o2012	69	NA	13	FALSE	2012-10-11	10:08:49	2012-10-11	17:06:29	25060	8	6000.436	750.054	7396.99999902885	924.624999878607	1.23274375379203	861.993998403831	1062.61771733854	10	0	0	9.99999999868711	0.999999999868711	NA	17	16897.22	993.954	0.395757768103699	0.287657768103699	0.1081
408	hornet_2012	o2012	69	NA	14	FALSE	2012-10-12	10:13:18	2012-10-12	17:39:01	26743	9	2199.673	244.408	3070.99999959681	341.222222177423	1.39611660442112	296.108245148263	413.401637757489	19	0	0	18.9999999975055	0.999999999868711	NA	27	21388.796	792.177	0.392257768103699	0.418157768103699	-0.0259
409	hornet_2012	o2012	69	NA	15	FALSE	2012-10-16	10:23:11	2012-10-16	17:56:59	27228	4	521.266	130.316	569.999999925165	142.499999981291	1.09349161450232	68.9201410312913	75.3635962880342	5	0	0	4.99999999934355	0.999999999868711	NA	8	22555.031	2819.378	0.361057768103699	0.358657768103699	0.00240000000000001
410	hornet_2012	o2012	69	NA	16	FALSE	2012-10-17	10:17:36	2012-10-17	17:56:36	27540	1	200.172	200.172	201.99999997348	201.99999997348	1.00913214622165	26.1662745098039	26.4052287547032	18	0.969	0.053	18.9999999975055	1.05555555541697	19.6078431346806	18	22265.828	1236.99	0.438257768103699	0.402357768103699	0.0359
411	hornet_2012	o2012	69	NA	17	FALSE	2012-10-18	10:23:27	2012-10-18	18:07:44	27857	2	382.954	191.477	392.999999948403	196.499999974202	1.02623291556794	49.4896937933015	50.7879527520642	12	3.469	0.289	12.9999999982932	1.0833333331911	3.7474776587758	13	17264.061	1328.004	0.386857768103699	0.375157768103699	0.0117
412	hornet_2012	o2012	69	NA	18	FALSE	2012-10-19	10:09:22	2012-10-19	17:50:36	27674	0	0	NA	0	NA	NA	0	0	24	87.797	3.658	56.9999999925165	2.37499999968819	0.649224916483668	23	21658.703	941.682	0.383657768103699	0.372657768103699	0.011
413	hornet_2012	o2012	69	NA	19	FALSE	2012-10-22	09:57:21	2012-10-22	16:36:18	23937	0	0	NA	0	NA	NA	0	0	1	0.813	0.813	1.99999999973742	1.99999999973742	2.46002459992302	0	0	NA	0.370257768103699	0.330957768103699	0.0393
414	hornet_2012	o2012	70	NA	1	FALSE	2012-09-24	10:23:44	2012-09-24	17:19:28	24944	5	11201.734	2240.346	21463.999997182	4292.7999994364	1.91613191289688	1616.67103912765	3097.75497072864	9	4.328	0.48	9.99999999868711	1.11111111096523	2.31053604405895	13	10128.657	779.127	0.412779820779921	0.309679820779921	0.1031
415	hornet_2012	o2012	70	NA	2	FALSE	2012-09-25	10:14:25	2012-09-25	17:19:05	25480	10	6226.53	622.653	11227.9999985259	1122.79999985259	1.80325157006003	879.729513343799	1586.37362616535	37	55.327	1.495	56.9999999925165	1.54054054033828	1.03023840064555	46	17783.783	386.603	0.442879820779921	0.306979820779921	0.1359
416	hornet_2012	o2012	70	NA	3	FALSE	2012-09-26	10:04:27	2012-09-26	17:07:08	25361	6	10951.094	1825.182	20298.999997335	3383.16666622249	1.8536047628972	1554.5104057411	2881.44789205496	7	12.344	1.763	10.9999999985558	1.57142857122226	0.891121192365183	12	13025.812	1085.484	0.430079820779921	0.278579820779921	0.1515
417	hornet_2012	o2012	70	NA	4	FALSE	2012-09-27	10:13:43	2012-09-27	16:43:43	23400	7	5514.655	787.807	7645.99999899616	1092.28571414231	1.38648745914226	848.408461538462	1176.30769215326	3	12.016	4.005	8.9999999988184	2.99999999960613	0.749001331459586	9	16413.501	1823.722	0.389579820779921	0.448479820779921	-0.0589
418	hornet_2012	o2012	72	NA	2	FALSE	2012-09-27	10:22:53	2012-09-27	16:50:10	23237	6	13324.641	2220.773	21068.9999972339	3511.49999953898	1.58120582740157	2064.32446529242	3264.121874168	15	15.141	1.009	20.9999999972429	1.39999999981619	1.386962551829	19	9022.28	474.856	0.392465220023447	0.317665220023447	0.0748
419	hornet_2012	o2012	72	NA	4	FALSE	2012-10-02	10:13:25	2012-10-02	17:19:31	25566	4	18723.641	4680.91	34068.9999955271	8517.24999888178	1.81957131070432	2636.51363529688	4797.32457106695	16	0.766	0.047	16.9999999977681	1.06249999986051	22.1932114853369	19	4343.859	228.624	0.496865220023447	0.339765220023447	0.1571
420	hornet_2012	o2012	72	NA	5	FALSE	2012-10-04	09:57:58	2012-10-04	18:26:53	30535	7	18687.717	2669.673	33766.9999955668	4823.85714222382	1.80690878375174	2203.23501555592	3981.0447022774	44	48.422	1.1	64.9999999914662	1.47727272707878	1.34236504050775	19	8965.237	471.854	0.489065220023447	0.304965220023447	0.1841
421	hornet_2012	o2012	72	NA	6	FALSE	2012-10-05	10:02:01	2012-10-05	17:28:57	26816	9	8992.936	999.215	13838.9999981831	1537.66666646479	1.53887451197063	1207.28556085919	1857.86097827637	15	13.328	0.888	18.9999999975055	1.26666666650037	1.42557022790407	23	14430.908	627.43	0.479565220023447	0.310765220023447	0.1688
422	hornet_2012	o2012	72	NA	7	FALSE	2012-10-08	10:20:30	2012-10-08	17:27:10	25600	4	16219.5	4054.875	32916.9999956784	8229.24999891959	2.02947069858369	2280.8671875	4628.95312439227	3	2.047	0.682	3.99999999947484	1.33333333315828	1.95407913994863	5	8284.734	1656.946	0.402565220023447	0.305465220023447	0.0971
423	hornet_2012	o2012	72	NA	8	FALSE	2012-10-09	10:12:36	2012-10-09	17:38:15	26739	8	13814.577	1726.822	24388.999996798	3048.62499959975	1.76545398362889	1859.92285425783	3283.60821229189	3	0	0	2.99999999960613	0.999999999868711	NA	10	11684.189	1168.418	0.425665220023447	0.320065220023447	0.1056
424	hornet_2012	o2012	72	NA	9	FALSE	2012-10-10	10:25:42	2012-10-10	17:25:45	25203	6	8503.422	1417.237	15172.9999980079	2528.83333300133	1.78434046881455	1214.62997262231	2167.31341478509	8	8.172	1.021	9.99999999868711	1.24999999983589	1.22369065084277	13	16074.484	1236.498	0.472665220023447	0.316465220023447	0.1562
425	hornet_2012	o2012	72	NA	10	FALSE	2012-10-11	10:02:43	2012-10-11	16:49:05	24382	8	11946.53	1493.316	21862.9999971296	2732.8749996412	1.83007115849788	1763.90402756132	3228.0698871982	8	0	0	7.99999999894969	0.999999999868711	NA	15	10663.345	710.889	0.443465220023447	0.320865220023447	0.1226
426	hornet_2012	o2012	72	NA	11	FALSE	2012-10-12	10:13:19	2012-10-12	17:15:00	25301	6	9726.611	1621.101	15470.9999979688	2578.49999966147	1.59058483967014	1383.96899727284	2201.32010563566	10	19.203	1.92	18.9999999975055	1.89999999975055	0.989428734963573	15	12231.889	815.459	0.416065220023447	0.367865220023447	0.0482
427	hornet_2012	o2012	72	NA	12	FALSE	2012-10-15	10:36:59	2012-10-15	18:02:36	26737	4	12597.671	3149.417	25229.9999966876	6307.49999917189	2.00275114318254	1696.21182630811	3397.09017421832	4	0	0	3.99999999947484	0.999999999868711	NA	7	11868.907	1695.558	0.387465220023447	0.355565220023447	0.0319
428	hornet_2012	o2012	72	NA	13	FALSE	2012-10-16	10:23:10	2012-10-16	17:43:33	26423	6	5526.936	921.156	10272.9999986513	1712.16666644188	1.85871520832723	753.017053324755	1399.64424914448	7	0	0	6.99999999908098	0.999999999868711	NA	12	18683.017	1556.918	0.402965220023447	0.303965220023447	0.099
429	hornet_2012	o2012	72	NA	14	FALSE	2012-10-17	10:04:01	2012-10-17	18:13:46	29385	8	10985.221	1373.152	14145.9999981428	1768.24999976785	1.28773012378565	1345.81574272588	1733.04747297308	4	3.422	0.855	4.99999999934355	1.24999999983589	1.4611338396679	11	17222.185	1565.653	0.464265220023447	0.321565220023447	0.1427
430	hornet_2012	o2012	72	NA	15	FALSE	2012-10-18	10:16:36	2012-10-18	17:52:09	27333	5	11860.108	2372.021	16321.9999978571	3264.39999957142	1.37621006468551	1562.0820546592	2149.75304548661	1	0	0	0.999999999868711	0.999999999868711	NA	5	8151.314	1630.262	0.412765220023447	0.367665220023447	0.0451
431	hornet_2012	o2012	72	NA	16	FALSE	2012-10-19	10:05:05	2012-10-19	17:37:44	27159	6	5793.814	965.635	8151.99999892973	1358.66666648829	1.40701789856038	767.985949409036	1080.5699766614	2	0	0	1.99999999973742	0.999999999868711	NA	7	9955.983	1422.283	0.449665220023447	0.320465220023447	0.1292
432	hornet_2012	o2012	72	NA	17	FALSE	2012-10-22	09:57:17	2012-10-22	17:46:12	28135	3	1666.797	555.599	2547.99999966547	849.333333221826	1.52868045698755	213.274185178603	326.028078862474	5	7.391	1.478	6.99999999908098	1.39999999981619	0.947097821550666	7	21246.078	3035.154	0.390565220023447	0.372565220023447	0.018
433	hornet_2012	o2012	72	NA	18	FALSE	2012-10-23	10:15:23	2012-10-23	18:08:17	28374	0	0	NA	0	NA	NA	0	0	208	223.902	1.076	276.999999963633	1.33173076905593	1.23714839511765	26	26547.638	1021.063	0.384565220023447	0.438565220023447	-0.054
434	hornet_2012	o2012	72	NA	19	FALSE	2012-10-24	10:00:54	2012-10-24	16:10:13	22159	1	2082.031	2082.031	2829.99999962845	2829.99999962845	1.35924969399036	338.25134708245	459.768040013648	1	0	0	0.999999999868711	0.999999999868711	NA	1	13600.766	13600.766	0.399765220023447	0.414065220023447	-0.0143
435	hornet_2012	o2012	72	NA	20	FALSE	2012-10-25	10:08:04	2012-10-25	17:39:07	27063	2	5847.485	2923.742	7621.99999899931	3810.99999949966	1.30346636186314	777.849684070502	1013.90089777177	5	1.39	0.278	5.99999999921226	1.19999999984245	4.3165467620232	6	5631.594	938.599	0.384865220023447	0.385765220023447	-0.000900000000000012
436	hornet_2012	o2012	72	NA	21	FALSE	2012-10-26	10:30:37	2012-10-26	18:07:24	27407	2	5661.297	2830.648	6259.99999917813	3129.99999958906	1.10575368138752	743.630065311782	822.271682308945	8	3.765	0.47	10.9999999985558	1.37499999981948	2.92164674596436	8	18406.078	2300.759	0.371065220023447	0.289565220023447	0.0815
437	hornet_2012	o2012	72	NA	22	FALSE	2012-10-29	09:58:22	2012-10-29	16:09:43	22281	0	0	NA	0	NA	NA	0	0	1	0	0	0.999999999868711	0.999999999868711	NA	0	0	NA	0.345765220023447	0.319765220023447	0.026
438	hornet_2012	o2012	73	NA	1	FALSE	2012-09-26	10:14:48	2012-09-26	17:52:31	27463	5	18688.172	3737.634	43103.9999943409	8620.79999886818	2.30648562065572	2449.74763135856	5650.30768596392	4	0	0	3.99999999947484	0.999999999868711	NA	8	8382.516	1047.814	0.469292832906012	0.310692832906012	0.1586
439	hornet_2012	o2012	73	NA	2	FALSE	2012-09-27	10:13:40	2012-09-27	18:01:37	28077	5	22335.298	4467.059	39824.9999947714	7964.99999895428	1.78305209963043	2863.80570573779	5106.31477654938	2	0	0	1.99999999973742	0.999999999868711	NA	6	5630.718	938.453	0.469592832906012	0.280492832906012	0.1891
440	hornet_2012	o2012	73	NA	3	FALSE	2012-09-28	10:19:11	2012-09-28	17:19:57	25246	6	14144.531	2357.421	24587.9999967719	4097.99999946198	1.73833971566621	2016.96552325121	3506.17127419705	27	18.953	0.701	32.9999999956675	1.22222222206176	1.74114915821598	31	10770.094	347.422	0.388892832906012	0.285792832906012	0.1031
441	hornet_2012	o2012	73	NA	4	FALSE	2012-10-02	10:25:30	2012-10-02	16:28:56	21806	0	0	NA	0	NA	NA	0	0	6	0	0	5.99999999921226	0.999999999868711	NA	5	17263.688	3452.737	0.312392832906012	0.290492832906012	0.0219
442	hornet_2012	o2012	75	NA	2	TRUE	2012-10-04	08:04:35	2012-10-04	20:00:06	42931	12	27510.952	2292.579	39463.9999948188	3288.66666623489	1.43448325578914	2306.94433393119	3309.27301906193	10	33.282	3.328	27.9999999963239	2.79999999963239	0.841295595106181	21	12465.969	593.617	0.47222154318679	0.32212154318679	0.1501
443	hornet_2012	o2012	75	NA	5	FALSE	2012-10-16	10:25:29	2012-10-16	17:50:28	26699	5	8959.078	1791.815	12619.9999983431	2523.99999966863	1.40862709291549	1208.01081688453	1701.63676519852	4	0	0	3.99999999947484	0.999999999868711	NA	8	12014.719	1501.839	0.36132154318679	0.35872154318679	0.00260000000000005
444	hornet_2012	o2012	75	NA	7	FALSE	2012-10-18	10:23:27	2012-10-18	18:12:11	28124	7	9362.75	1337.535	12424.9999983687	1774.99999976696	1.32706736785333	1198.47461243066	1590.4565493574	13	0	0	12.9999999982932	0.999999999868711	NA	19	14639.047	770.476	0.39292154318679	0.41852154318679	-0.0256
445	hornet_2012	o2012	75	NA	8	FALSE	2012-10-22	09:57:17	2012-10-22	18:09:51	29554	13	11134.658	856.512	15337.9999979863	1179.84615369125	1.37750077263139	1356.32296135887	1868.33592720954	6	0	0	5.99999999921226	0.999999999868711	NA	18	17132.561	951.808	0.35732154318679	0.37082154318679	-0.0135
446	hornet_2012	o2012	75	NA	10	FALSE	2012-10-24	10:00:49	2012-10-24	16:35:47	23698	8	6939.999	867.499	7476.99999901835	934.624999877294	1.07737767671412	1054.26603088868	1135.84268699747	5	2.546	0.509	5.99999999921226	1.19999999984245	2.3566378630056	12	16091.643	1340.97	0.36512154318679	0.39812154318679	-0.033
447	hornet_2012	o2012	75	NA	11	FALSE	2012-10-25	10:02:00	2012-10-25	17:24:01	26521	6	14561.266	2426.877	18069.9999976276	3011.66666627126	1.24096352594806	1976.5679122205	2452.84868562495	16	3.844	0.24	16.9999999977681	1.06249999986051	4.42247658630804	21	8790.546	418.597	0.38372154318679	0.29862154318679	0.0851
448	hornet_2012	o2012	75	NA	12	FALSE	2012-10-26	10:30:53	2012-10-26	18:13:31	27758	4	5219.158	1304.789	5505.99999927712	1376.49999981928	1.05495943967918	676.884818790979	714.086029159076	11	3.578	0.325	11.9999999984245	1.09090909076587	3.35382895428298	14	21651.561	1546.54	0.38812154318679	0.34472154318679	0.0434
449	hornet_2012	o2012	75	NA	13	FALSE	2012-10-29	09:58:25	2012-10-29	17:21:30	26585	2	294.562	147.281	327.999999956937	163.999999978469	1.11351769731648	39.8880270829415	44.4160240678944	6	3.859	0.643	6.99999999908098	1.1666666665135	1.81394143536693	7	18289.704	2612.814	0.30802154318679	0.36632154318679	-0.0583
450	hornet_2012	o2012	75	NA	14	FALSE	2012-10-30	10:01:07	2012-10-30	16:29:32	23305	0	0	NA	0	NA	NA	0	0	0	0	NA	0	NA	NA	0	0	NA	0.44532154318679	0.42952154318679	0.0158
451	hornet_2012	o2012	76	NA	1	FALSE	2012-10-02	10:16:33	2012-10-02	16:23:51	22038	0	0	NA	0	NA	NA	0	0	16	24.61	1.538	21.9999999971116	1.37499999981948	0.893945550471827	3	17672.641	5890.88	0.378532966682497	0.355232966682497	0.0233
452	hornet_2012	o2012	77	NA	1	FALSE	2012-10-02	10:16:35	2012-10-02	17:26:50	25815	5	15690.471	3138.094	32547.9999957268	6509.59999914536	2.0743800486121	2188.09589773388	4538.94247470914	4	0	0	3.99999999947484	0.999999999868711	NA	8	7580.966	947.62	0.45484280154782	0.29794280154782	0.1569
453	hornet_2012	o2012	77	NA	2	TRUE	2012-10-04	08:02:23	2012-10-04	20:15:05	43962	8	31034.688	3879.336	55080.9999927685	6885.12499909606	1.77482048450974	2541.39658796233	4510.52272357869	1	0	0	0.999999999868711	0.999999999868711	NA	7	12849.937	1835.705	0.53704280154782	0.33204280154782	0.205
454	hornet_2012	o2012	77	NA	3	TRUE	2012-10-05	08:02:21	2012-10-05	19:57:09	42888	10	16893.53	1689.353	21676.999997154	2167.6999997154	1.28315396469264	1418.03553441522	1819.55791805994	12	15.751	1.312	17.9999999976368	1.49999999980307	1.14278458495567	21	24919.844	1186.659	0.42244280154782	0.39304280154782	0.0294
455	hornet_2012	o2012	77	NA	4	FALSE	2012-10-08	10:21:39	2012-10-08	17:50:12	26913	3	9542.922	3180.974	13606.9999982135	4535.66666607118	1.42587354252854	1276.5027756103	1820.13153470697	8	26.298	3.287	17.9999999976368	2.2499999997046	0.684462696693163	10	15306.858	1530.685	0.47644280154782	0.37964280154782	0.0968000000000001
456	hornet_2012	o2012	77	NA	5	FALSE	2012-10-09	10:19:25	2012-10-09	17:52:44	27199	5	13251.296	2650.259	16246.9999978669	3249.39999957339	1.22606875567997	1753.91248207655	2150.41729447116	6	11.25	1.875	10.9999999985558	1.83333333309264	0.977777777649406	10	8321.344	832.134	0.44984280154782	0.40314280154782	0.0467
457	hornet_2012	o2012	77	NA	6	FALSE	2012-10-11	10:02:39	2012-10-11	16:58:58	24979	6	17605.344	2934.224	35084.9999953937	5847.49999923229	1.99286080382148	2537.30086872973	5056.48744879368	4	0	0	3.99999999947484	0.999999999868711	NA	8	6600.844	825.105	0.47224280154782	0.34754280154782	0.1247
458	hornet_2012	o2012	77	NA	7	FALSE	2012-10-12	10:01:28	2012-10-12	17:05:51	25463	8	8257.016	1032.127	11775.9999984539	1471.99999980674	1.42618108024181	1167.3902368142	1664.90986900342	1	0	0	0.999999999868711	0.999999999868711	NA	7	15655.468	2236.495	0.44444280154782	0.30614280154782	0.1383
459	hornet_2012	o2012	77	NA	9	FALSE	2012-10-16	10:27:22	2012-10-16	18:18:20	28258	6	14272.546	2378.757	23187.9999969557	3864.66666615927	1.6246575766479	1818.28740887536	2954.09441535283	12	4.189	0.349	13.999999998162	1.1666666665135	3.34208641636714	14	11226.938	801.924	0.36644280154782	0.33664280154782	0.0298
460	hornet_2012	o2012	77	NA	10	FALSE	2012-10-17	10:04:00	2012-10-17	17:50:56	28016	6	10253.22	1708.87	17020.9999977653	2836.83333296089	1.6600638626466	1317.51827527127	2187.16447715431	4	3.781	0.945	4.99999999934355	1.24999999983589	1.32240148091604	9	15132.906	1681.434	0.45534280154782	0.30804280154782	0.1473
461	hornet_2012	o2012	77	NA	11	FALSE	2012-10-18	10:23:06	2012-10-18	18:01:34	27508	3	12138.562	4046.187	23525.9999969113	7841.99999897043	1.93812084140702	1588.58598225971	3078.87160058458	4	2.437	0.609	4.99999999934355	1.24999999983589	2.05170291314877	6	10857.642	1809.607	0.42634280154782	0.43764280154782	-0.0113
462	hornet_2012	o2012	77	NA	12	FALSE	2012-10-19	10:05:04	2012-10-19	18:18:23	29599	7	12844.594	1834.942	20649.9999972889	2949.9999996127	1.60768024254319	1562.23312949762	2511.57133653975	6	17.016	2.836	13.999999998162	2.333333333027	0.822755053958741	12	12798.327	1066.527	0.40724280154782	0.31324280154782	0.094
463	hornet_2012	o2012	77	NA	13	FALSE	2012-10-22	11:05:23	2012-10-22	16:40:35	20112	0	0	NA	0	NA	NA	0	0	3	0	0	2.99999999960613	0.999999999868711	NA	2	9276.25	4638.125	0.38464280154782	0.35494280154782	0.0297
464	hornet_2012	o2012	77	NA	14	FALSE	2012-10-23	10:15:45	2012-10-23	17:43:54	26889	2	1167.156	583.578	1403.99999981567	701.999999907835	1.2029240305629	156.263215441258	187.972776947317	10	0	0	9.99999999868711	0.999999999868711	NA	11	20711.688	1882.88	0.40284280154782	0.41274280154782	-0.00989999999999996
465	hornet_2012	o2012	77	NA	15	FALSE	2012-10-24	10:06:27	2012-10-24	16:18:39	22332	4	1198.188	299.547	1192.99999984337	298.249999960843	0.995670128430073	193.152283718431	192.315959136492	64	53.385	0.834	71.9999999905472	1.1249999998523	1.34869345304013	23	19190.077	834.351	0.39464280154782	0.37734280154782	0.0173
466	hornet_2012	o2012	77	NA	16	FALSE	2012-10-25	10:07:48	2012-10-25	17:40:36	27168	0	0	NA	0	NA	NA	0	0	0	0	NA	0	NA	NA	0	0	NA	0.36464280154782	0.36354280154782	0.00109999999999999
467	hornet_2012	o2012	77	NA	17	FALSE	2012-10-26	10:28:51	2012-10-26	17:36:34	25663	0	0	NA	0	NA	NA	0	0	9	0.297	0.033	8.9999999988184	0.999999999868711	30.3030302990519	7	8135.703	1162.243	0.39044280154782	0.30374280154782	0.0867
468	hornet_2012	o2012	81	NA	1	FALSE	2012-10-05	09:53:25	2012-10-05	17:12:59	26374	6	16143.875	2690.645	33041.9999956619	5506.99999927699	2.04672050518615	2203.60771972397	4510.16910534553	14	9.266	0.661	16.9999999977681	1.21428571412629	1.83466436410189	19	7118.609	374.663	0.442023497616578	0.370623497616578	0.0714
469	hornet_2012	o2012	81	NA	3	FALSE	2012-10-15	10:28:48	2012-10-15	17:58:48	27000	8	4832.828	604.103	6819.99999910461	852.499999888076	1.41118202408706	644.377066666667	909.333333213948	10	0	0	9.99999999868711	0.999999999868711	NA	17	21136.453	1243.32	0.295423497616578	0.399823497616578	-0.1044
470	hornet_2012	o2012	81	NA	4	FALSE	2012-10-17	10:16:43	2012-10-17	18:07:50	28267	12	5032.125	419.343	5205.99999931651	433.833333276376	1.03455299685849	640.87628683624	663.020483161971	18	12.687	0.704	25.9999999965865	1.4444444442548	2.04934184571502	28	21847.953	780.284	0.402023497616578	0.345523497616578	0.0565000000000001
471	hornet_2012	o2012	81	NA	5	FALSE	2012-10-18	10:16:38	2012-10-18	18:18:11	28893	8	16527.984	2065.998	25607.9999966379	3200.99999957974	1.54937226443576	2059.34802201225	3190.69670812642	7	0	0	6.99999999908098	0.999999999868711	NA	13	8823.609	678.739	0.333223497616578	0.344523497616578	-0.0113
472	hornet_2012	o2012	81	NA	6	FALSE	2012-10-19	10:05:07	2012-10-19	17:45:00	27593	10	3497.731	349.773	5073.99999933384	507.399999933384	1.45065472425805	456.341521400355	661.993983894532	28	7.329	0.261	30.99999999593	1.1071428569975	4.22977213752628	37	22217.44	600.471	0.362723497616578	0.370223497616578	-0.00750000000000001
473	hornet_2012	o2012	81	NA	7	FALSE	2012-10-22	11:05:22	2012-10-22	18:02:29	25027	13	1620.2	124.63	1649.99999978337	126.923076906413	1.01839279087975	233.0570983338	237.343668806495	12	13.922	1.16	16.9999999977681	1.41666666648067	1.22108892384486	24	16845.847	701.91	0.326323497616578	0.405723497616578	-0.0794
474	hornet_2012	o2012	81	NA	8	FALSE	2012-10-23	10:15:44	2012-10-23	17:43:35	26871	15	3470.155	231.343	5228.99999931349	348.599999954233	1.50684911749287	464.908563134978	700.547058074823	17	5	0.294	17.9999999976368	1.05882352927275	3.59999999952736	31	23111.095	745.519	0.395823497616578	0.359823497616578	0.036
475	hornet_2012	o2012	81	NA	9	FALSE	2012-10-24	10:00:48	2012-10-24	16:31:29	23441	12	2754.53	229.544	4837.99999936482	403.166666613735	1.75637949100748	423.032635126488	743.005844363012	19	10.297	0.541	21.9999999971116	1.15789473669009	2.13654462436745	30	18809.594	626.986	0.345823497616578	0.294323497616578	0.0515
476	hornet_2012	o2012	81	NA	10	FALSE	2012-10-25	10:07:48	2012-10-25	17:45:27	27459	6	4911.782	818.63	7381.99999903082	1230.3333331718	1.50291686378403	643.95699770567	967.813831403582	5	3.578	0.715	5.99999999921226	1.19999999984245	1.67691447714149	10	19184.171	1918.417	0.383423497616578	0.367123497616578	0.0163
477	hornet_2012	o2012	81	NA	11	FALSE	2012-10-26	10:30:53	2012-10-26	18:13:30	27757	8	1535.344	191.918	1859.9999997558	232.499999969475	1.21145489203449	199.129531289404	241.236444829084	28	40.718	1.454	46.9999999938294	1.67857142835105	1.15428066196349	35	22446.938	641.341	0.354823497616578	0.331523497616578	0.0233
478	hornet_2012	o2012	81	NA	12	FALSE	2012-10-29	09:58:21	2012-10-29	16:25:39	23238	1	28.047	28.047	18.9999999975055	18.9999999975055	0.677434306610528	4.34500387296669	2.94345468590325	17	3.797	0.223	18.9999999975055	1.1176470586768	5.00395048656979	17	21909.422	1288.789	0.295223497616578	0.272523497616578	0.0227
479	hornet_2012	o2012	82	NA	1	FALSE	2012-10-05	10:01:59	2012-10-05	17:29:15	26836	5	13638.734	2727.746	21365.9999971949	4273.19999943897	1.56656768855488	1829.61105977046	2866.20956885905	8	13.376	1.672	16.9999999977681	2.12499999972101	1.27093301418721	12	10529.593	877.466	0.487793198705416	0.316293198705416	0.1715
480	hornet_2012	o2012	83	NA	1	FALSE	2012-10-05	09:53:26	2012-10-05	17:19:00	26734	6	5267.483	877.913	7059.9999990731	1176.66666651218	1.34029858265762	709.319174085434	950.69948367858	10	36.453	3.645	26.9999999964552	2.69999999964552	0.740679779344779	15	20739.517	1382.634	0.53344829903778	0.31504829903778	0.2184
481	hornet_2012	o2012	83	NA	2	FALSE	2012-10-08	10:15:05	2012-10-08	17:56:41	27696	7	10000.577	1428.653	10522.9999986184	1503.28571408835	1.05223928565506	1299.9016897747	1367.80762547033	11	5.593	0.508	13.999999998162	1.27272727256018	2.50312891081029	17	17013.408	1000.788	0.48574829903778	0.30444829903778	0.1813
482	hornet_2012	o2012	84	NA	1	FALSE	2012-10-05	10:02:00	2012-10-05	17:29:33	26853	6	11720.422	1953.403	23561.9999969066	3926.99999948443	2.01033717018948	1571.27766729974	3158.7978992613	18	4.203	0.233	18.9999999975055	1.05555555541697	4.52058053711766	23	14708.36	639.493	0.509819954556406	0.309019954556406	0.2008
483	hornet_2012	o2012	84	NA	2	FALSE	2012-10-08	10:20:30	2012-10-08	17:27:11	25601	5	14910.656	2982.131	26550.9999965141	5310.19999930283	1.78067282864779	2096.72909651967	3733.5885312078	11	0.922	0.083	11.9999999984245	1.09090909076587	13.01518438007	15	10241.531	682.768	0.450319954556406	0.343919954556406	0.1064
484	hornet_2012	o2012	84	NA	3	FALSE	2012-10-09	10:38:51	2012-10-09	17:37:50	25139	13	13711.33	1054.717	21372.999997194	1644.07692286107	1.55878386686003	1963.51438004694	3060.69453796485	13	12.5	0.961	19.9999999973742	1.53846153825955	1.59999999978994	24	10572.873	440.536	0.434819954556406	0.324219954556406	0.1106
485	hornet_2012	o2012	84	NA	4	FALSE	2012-10-11	10:09:05	2012-10-11	17:43:18	27253	15	10428.655	695.243	11735.9999984592	782.399999897279	1.12536084456329	1377.57890874399	1550.27336419672	18	58.548	3.252	43.9999999942233	2.44444444412351	0.751520120144553	32	16332.094	510.377	0.462119954556406	0.305819954556406	0.1563
486	hornet_2012	o2012	84	NA	5	FALSE	2012-10-15	10:28:49	2012-10-15	17:24:45	24956	14	3696.091	264.006	4643.99999939029	331.714285670735	1.25646257069707	533.175492867447	669.915050400908	19	12.329	0.648	18.9999999975055	0.999999999868711	1.54108200158208	24	17600.58	733.357	0.352519954556406	0.391719954556406	-0.0392
487	hornet_2012	o2012	84	NA	6	FALSE	2012-10-17	10:16:41	2012-10-17	18:12:06	28525	16	9533.155	595.822	9578.99999874238	598.687499921399	1.00480900591068	1203.13262050833	1208.91849239168	12	0	0	11.9999999984245	0.999999999868711	NA	27	18158.376	672.532	0.335819954556406	0.355819954556406	-0.02
488	hornet_2012	o2012	84	NA	7	FALSE	2012-10-19	10:09:23	2012-10-19	17:50:13	27650	10	6659.234	665.923	5618.99999926229	561.899999926228	0.843790742187807	867.02504159132	731.587703339755	18	3.563	0.197	18.9999999975055	1.05555555541697	5.33258489966475	27	13565.141	502.412	0.398919954556406	0.291019954556406	0.1079
489	hornet_2012	o2012	84	NA	8	FALSE	2012-10-22	11:03:04	2012-10-22	16:40:57	20273	0	0	NA	0	NA	NA	0	0	2	0	0	1.99999999973742	0.999999999868711	NA	1	4662.266	4662.266	0.470119954556406	0.443619954556406	0.0265
490	hornet_2012	o2012	85	NA	1	FALSE	2012-10-08	10:14:58	2012-10-08	17:39:06	26648	0	0	NA	0	NA	NA	0	0	5	4.094	0.818	6.99999999908098	1.39999999981619	1.70981924745505	4	13818.812	3454.703	0.48866680865383	0.37176680865383	0.1169
491	hornet_2012	o2012	86	NA	2	FALSE	2012-10-10	10:19:36	2012-10-10	16:53:34	23638	5	14618.313	2923.662	26232.9999965559	5246.59999931118	1.7945299157677	2226.3273881039	3995.21110024542	3	0	0	2.99999999960613	0.999999999868711	NA	7	7890.734	1127.247	0.525953859244123	0.357753859244123	0.1682
492	hornet_2012	o2012	86	NA	3	FALSE	2012-10-12	10:01:30	2012-10-12	17:06:15	25485	6	16895.797	2815.966	33166.9999956455	5527.83333260759	1.96303258115882	2386.69292525015	4685.1559734873	14	26.064	1.861	22.9999999969803	1.64285714264145	0.882443216581505	19	7339.467	386.287	0.584953859244123	0.355653859244123	0.2293
493	hornet_2012	o2012	86	NA	4	FALSE	2012-10-15	11:21:10	2012-10-15	17:33:46	22356	7	12241.688	1748.812	16409.9999978455	2344.28571397794	1.34050140779977	1971.28631239936	2642.51207694775	12	0	0	11.9999999984245	0.999999999868711	NA	18	8064.437	448.024	0.431053859244123	0.385453859244123	0.0456
494	hornet_2012	o2012	86	NA	5	FALSE	2012-10-16	10:23:12	2012-10-16	18:27:17	29045	7	15525.657	2217.951	21419.9999971878	3059.99999959825	1.37965175948353	1924.33689791702	2654.9147870503	4	0	0	3.99999999947484	0.999999999868711	NA	10	13265.484	1326.548	0.485053859244123	0.331953859244123	0.1531
495	hornet_2012	o2012	86	NA	6	FALSE	2012-10-17	10:17:38	2012-10-17	18:01:39	27841	10	3733.967	373.396	5219.99999931467	521.999999931467	1.39797700389818	482.823217556841	674.97575509259	27	45.344	1.679	42.9999999943546	1.5925925923835	0.948306280750585	36	22212.251	617.006	0.446153859244123	0.463053859244123	-0.0169
496	hornet_2012	o2012	86	NA	7	FALSE	2012-10-18	10:23:26	2012-10-18	18:07:42	27856	8	5429.594	678.699	8537.99999887905	1067.24999985988	1.5724932654042	701.699396898334	1103.41757596082	11	1.641	0.149	11.9999999984245	1.09090909076587	7.31261425863773	17	18513.78	1089.045	0.416953859244123	0.435853859244123	-0.0189
497	hornet_2012	o2012	86	NA	8	FALSE	2012-10-19	10:09:03	2012-10-19	18:02:55	28432	8	5206.719	650.839	6485.99999914846	810.749999893557	1.245698106456	659.263801350591	821.243668997413	12	0.859	0.071	11.9999999984245	0.999999999868711	13.9697322449645	18	22169.984	1231.665	0.421653859244123	0.416853859244123	0.00480000000000003
498	hornet_2012	o2012	86	NA	9	FALSE	2012-10-23	10:06:36	2012-10-23	18:03:49	28633	7	3211.032	458.718	6144.99999919323	877.857142741889	1.91371496739778	403.720015366884	772.605036045668	8	4.484	0.56	8.9999999988184	1.1249999998523	2.00713648501748	14	21926.953	1566.21	0.442653859244123	0.360253859244123	0.0824
499	hornet_2012	o2012	87	NA	1	FALSE	2012-10-08	10:14:59	2012-10-08	17:43:34	26915	9	10705.862	1189.54	22164.99999709	2462.77777745444	2.0703610785465	1431.95627716886	2964.66654243076	50	41.435	0.828	57.9999999923852	1.1599999998477	1.39978279214155	19	14331.826	754.306	0.422281409410305	0.351681409410305	0.0706
500	hornet_2012	o2012	87	NA	2	FALSE	2012-10-09	10:19:27	2012-10-09	17:52:48	27201	12	5273.562	439.463	9594.99999874028	799.583333228357	1.81945334078566	697.945781405095	1269.87978366476	25	10.905	0.436	27.9999999963239	1.11999999985296	2.56762952740246	36	17739.627	492.767	0.415681409410305	0.400681409410305	0.015
501	hornet_2012	o2012	89	NA	1	FALSE	2012-10-09	10:12:35	2012-10-09	17:45:13	27158	12	10747.313	895.609	19053.9999974984	1587.83333312487	1.77290826065068	1424.63829442522	2525.75300062576	8	1.656	0.207	7.99999999894969	0.999999999868711	4.83091787376189	17	14962.984	880.175	0.589674689089366	0.394974689089366	0.1947
502	hornet_2012	o2012	89	NA	2	FALSE	2012-10-16	10:25:30	2012-10-16	18:24:36	28746	5	20317.36	4063.472	34528.9999954667	6905.79999909334	1.69948260972226	2544.44082654978	4324.23293618869	5	0	0	4.99999999934355	0.999999999868711	NA	9	8061.593	895.732	0.452774689089366	0.356074689089366	0.0967
503	hornet_2012	o2012	89	NA	3	FALSE	2012-10-17	10:04:01	2012-10-17	17:51:21	28040	6	9879.703	1646.617	14636.9999980783	2439.49999967972	1.48152226823806	1268.43547788873	1879.21540631533	10	20.391	2.039	16.9999999977681	1.69999999977681	0.833701142551522	14	16692.907	1192.35	0.412174689089366	0.352074689089366	0.0601
504	hornet_2012	o2012	89	NA	4	FALSE	2012-10-18	10:16:42	2012-10-18	18:17:54	28872	11	2945.422	267.765	2719.99999964289	247.272727240264	0.923466993742457	367.259600997506	339.152119656221	45	51.154	1.136	59.9999999921226	1.33333333315828	1.17292880306765	54	25191.455	466.508	0.404274689089366	0.363374689089366	0.0409
505	hornet_2012	o2012	89	NA	5	FALSE	2012-10-22	09:57:16	2012-10-22	17:50:36	28400	1	91.172	91.172	82.999999989103	82.999999989103	0.910367217886006	11.557014084507	10.5211267591821	22	21.501	0.977	28.9999999961926	1.31818181800875	1.34877447542871	20	23541.203	1177.06	0.374774689089366	0.335674689089366	0.0391
506	hornet_2012	o2012	90	NA	1	FALSE	2012-10-09	10:12:39	2012-10-09	17:45:35	27176	2	2372.157	1186.078	3334.99999956215	1667.49999978108	1.40589345459097	314.23922578746	441.786870710323	6	15.437	2.572	10.9999999985558	1.83333333309264	0.712573686503583	7	20808.234	2972.604	0.522262899794254	0.413362899794254	0.1089
507	hornet_2012	o2012	91	NA	1	FALSE	2012-10-09	10:18:08	2012-10-09	16:52:39	23671	7	4199.203	599.886	6976.99999908399	996.714285583428	1.6615057664714	638.635072451523	1061.09585554908	9	12.25	1.361	13.999999998162	1.55555555535133	1.1428571427071	15	17741.766	1182.784	0.40891879444181	0.34751879444181	0.0614
508	hornet_2012	o2012	92	NA	1	FALSE	2012-10-11	10:02:44	2012-10-11	17:36:43	27239	6	11354.718	1892.453	19207.9999974782	3201.33333291304	1.69163161933904	1500.67861522082	2538.59539597348	1	0	0	0.999999999868711	0.999999999868711	NA	6	15119.173	2519.862	0.472172734659578	0.346772734659578	0.1254
509	hornet_2012	o2012	92	NA	2	FALSE	2012-10-12	10:01:29	2012-10-12	17:33:25	27116	8	8815.47	1101.933	11747.9999984576	1468.4999998072	1.33265724895639	1170.36775335595	1559.69907045462	6	14.266	2.377	12.9999999982932	2.1666666663822	0.911257535279212	13	17201.936	1323.225	0.400172734659578	0.322572734659578	0.0776
510	hornet_2013	o2013	1	07.18	1	FALSE	2013-07-23	11:11:38	2013-07-23	18:20:20	25722	8	278.734	34.841	125.999999983458	15.7499999979322	0.452043884073911	39.0110566829951	17.6347095848086	245	295.878	1.207	346.999999954443	1.4163265304263	1.1727806729613	245	15072.483	61.52	0.277120320355811	0.270220320355811	0.00690000000000002
511	hornet_2013	o2013	1	07.18	2	FALSE	2013-07-24	09:50:21	2013-07-24	17:23:45	27204	44	2522.672	57.333	1782.99999976591	40.522727267407	0.706790260392914	333.833965593295	235.950595469684	102	316.646	3.104	222.999999970722	2.18627450951689	0.704256488225723	145	15120.572	104.279	0.428320320355811	0.353520320355811	0.0748
512	hornet_2013	o2013	100	08.29	1	FALSE	2013-09-03	08:26:54	2013-09-03	17:45:46	33532	20	16438.36	821.918	28913.9999962039	1445.6999998102	1.758934589351	1764.82452582608	3104.21090261046	7	0.812	0.116	7.99999999894969	1.1428571427071	9.85221674747499	24	16120.938	671.705	0.5091	0.3272	0.1819
513	hornet_2013	o2013	100	08.29	2	FALSE	2013-09-04	09:43:39	2013-09-04	17:26:22	27763	7	16019.689	2288.527	25963.9999965912	3709.14285665589	1.62075555877466	2077.25679501495	3366.7254975229	8	0	0	7.99999999894969	0.999999999868711	NA	14	11500.28	821.448	0.3703	0.3169	0.0534
514	hornet_2013	o2013	100	08.29	3	FALSE	2013-09-09	08:35:54	2013-09-09	15:54:54	26340	0	0	NA	0	NA	NA	0	0	1	0	0	0.999999999868711	0.999999999868711	NA	0	0	NA	0.3686	0.3429	0.0257
515	hornet_2013	o2013	101	08.29	1	FALSE	2013-09-03	08:29:20	2013-09-03	17:31:31	32531	25	15569.285	622.771	19042.9999974999	761.719999899994	1.22311332842194	1722.95428975439	2107.36835606036	51	117.734	2.308	92.9999999877901	1.8235294115253	0.789916251786146	75	14992.637	199.901	0.5626	0.4563	0.1063
516	hornet_2013	o2013	101	08.29	2	FALSE	2013-09-04	09:39:35	2013-09-04	17:25:53	27978	23	18443.467	801.889	13764.9999981928	598.478260790992	0.746334731869708	2373.167531632	1771.17735340246	28	60.186	2.149	55.9999999926478	1.99999999973742	0.93044894149217	50	9223.753	184.475	0.4749	0.3097	0.1652
517	hornet_2013	o2013	101	08.29	3	FALSE	2013-09-05	09:49:29	2013-09-05	16:49:49	25220	27	12373.439	458.275	20452.9999973147	757.518518419064	1.65297618530424	1766.23237113402	2919.54004719798	20	66.282	3.314	38.9999999948797	1.94999999974399	0.588395039299956	46	11913.294	258.984	0.4215	0.4237	-0.00219999999999998
518	hornet_2013	o2013	101	08.29	4	FALSE	2013-09-06	09:52:10	2013-09-06	17:01:53	25783	18	13477.499	748.749	21528.9999971735	1196.05555539853	1.59740319752006	1881.82121552961	3006.0272268481	20	47.891	2.394	43.9999999942233	2.19999999971116	0.918753001487196	31	10056.096	324.39	0.4334	0.3429	0.0905
519	hornet_2013	o2013	101	08.29	5	FALSE	2013-09-09	08:37:22	2013-09-09	16:42:45	29123	5	23921.546	4784.309	33107.9999956533	6621.59999913066	1.38402425978878	2957.02934450434	4092.60034970133	3	0	0	2.99999999960613	0.999999999868711	NA	7	5085.22	726.46	0.4852	0.4058	0.0793999999999999
520	hornet_2013	o2013	101	08.29	6	FALSE	2013-09-10	11:43:05	2013-09-10	17:46:57	21832	4	1878.641	469.66	2853.9999996253	713.499999906325	1.51918328175809	309.779571271528	470.611945705894	3	0	0	2.99999999960613	0.999999999868711	NA	6	16870.343	2811.723	0.4097	0.4339	-0.0242
521	hornet_2013	o2013	101	08.29	7	FALSE	2013-09-11	11:11:04	2013-09-11	18:25:53	26089	6	4151.593	691.932	3942.99999948233	657.166666580387	0.949755912846545	572.874958794894	544.091379437172	3	3.859	1.286	3.99999999947484	1.33333333315828	1.03653796306682	8	18641.61	2330.201	0.4178	0.4974	-0.0796
522	hornet_2013	o2013	101	08.29	8	FALSE	2013-09-12	09:58:57	2013-09-12	18:13:20	29663	12	15122.794	1260.232	18436.9999975794	1536.41666646495	1.21915302143105	1835.35240535347	2237.57543037744	6	0	0	5.99999999921226	0.999999999868711	NA	17	14028.299	825.194	0.4169	0.3058	0.1111
523	hornet_2013	o2013	101	08.29	9	FALSE	2013-09-13	08:11:05	2013-09-13	17:19:46	32921	9	11711.376	1301.264	14081.9999981512	1564.66666646124	1.20242062061291	1280.67050211111	1539.9046199491	9	8.954	0.994	13.999999998162	1.55555555535133	1.5635470178872	17	18624.279	1095.545	0.3252	0.4162	-0.091
524	hornet_2013	o2013	102	08.29	1	FALSE	2013-09-03	08:29:19	2013-09-03	17:09:34	31215	5	14764.905	2952.981	14709.9999980687	2941.99999961375	0.996281384680005	1702.82421912542	1696.49207089692	10	0	0	9.99999999868711	0.999999999868711	NA	14	15466.814	1104.772	0.4592	0.3226	0.1366
525	hornet_2013	o2013	102	08.29	2	FALSE	2013-09-04	09:37:49	2013-09-04	18:02:32	30283	9	13750.156	1527.795	17568.9999976934	1952.11111085482	1.2777309579392	1634.59900274081	2088.57774961847	11	33.766	3.069	26.9999999964552	2.4545454542232	0.799620920347544	19	15628.391	822.546	0.4372	0.494	-0.0568
526	hornet_2013	o2013	102	08.29	3	FALSE	2013-09-05	09:45:28	2013-09-05	16:40:54	24926	16	5029.278	314.329	5289.99999930548	330.624999956592	1.05184084063468	726.366075583728	764.021503550499	13	70.955	5.458	49.9999999934355	3.84615384564888	0.70467197510303	27	19466.548	720.983	0.4184	0.385	0.0334
527	hornet_2013	o2013	102	08.29	4	FALSE	2013-09-06	09:50:27	2013-09-06	16:34:10	24223	9	11796.345	1310.705	14345.9999981165	1593.99999979072	1.21613940573258	1753.16195351525	2132.08933630102	5	0	0	4.99999999934355	0.999999999868711	NA	13	11371.359	874.719	0.4386	0.299	0.1396
528	hornet_2013	o2013	102	08.29	5	FALSE	2013-09-09	08:34:01	2013-09-09	15:54:24	26423	1	41.344	41.344	16.9999999977681	16.9999999977681	0.411184210472332	5.63291072171971	2.31616394777145	13	43.422	3.34	26.9999999964552	2.0769230766504	0.621804615090396	13	3513.906	270.3	0.5892	0.4775	0.1117
529	hornet_2013	o2013	103	08.29	1	FALSE	2013-09-03	08:26:53	2013-09-03	18:01:17	34464	17	15781.265	928.309	22320.9999970695	1312.99999982762	1.41439865543538	1648.46082869081	2331.58077963818	52	42.215	0.811	70.9999999906785	1.36538461520536	1.6818666348615	63	17187.002	272.809	0.4263	0.3405	0.0858
530	hornet_2013	o2013	103	08.29	2	FALSE	2013-09-04	09:42:08	2013-09-04	17:41:26	28758	11	17607.159	1600.65	21212.999997215	1928.45454520136	1.20479402708949	2204.10920091801	2655.497600319	8	7.313	0.914	9.99999999868711	1.24999999983589	1.36742786800043	16	10533.545	658.346	0.3558	0.25	0.1058
531	hornet_2013	o2013	103	08.29	3	FALSE	2013-09-09	08:34:00	2013-09-09	16:50:56	29816	5	10105.982	2021.196	13389.999998242	2677.99999964841	1.32495783173194	1220.20174403005	1616.71585704559	16	33.031	2.064	27.9999999963239	1.74999999977024	0.847688534901272	19	18512.47	974.34	0.3937	0.2459	0.1478
532	hornet_2013	o2013	103	08.29	4	FALSE	2013-09-10	11:48:20	2013-09-10	17:17:05	19725	15	12653.704	843.58	17101.9999977547	1140.13333318365	1.35154101895814	2309.42126235741	3121.27756613013	34	91.124	2.68	81.9999999892343	2.41176470556572	0.899872700816846	48	6051.657	126.076	0.2973	0.2993	-0.002
533	hornet_2013	o2013	103	08.29	5	FALSE	2013-09-12	09:58:59	2013-09-12	18:27:29	30510	11	21328.907	1938.991	24504.9999967828	2227.7272724348	1.14891025577554	2516.68519174041	2891.445427349	30	77.065	2.568	66.9999999912036	2.23333333304013	0.869395964331456	40	8375.106	209.377	0.3216	0.2772	0.0444
534	hornet_2013	o2013	103	08.29	6	FALSE	2013-09-13	08:11:04	2013-09-13	17:19:23	32899	40	21372.266	534.306	26772.999996485	669.324999912125	1.25269823969461	2338.67769841029	2929.65743601161	24	86.92	3.621	68.999999990941	2.87499999962254	0.793833409927992	63	11294.189	179.272	0.327	0.2663	0.0607
535	hornet_2013	o2013	104	08.29	1	FALSE	2013-09-03	08:29:21	2013-09-03	17:32:00	32559	9	17126.737	1902.97	24770.9999967478	2752.33333297199	1.44633504892075	1893.67772966	2738.89247176793	10	0	0	9.99999999868711	0.999999999868711	NA	17	14600.638	858.861	0.532563650799919	0.351663650799919	0.1809
536	hornet_2013	o2013	104	08.29	3	FALSE	2013-09-09	08:39:10	2013-09-09	16:32:27	28397	5	21659	4331.8	26600.9999965076	5320.19999930151	1.22817304568575	2745.79709124203	3372.31397638579	6	5.86	0.976	7.99999999894969	1.33333333315828	1.36518771313135	9	4602.124	511.347	0.5287	0.3239	0.2048
537	hornet_2013	o2013	104	08.29	5	FALSE	2013-09-12	09:57:06	2013-09-12	17:01:57	25491	14	13837.968	988.426	22727.9999970161	1623.42857121543	1.64243767560498	1954.28523008121	3209.79169076371	6	0	0	5.99999999921226	0.999999999868711	NA	19	8056.672	424.035	0.4048	0.3904	0.0144
538	hornet_2013	o2013	104	08.29	6	FALSE	2013-09-13	08:13:18	2013-09-13	17:45:21	34323	5	7149.642	1429.928	6639.99999912824	1327.99999982565	0.928717829386175	749.896897124377	696.44261856078	64	147.42	2.303	109.999999985558	1.71874999977435	0.746167412736116	68	25190.844	370.453	0.4645	0.372	0.0925
539	hornet_2013	o2013	105	08.29	1	FALSE	2013-09-03	08:26:53	2013-09-03	17:09:01	31328	30	577.519	19.25	407.999999946434	13.5999999982145	0.70647026322326	66.3645429009193	46.8845760919038	239	597.138	2.498	524.999999931073	2.19665271937688	0.879193754092141	267	29875.624	111.893	0.5179	0.5045	0.0134
540	hornet_2013	o2013	105	08.29	2	FALSE	2013-09-04	09:39:35	2013-09-04	17:04:07	26672	40	1075.048	26.876	682.999999910329	17.0749999977582	0.635320469328187	145.102459508098	92.1865626753594	285	293.311	1.029	397.999999947747	1.39649122788683	1.35692149270824	323	25259.547	78.202	0.4739	0.4951	-0.0212
541	hornet_2013	o2013	105	08.29	3	FALSE	2013-09-05	09:45:28	2013-09-05	17:01:43	26175	7	18346.908	2620.986	30001.9999960611	4285.99999943729	1.63526191966848	2523.35697421203	4126.34956965883	4	0	0	3.99999999947484	0.999999999868711	NA	10	7615.811	761.581	0.4727	0.413	0.0597000000000001
542	hornet_2013	o2013	105	08.29	4	FALSE	2013-09-06	09:48:41	2013-09-06	16:49:45	25264	7	16454.937	2350.705	33355.9999956207	4765.14285651725	2.02711198442272	2344.75036415453	4753.07156365716	6	0	0	5.99999999921226	0.999999999868711	NA	12	8781.516	731.793	0.3974	0.4125	-0.0151
543	hornet_2013	o2013	105	08.29	5	FALSE	2013-09-09	08:39:10	2013-09-09	16:52:22	29592	6	22494.328	3749.054	30864.9999959478	5144.16666599129	1.37212367473026	2736.53625304136	3754.86617955569	5	0	0	4.99999999934355	0.999999999868711	NA	9	7029.672	781.074	0.4725	0.3555	0.117
544	hornet_2013	o2013	105	08.29	6	FALSE	2013-09-10	11:45:11	2013-09-10	17:47:54	21763	10	7671.763	767.176	12851.9999983127	1285.19999983127	1.67523423212014	1269.05053531223	2125.95689904543	14	20.75	1.482	18.9999999975055	1.35714285696468	0.915662650482193	23	12109.049	526.48	0.3742	0.3761	-0.00190000000000001
545	hornet_2013	o2013	105	08.29	7	FALSE	2013-09-11	11:11:30	2013-09-11	18:09:39	25089	7	17742.501	2534.643	19030.9999975014	2718.71428535734	1.07262217415129	2545.85689345928	2730.74255614035	2	0	0	1.99999999973742	0.999999999868711	NA	8	5887.217	735.902	0.4136	0.3175	0.0961
546	hornet_2013	o2013	105	08.29	8	FALSE	2013-09-12	09:54:13	2013-09-12	17:01:28	25635	12	3973.327	331.11	6327.9999991692	527.333333264101	1.59261998802746	557.986237565828	888.660034991579	15	4.11	0.274	15.9999999978994	1.06666666652662	3.89294403841834	26	21260.797	817.722	0.3775	0.4668	-0.0893
547	hornet_2013	o2013	105	08.29	9	FALSE	2013-09-13	08:16:33	2013-09-13	18:31:03	36870	10	12011.577	1201.157	18235.9999976058	1823.59999976058	1.51820198110588	1172.81467860049	1780.56956852132	4	0	0	3.99999999947484	0.999999999868711	NA	13	24043.36	1849.489	0.4579	0.4115	0.0464
548	hornet_2013	o2013	106	08.29	1	FALSE	2013-09-05	09:49:29	2013-09-05	16:34:33	24304	6	15454.251	2575.708	25422.9999966622	4237.16666611037	1.64504898986449	2289.14185319289	3765.75049325148	1	0	0	0.999999999868711	0.999999999868711	NA	5	6086.468	1217.293	0.5052	0.4618	0.0434
549	hornet_2013	o2013	106	08.29	2	FALSE	2013-09-06	09:50:29	2013-09-06	17:01:32	25863	8	17864.782	2233.097	28841.9999962134	3605.24999952667	1.61446134613976	2486.68813362719	4014.66187164552	6	10.531	1.755	14.9999999980307	2.49999999967178	1.4243661568731	12	7904.188	658.682	0.4434	0.3315	0.1119
550	hornet_2013	o2013	108	08.29	1	FALSE	2013-09-06	09:48:42	2013-09-06	16:50:32	25310	3	18594.124	6198.041	10506.9999986205	3502.33333287352	0.565070986867708	2644.75884630581	1494.47649130913	5	9.859	1.971	7.99999999894969	1.59999999978994	0.811441322542822	7	6630.314	947.187	0.5508	0.3496	0.2012
551	hornet_2013	o2013	108	08.29	2	FALSE	2013-09-12	09:55:55	2013-09-12	17:57:44	28909	7	6029.265	861.323	3114.99999959103	444.999999941576	0.516646722210922	750.816493133626	387.906880159387	12	9.171	0.764	14.9999999980307	1.24999999983589	1.63559044793705	18	20330.33	1129.462	0.4493	0.3878	0.0615
552	hornet_2013	o2013	108	08.29	3	FALSE	2013-09-13	08:16:32	2013-09-13	18:16:19	35987	7	11342.092	1620.298	10263.9999986524	1466.28571409321	0.904947693833946	1134.61892350015	1026.77077820182	13	0	0	12.9999999982932	0.999999999868711	NA	19	17924.705	943.405	0.3598	0.4416	-0.0818
553	hornet_2013	o2013	109	08.29	1	FALSE	2013-09-03	08:29:20	2013-09-03	17:10:06	31246	11	7869.094	715.372	4539.99999940395	412.727272673085	0.57694062358436	906.635678166805	523.074953525386	26	27.609	1.061	35.9999999952736	1.3846153844336	1.30392263375253	36	18690.516	519.181	0.4674	0.3919	0.0755
554	hornet_2013	o2013	109	08.29	2	FALSE	2013-09-04	09:42:07	2013-09-04	17:05:44	26617	8	14548.127	1818.515	23697.9999968887	2962.24999961109	1.62893821293206	1967.66191531728	3205.19968399141	2	14.765	7.382	10.9999999985558	5.49999999927791	0.745005079482277	9	9854.077	1094.897	0.3764	0.2956	0.0808
555	hornet_2013	o2013	109	08.29	3	FALSE	2013-09-05	09:51:02	2013-09-05	16:51:28	25226	4	19243.985	4810.996	32579.9999957226	8144.99999893065	1.69299653869625	2746.30722270673	4649.48862223901	0	0	NA	0	NA	NA	3	5938.671	1979.557	0.4113	0.3802	0.0311
556	hornet_2013	o2013	109	08.29	4	FALSE	2013-09-06	09:46:18	2013-09-06	16:31:39	24321	11	12992.469	1181.133	13254.9999982598	1204.9999998418	1.02020639789556	1923.14824225978	1962.00814085503	25	72.016	2.88	63.9999999915975	2.5599999996639	0.88869140179401	35	7966.249	227.607	0.3596	0.2955	0.0641
557	hornet_2013	o2013	109	08.29	5	FALSE	2013-09-09	08:39:09	2013-09-09	16:52:21	29592	7	22833.235	3261.89	35528.9999953354	5075.57142790505	1.55602129944948	2777.76581508516	4322.26277315516	2	6.906	3.453	5.99999999921226	2.99999999960613	0.868809730554919	8	6701.703	837.712	0.5087	0.3134	0.1953
558	hornet_2013	o2013	109	08.29	6	FALSE	2013-09-10	11:44:39	2013-09-10	17:16:41	19922	5	6589.563	1317.912	8171.9999989271	1634.39999978542	1.2401429349605	1190.76532476659	1476.71920470523	25	32.391	1.295	33.9999999955362	1.35999999982145	1.04967429210386	29	13107.89	451.996	0.314	0.3213	-0.00729999999999997
559	hornet_2013	o2013	109	08.29	7	FALSE	2013-09-11	11:11:58	2013-09-11	17:56:54	24296	4	16922.561	4230.64	22538.9999970409	5634.74999926022	1.33189060432643	2507.45882449786	3339.66084908409	1	0	0	0.999999999868711	0.999999999868711	NA	4	7144.142	1786.035	0.3523	0.4003	-0.0479999999999999
560	hornet_2013	o2013	109	08.29	8	FALSE	2013-09-12	09:59:00	2013-09-12	17:58:54	28794	6	3612.14	602.023	4774.99999937309	795.83333322885	1.3219310434737	451.611585747031	596.999374791385	14	41.36	2.954	27.9999999963239	1.99999999973742	0.676982591787327	15	22832.625	1522.175	0.3882	0.4697	-0.0815
561	hornet_2013	o2013	109	08.29	9	FALSE	2013-09-13	08:13:17	2013-09-13	17:20:20	32823	8	5757.564	719.695	6242.99999918036	780.374999897545	1.08431274045419	631.484946531396	684.727172929022	75	147.624	1.968	130.999999982801	1.74666666643735	0.887389584232923	80	25493.108	318.663	0.3985	0.3303	0.0682
562	hornet_2013	o2013	110	08.29	1	FALSE	2013-09-03	10:55:01	2013-09-03	18:18:06	26585	6	23096.438	3849.406	40258.9999947144	6709.83333245241	1.74308263441811	3127.5973970284	5451.66071021147	3	5.172	1.724	6.99999999908098	2.333333333027	1.35344160848433	7	3361.5	480.214	0.4854	0.3041	0.1813
563	hornet_2013	o2013	110	08.29	2	FALSE	2013-09-04	09:39:35	2013-09-04	18:01:58	30143	34	14867.377	437.275	26289.9999965484	773.23529401613	1.76830116008684	1775.62144444813	3139.8334600927	42	41	0.976	55.9999999926478	1.33333333315828	1.36585365835726	75	15187.17	202.495	0.3736	0.2822	0.0914
564	hornet_2013	o2013	110	08.29	3	FALSE	2013-09-09	08:35:54	2013-09-09	16:40:38	29084	6	503	83.833	576.999999924246	96.1666666540409	1.14711729607206	62.2610369962866	71.4207124098228	6	0.89	0.148	6.99999999908098	1.1666666665135	7.86516853829323	10	25966.313	2596.631	0.4638	0.413	0.0508000000000001
565	hornet_2013	o2013	110	08.29	4	FALSE	2013-09-10	11:52:29	2013-09-10	17:49:38	21429	0	0	NA	0	NA	NA	0	0	0	0	NA	0	NA	NA	0	0	NA	0.432	0.4081	0.0238999999999999
566	hornet_2013	o2013	112	09.12	1	FALSE	2013-09-16	08:40:09	2013-09-16	17:37:31	32242	7	10382.751	1483.25	21528.9999971735	3075.57142816763	2.07353523138265	1159.29233918491	2403.83350877193	14	7.843	0.56	18.9999999975055	1.35714285696468	2.42254239417385	17	17708.984	1041.704	0.5227	0.3957	0.127
567	hornet_2013	o2013	112	09.12	2	FALSE	2013-09-17	09:27:02	2013-09-17	16:27:03	25201	11	7413.515	673.955	11787.9999984524	1071.63636349567	1.59006894819156	1059.03154636721	1683.93317703379	13	15.625	1.201	18.9999999975055	1.46153846134658	1.21599999984035	23	15787.876	686.429	0.4282	0.3416	0.0866
568	hornet_2013	o2013	112	09.12	3	FALSE	2013-09-23	11:28:42	2013-09-23	17:31:33	21771	0	0	NA	0	NA	NA	0	0	0	0	NA	0	NA	NA	0	0	NA	0.4913	0.4742	0.0171
569	hornet_2013	o2013	112	09.12	4	FALSE	2013-09-24	10:51:50	2013-09-24	15:36:29	17079	0	0	NA	0	NA	NA	0	0	4	4.64	1.16	6.99999999908098	1.74999999977024	1.50862068945711	2	4630.297	2315.148	0.4316	0.4141	0.0175000000000001
570	hornet_2013	o2013	113	09.12	1	FALSE	2013-09-16	08:40:07	2013-09-16	17:36:39	32192	6	5533.845	922.307	7529.99999901139	1254.99999983523	1.3607175479276	618.844495526839	842.072564501771	8	7.828	0.978	9.99999999868711	1.24999999983589	1.27746550826355	13	21288.327	1637.563	0.3516	0.3593	-0.00770000000000004
571	hornet_2013	o2013	113	09.12	2	FALSE	2013-09-17	09:27:03	2013-09-17	16:47:27	26424	27	5220.86	193.365	6385.99999916159	236.518518487466	1.22317012889861	711.288828337875	870.027247842178	19	20.5	1.078	31.9999999957987	1.68421052609467	1.56097560955116	45	20789.593	461.99	0.3478	0.261	0.0868
572	hornet_2013	o2013	113	09.12	3	FALSE	2013-09-23	11:29:11	2013-09-23	17:31:50	21759	15	3530.485	235.365	5815.99999923642	387.733333282429	1.64736572998793	584.114435406039	962.250103279154	31	53.797	1.735	47.9999999936981	1.54838709657091	0.892243061763632	44	14918.968	339.067	0.3608	0.2764	0.0844
573	hornet_2013	o2013	113	09.12	4	FALSE	2013-09-24	10:52:23	2013-09-24	18:02:01	25778	13	3715.111	285.777	4060.99999946683	312.384615343603	1.09310327456349	518.829994569012	567.134766005144	6	3.203	0.533	6.99999999908098	1.1666666665135	2.18545113926973	18	18254.232	1014.124	0.3031	0.3358	-0.0327
574	hornet_2013	o2013	113	09.12	5	FALSE	2013-09-26	09:33:42	2013-09-26	18:15:18	31296	33	14794.891	448.33	18531.9999975669	561.575757502029	1.25259456102562	1701.86629601227	2131.74846597779	37	11.188	0.302	43.9999999942233	1.18918918903306	3.93278512640537	69	16025.968	232.26	0.3324	0.2581	0.0743
575	hornet_2013	o2013	113	09.12	6	FALSE	2013-09-27	09:15:46	2013-09-27	17:36:19	30033	11	9263.497	842.136	14713.9999980682	1337.63636346075	1.58838503408251	1110.39820197782	1763.7398858937	13	13.532	1.04	18.9999999975055	1.46153846134658	1.40407921944321	23	19813.674	861.464	0.3269	0.2752	0.0517
576	hornet_2013	o2013	114	09.12	1	FALSE	2013-09-16	08:37:49	2013-09-16	16:59:59	30130	6	7171.797	1195.299	11012.9999985541	1835.49999975902	1.53559840003197	856.902396282775	1315.85794871539	4	0	0	3.99999999947484	0.999999999868711	NA	9	14921.719	1657.968	0.4774	0.3222	0.1552
577	hornet_2013	o2013	114	09.12	2	FALSE	2013-09-17	09:30:21	2013-09-17	17:16:18	27957	7	14809.736	2115.676	14849.9999980504	2121.42857115006	1.00271875191093	1907.03757913939	1912.22234120189	15	31.25	2.083	28.9999999961926	1.93333333307951	0.927999999878164	21	12342.139	587.72	0.4311	0.3079	0.1232
578	hornet_2013	o2013	114	09.12	3	FALSE	2013-09-18	08:59:50	2013-09-18	17:28:32	30522	8	4445.908	555.738	6654.99999912627	831.874999890784	1.49688207653561	524.38466679772	784.942008939603	12	26.469	2.205	27.9999999963239	2.333333333027	1.05784124811379	19	20537.202	1080.905	0.4018	0.3959	0.00590000000000002
579	hornet_2013	o2013	114	09.12	4	TRUE	2013-09-19	07:30:59	2013-09-19	19:17:06	42367	7	5539.718	791.388	7725.99999898566	1103.71428556938	1.39465582886812	470.719777185073	656.492081014666	17	41.313	2.43	30.99999999593	1.8235294115253	0.750369133104109	23	30883.75	1342.771	0.3818	0.4428	-0.0609999999999999
580	hornet_2013	o2013	114	09.12	5	TRUE	2013-09-20	07:28:31	2013-09-20	20:20:32	46321	9	4231.936	470.215	5251.99999931047	583.555555478941	1.24103956187203	328.899842404093	408.177716316955	40	53.341	1.333	66.9999999912036	1.67499999978009	1.25606943985309	37	31082.675	840.072	0.4206	0.3926	0.0279999999999999
581	hornet_2013	o2013	114	09.12	6	FALSE	2013-09-23	11:31:24	2013-09-23	18:00:38	23354	6	8087.75	1347.958	12007.9999984235	2001.33333307059	1.48471453722277	1246.72004795752	1851.02337904961	10	4.766	0.476	10.9999999985558	1.09999999985558	2.30801510670496	14	7438.015	531.286	0.3613	0.395	-0.0337
582	hornet_2013	o2013	114	09.12	7	FALSE	2013-09-24	10:45:22	2013-09-24	18:01:30	26168	2	289.781	144.89	384.999999949454	192.499999974727	1.32858952087767	39.8659278508102	52.9654539826518	5	0	0	4.99999999934355	0.999999999868711	NA	6	24814.829	4135.804	0.4164	0.4007	0.0156999999999999
583	hornet_2013	o2013	114	09.12	8	FALSE	2013-09-25	11:10:03	2013-09-25	18:23:59	26036	6	924.267	154.044	1203.99999984193	200.666666640321	1.30265388663874	127.798479029037	166.477185413694	6	26.595	4.432	15.9999999978994	2.66666666631656	0.601616845192682	11	12168.81	1106.255	0.3909	0.3841	0.00680000000000003
584	hornet_2013	o2013	114	09.12	9	FALSE	2013-09-26	09:31:59	2013-09-26	18:04:13	30734	6	2970.174	495.029	4720.99999938018	786.833333230031	1.58946916893764	347.908713476931	552.990173676341	10	11.015	1.101	13.999999998162	1.39999999981619	1.2709940987891	15	23014.483	1534.298	0.3741	0.3394	0.0347
585	hornet_2013	o2013	114	09.12	10	FALSE	2013-09-27	09:17:26	2013-09-27	18:02:13	31487	9	4456.107	495.123	5396.99999929143	599.666666587936	1.21114685964485	509.479632864357	617.054657396676	26	34.186	1.314	34.9999999954049	1.34615384597711	1.02381091661513	33	23365.66	708.05	0.459	0.3737	0.0853
586	hornet_2013	o2013	115	09.12	1	FALSE	2013-09-19	08:39:26	2013-09-19	18:01:07	33701	24	16349.642	681.235	28289.9999962858	1178.74999984524	1.73031311610895	1746.49746891784	3021.98747771962	25	7.875	0.315	27.9999999963239	1.11999999985296	3.55555555508875	48	16710.952	348.144	0.4917	0.2601	0.2316
587	hornet_2013	o2013	115	09.12	2	FALSE	2013-09-20	09:13:04	2013-09-20	17:48:47	30943	8	15682.782	1960.347	23947.9999968559	2993.49999960699	1.5270249880956	1824.58117183208	2786.18104219633	12	4.344	0.362	12.9999999982932	1.0833333331911	2.9926335171025	18	14811.281	822.848	0.34	0.2587	0.0813
588	hornet_2013	o2013	116	09.12	1	FALSE	2013-09-19	08:40:51	2013-09-19	17:29:03	31692	9	9483.078	1053.675	16877.9999977841	1875.33333308712	1.77980187422102	1077.2144642181	1917.22832235336	9	0	0	8.9999999988184	0.999999999868711	NA	17	18874.563	1110.268	0.4416	0.4262	0.0154
589	hornet_2013	o2013	116	09.12	2	FALSE	2013-09-20	09:11:24	2013-09-20	17:48:12	31008	12	11929.219	994.101	18609.9999975567	1550.83333312973	1.56003506998712	1384.97124613003	2160.60371488661	24	7.641	0.318	28.9999999961926	1.20833333317469	3.79531474888008	35	18687.406	533.925	0.399	0.3412	0.0578
590	hornet_2013	o2013	117	09.12	1	FALSE	2013-09-16	08:41:57	2013-09-16	17:38:46	32209	8	17367.516	2170.939	28748.9999962256	3593.6249995282	1.65533171215881	1941.16730106492	3213.27579205849	3	4.141	1.38	7.99999999894969	2.66666666631656	1.93190050687025	10	11168.39	1116.839	0.4097	0.3909	0.0188
591	hornet_2013	o2013	117	09.12	2	FALSE	2013-09-17	09:28:40	2013-09-17	16:26:20	25060	3	24730.577	8243.525	43763.9999942543	14587.9999980848	1.76963117335492	3552.67666400638	6286.92737347627	2	2.016	1.008	3.99999999947484	1.99999999973742	1.98412698386649	4	64.938	16.234	0.517	0.3445	0.1725
592	hornet_2013	o2013	117	09.12	3	FALSE	2013-09-23	11:29:56	2013-09-23	17:32:11	21735	10	345.796	34.579	354.999999953392	35.4999999953392	1.02661684910581	57.2746997929607	58.7991718349304	16	14.157	0.884	18.9999999975055	1.18749999984409	1.34209225100696	25	15991.109	639.644	0.4553	0.4169	0.0384
593	hornet_2013	o2013	117	09.12	4	FALSE	2013-09-24	10:52:52	2013-09-24	18:02:22	25770	13	627.704	48.284	908.999999880658	69.9230769138968	1.44813478945595	87.6885681024447	126.984866106728	34	13.344	0.392	37.999999995011	1.1176470586768	2.84772182216808	44	20717.655	470.855	0.4628	0.4229	0.0398999999999999
594	hornet_2013	o2013	117	09.12	5	FALSE	2013-09-26	09:30:20	2013-09-26	18:03:36	30796	11	18020.827	1638.257	32217.9999957701	2928.90909052457	1.78782028126512	2106.60401350825	3766.22937994455	5	18.173	3.634	16.9999999977681	3.39999999955362	0.935453694919281	15	11112.422	740.828	0.4386	0.3437	0.0948999999999999
595	hornet_2013	o2013	117	09.12	6	FALSE	2013-09-27	09:19:26	2013-09-27	18:46:25	34019	39	25054.296	642.417	27019.9999964526	692.820512729552	1.07845776215195	2651.32618830653	2859.34330777593	19	10.469	0.551	24.9999999967178	1.31578947351146	2.38800267424948	57	8603.782	150.943	0.5979	0.3891	0.2088
596	hornet_2013	o2013	118	09.12	1	FALSE	2013-09-16	08:37:48	2013-09-16	16:59:34	30106	8	15322.717	1915.339	14102.9999981484	1762.87499976855	0.920398125094162	1832.25208264133	1686.40138156296	38	50.764	1.335	58.9999999922539	1.55263157874352	1.16224095800674	18	10190.206	566.122	0.5315	0.4525	0.0790000000000001
597	hornet_2013	o2013	118	09.12	2	FALSE	2013-09-17	09:31:44	2013-09-17	16:31:24	25180	6	12651.077	2108.512	18312.9999975957	3052.16666626594	1.44754474244333	1808.73221604448	2618.22080982305	7	11.172	1.596	11.9999999984245	1.71428571406065	1.07411385592772	12	10390.907	865.908	0.4806	0.5061	-0.0255000000000001
598	hornet_2013	o2013	118	09.12	3	FALSE	2013-09-23	11:33:39	2013-09-23	18:18:20	24281	8	7303.482	912.935	13031.999998289	1628.99999978613	1.78435436662801	1082.84400148264	1932.17742242249	7	6.344	0.906	9.99999999868711	1.42857142838387	1.57629255969217	14	16525.815	1180.415	0.4435	0.4289	0.0145999999999999
599	hornet_2013	o2013	118	09.12	4	FALSE	2013-09-24	10:47:05	2013-09-24	17:45:54	25129	10	9536.999	953.699	18235.9999976058	1823.59999976058	1.91213189784395	1366.27786223089	2612.50348168972	16	17.047	1.065	23.9999999968491	1.49999999980307	1.40787235272183	25	14662.111	586.484	0.477	0.4246	0.0524
600	hornet_2013	o2013	118	09.12	5	FALSE	2013-09-26	09:33:43	2013-09-26	17:17:20	27817	8	22892.765	2861.595	31453.9999958704	3931.7499994838	1.37397120862729	2962.71898479347	4070.69058435969	16	66.109	4.131	40.9999999946171	2.56249999966357	0.620187871464054	23	1977.892	85.995	0.5481	0.3897	0.1584
601	hornet_2013	o2013	118	09.12	6	FALSE	2013-09-27	09:17:26	2013-09-27	18:34:49	33443	15	16756.777	1117.118	21446.9999971842	1429.79999981228	1.27990006653333	1803.79742248004	2308.68044104486	20	62.297	3.114	42.9999999943546	2.14999999971773	0.690241905619125	34	14617.77	429.934	0.4952	0.4486	0.0466
602	hornet_2013	o2013	119	09.12	1	FALSE	2013-09-19	08:39:28	2013-09-19	17:14:28	30900	0	0	NA	0	NA	NA	0	0	0	0	NA	0	NA	NA	0	0	NA	0.5569	0.5186	0.0383
603	hornet_2013	o2013	120	09.12	1	FALSE	2013-09-16	08:37:47	2013-09-16	17:17:28	31181	7	14152.297	2021.756	22572.9999970364	3224.71428529091	1.59500609668073	1633.95238125782	2606.16400979222	11	13.875	1.261	18.9999999975055	1.72727272704596	1.36936936918959	16	14176.594	886.037	0.3566	0.4014	-0.0448
604	hornet_2013	o2013	120	09.12	2	FALSE	2013-09-17	09:30:20	2013-09-17	17:01:35	27075	11	11656.327	1059.666	17798.9999976632	1618.09090887847	1.52698186981741	1549.87173407202	2366.62603847045	10	8.375	0.837	12.9999999982932	1.29999999982932	1.55223880576636	19	13535.969	712.419	0.4181	0.3029	0.1152
605	hornet_2013	o2013	120	09.12	3	FALSE	2013-09-18	08:59:49	2013-09-18	17:19:05	29956	6	16980	2830	22300.9999970721	3716.83333284536	1.31336866884995	2040.59286954199	2680.05074073507	9	24.079	2.675	19.9999999973742	2.22222222193047	0.830599277269579	14	9694.186	692.441	0.413	0.3882	0.0248
606	hornet_2013	o2013	120	09.12	4	TRUE	2013-09-19	07:32:09	2013-09-19	19:17:56	42347	7	17503.577	2500.511	25409.9999966639	3629.99999952342	1.45170327166064	1488.0127801261	2160.15302118191	20	43.421	2.171	33.9999999955362	1.69999999977681	0.78303125205629	24	23588.549	982.856	0.4557	0.4435	0.0122
607	hornet_2013	o2013	120	09.12	5	TRUE	2013-09-20	07:29:26	2013-09-20	20:33:50	47064	55	14407.092	261.947	14664.9999980746	266.636363601358	1.01790146117444	1102.02131565528	1121.74910745089	61	57.562	0.943	89.999999988184	1.47540983587187	1.56353149626809	115	32426.44	281.969	0.4226	0.3085	0.1141
608	hornet_2013	o2013	120	09.12	6	FALSE	2013-09-23	11:32:51	2013-09-23	18:17:56	24305	5	19020.688	3804.137	27445.9999963966	5489.19999927933	1.44295516525988	2817.30001234314	4065.23760489726	12	0	0	11.9999999984245	0.999999999868711	NA	16	3257.796	203.612	0.3894	0.2881	0.1013
609	hornet_2013	o2013	120	09.12	7	FALSE	2013-09-24	10:46:13	2013-09-24	18:16:49	27036	7	1731.531	247.361	1646.99999978377	235.285714254823	0.951181353255452	230.563382157124	219.307589851367	30	14.984	0.499	34.9999999954049	1.1666666665135	2.33582487956519	36	24834.376	689.843	0.4391	0.4443	-0.00519999999999998
610	hornet_2013	o2013	120	09.12	8	FALSE	2013-09-25	11:13:48	2013-09-25	18:24:47	25859	7	12838.467	1834.066	21779.9999971405	3111.42857102008	1.69646422716517	1787.32670250203	3032.13581305178	5	10.438	2.087	7.99999999894969	1.59999999978994	0.766430350541262	10	12495.829	1249.582	0.4174	0.2911	0.1263
611	hornet_2013	o2013	120	09.12	9	FALSE	2013-09-26	09:33:42	2013-09-26	18:05:10	30688	14	7260.857	518.632	8802.99999884426	628.785714203161	1.21239131948808	851.768938998957	1032.67726785191	17	35.765	2.103	30.99999999593	1.8235294115253	0.866769187639592	30	22839.3	761.31	0.3108	0.3833	-0.0725
612	hornet_2013	o2013	120	09.12	10	FALSE	2013-09-27	09:15:46	2013-09-27	18:34:17	33511	14	15620.469	1115.747	19322.9999974631	1380.21428553308	1.23703071895364	1678.06655724986	2075.81987976686	19	40.36	2.124	36.9999999951423	1.94736842079696	0.916749256569433	32	17453.405	545.418	0.3658	0.2939	0.0719
613	hornet_2013	o2013	121	09.12	1	FALSE	2013-09-16	08:35:42	2013-09-16	16:48:49	29587	0	0	NA	0	NA	NA	0	0	31	28.828	0.929	37.999999995011	1.22580645145197	1.31816289701023	30	26869.344	895.644	0.346	0.5309	-0.1849
614	hornet_2013	o2013	121	09.12	2	FALSE	2013-09-17	09:31:44	2013-09-17	17:02:13	27029	13	3044.735	234.21	3250.99999957318	250.076923044092	1.06774481180568	405.529098375819	433.001590827017	31	36.124	1.165	47.9999999936981	1.54838709657091	1.32875650519594	43	21657.219	503.656	0.506	0.4443	0.0617000000000001
615	hornet_2013	o2013	122	09.12	1	FALSE	2013-09-16	08:35:39	2013-09-16	16:59:06	30207	10	1929.688	192.968	3018.99999960364	301.899999960364	1.56450161870916	229.975727480385	359.797397906879	17	7.063	0.415	19.9999999973742	1.17647058808084	2.83165793534959	26	25681.327	987.743	0.5531	0.5573	-0.00419999999999998
616	hornet_2013	o2013	122	09.12	2	FALSE	2013-09-17	09:31:45	2013-09-17	16:49:42	26277	8	2461.827	307.728	2150.9999997176	268.8749999647	0.873741331018629	337.275077063592	294.691174752953	18	39.327	2.184	27.9999999963239	1.55555555535133	0.711979047380271	15	23227.08	1548.472	0.5353	0.4575	0.0778
617	hornet_2013	o2013	122	09.12	3	FALSE	2013-09-18	09:27:39	2013-09-18	17:19:07	28288	8	15214.298	1901.787	11830.9999984467	1478.87499980584	0.777623785103112	1936.20873868778	1505.64196812812	10	2	0.2	10.9999999985558	1.09999999985558	5.49999999927791	17	7449.062	438.18	0.4337	0.4197	0.014
618	hornet_2013	o2013	122	09.12	4	TRUE	2013-09-19	07:31:26	2013-09-19	19:17:31	42365	11	1625.186	147.744	1871.99999975423	170.181818159475	1.1518681552476	138.101489437035	159.074707874784	19	8.125	0.427	20.9999999972429	1.10526315774963	2.58461538427605	27	39103.938	1448.294	0.4733	0.5198	-0.0465
619	hornet_2013	o2013	122	09.12	5	TRUE	2013-09-20	07:28:56	2013-09-20	20:20:55	46319	16	13103.407	818.962	17154.9999977477	1072.18749985923	1.30920149223387	1018.42149441914	1333.31894021658	15	49.296	3.286	37.999999995011	2.53333333300074	0.770853618853679	30	23557.156	785.238	0.5138	0.4757	0.0381
620	hornet_2013	o2013	122	09.12	6	FALSE	2013-09-23	11:32:16	2013-09-23	17:33:50	21694	9	1577.405	175.267	1744.9999997709	193.888888863433	1.1062472857452	261.761685258597	289.573153829411	7	46.343	6.62	29.9999999960613	4.28571428515161	0.647346956305404	15	11253.893	750.259	0.4349	0.4038	0.0310999999999999
621	hornet_2013	o2013	122	09.12	7	FALSE	2013-09-24	10:45:51	2013-09-24	17:30:36	24285	8	10518.141	1314.767	11093.9999985435	1386.74999981793	1.05474912330453	1559.20558369364	1644.5707224524	7	17.391	2.484	15.9999999978994	2.28571428541419	0.920016100160966	14	13488.577	963.469	0.5259	0.3638	0.1621
622	hornet_2013	o2013	122	09.12	8	FALSE	2013-09-25	11:10:23	2013-09-25	18:36:53	26790	6	8248.704	1374.784	10700.9999985951	1783.49999976585	1.29729470212473	1108.44846584546	1437.98432231961	9	0	0	8.9999999988184	0.999999999868711	NA	14	16116.593	1151.185	0.5588	0.5152	0.0436
623	hornet_2013	o2013	122	09.12	9	FALSE	2013-09-26	09:32:00	2013-09-26	17:16:43	27883	5	10931.969	2186.393	13125.9999982767	2625.19999965534	1.20069861140996	1411.43666033067	1694.71003815214	8	4.828	0.603	8.9999999988184	1.1249999998523	1.86412593181823	12	12347.812	1028.984	0.5008	0.3599	0.1409
624	hornet_2013	o2013	122	09.12	10	FALSE	2013-09-27	09:17:25	2013-09-27	17:47:26	30601	7	1033.702	147.671	684.999999910067	97.8571428442952	0.662666803305079	121.608025881507	80.5856017671397	26	72.655	2.794	57.9999999923852	2.23076923047636	0.798293303866013	32	28089.081	877.783	0.4852	0.4981	-0.0129
625	hornet_2013	o2013	123	09.12	1	FALSE	2013-09-19	08:39:27	2013-09-19	17:14:28	30901	0	0	NA	0	NA	NA	0	0	65	77.044	1.185	95.9999999873962	1.47692307672917	1.24604122303354	59	28900.674	489.841	0.6158	0.4125	0.2033
626	hornet_2013	o2013	123	09.12	2	FALSE	2013-09-20	09:13:06	2013-09-20	16:32:26	26360	0	0	NA	0	NA	NA	0	0	2	0	0	1.99999999973742	0.999999999868711	NA	1	6.453	6.453	0.3872	0.3448	0.0424
627	hornet_2013	o2013	124	09.12	1	FALSE	2013-09-19	08:40:53	2013-09-19	17:11:37	30644	1	79.906	79.906	77.9999999897594	77.9999999897594	0.976146972564756	9.38720793630075	9.16329460785583	5	0	0	4.99999999934355	0.999999999868711	NA	5	22686.016	4537.203	0.6238	0.5563	0.0675
628	hornet_2013	o2013	124	09.12	2	FALSE	2013-09-20	09:11:25	2013-09-20	16:31:17	26392	0	0	NA	0	NA	NA	0	0	2	0	0	1.99999999973742	0.999999999868711	NA	1	3678.5	3678.5	0.5335	0.5002	0.0333
629	hornet_2013	o2013	125	09.12	1	FALSE	2013-09-16	08:35:40	2013-09-16	17:16:43	31263	11	22408.779	2037.161	27246.9999964228	2476.9999996748	1.21590739042153	2580.41788695903	3137.54917912938	12	15.016	1.251	17.9999999976368	1.49999999980307	1.19872136372115	22	8521.533	387.342	0.5026	0.3453	0.1573
630	hornet_2013	o2013	125	09.12	2	FALSE	2013-09-17	09:30:20	2013-09-17	16:02:39	23539	13	11434.438	879.572	18694.9999975455	1438.07692288812	1.63497322715341	1748.75639576872	2859.16988789515	17	21.202	1.247	24.9999999967178	1.47058823510105	1.17913404380331	29	11709.782	403.785	0.3284	0.3407	-0.0123
631	hornet_2013	o2013	125	09.12	3	FALSE	2013-09-18	11:05:14	2013-09-18	17:48:41	24207	5	17591.343	3518.268	23156.9999969597	4631.39999939195	1.31638613362037	2616.13726608006	3443.84682071529	1	0	0	0.999999999868711	0.999999999868711	NA	5	5030.61	1006.122	0.4492	0.3907	0.0585
632	hornet_2013	o2013	126	09.12	1	FALSE	2013-09-19	08:39:26	2013-09-19	17:14:27	30901	10	11776.874	1177.687	10747.9999985889	1074.79999985889	0.912636069519713	1372.0185883952	1252.15365182098	29	44.61	1.538	40.9999999946171	1.41379310326266	0.919076440139367	38	16658.875	438.391	0.4242	0.344	0.0802
633	hornet_2013	o2013	126	09.12	2	FALSE	2013-09-20	09:13:05	2013-09-20	17:49:11	30966	10	15614.344	1561.434	17652.9999976823	1765.29999976824	1.13056302574622	1815.26959891494	2052.2766902944	5	8.922	1.784	10.9999999985558	2.19999999971116	1.23290741969915	14	13157.249	939.803	0.4071	0.3771	0.03
634	hornet_2013	o2013	127	09.12	2	FALSE	2013-09-24	10:50:57	2013-09-24	17:46:04	24907	11	9599.923	872.72	16656.9999978131	1514.27272707392	1.73511808353183	1387.55060023287	2407.56413827949	30	17.188	0.572	36.9999999951423	1.23333333317141	2.15266464947302	40	14198.514	354.962	0.3637	0.3415	0.0222
635	hornet_2013	o2013	127	09.12	3	FALSE	2013-09-25	11:06:14	2013-09-25	19:06:16	28802	9	14890.938	1654.548	27884.999996339	3098.33333292656	1.87261541189272	1861.23799736129	3485.38295905911	10	0	0	9.99999999868711	0.999999999868711	NA	18	13895.687	771.982	0.536	0.3275	0.2085
636	hornet_2013	o2013	127	09.12	4	FALSE	2013-09-26	09:28:18	2013-09-26	17:30:39	28941	14	10303.824	735.987	17049.9999977615	1217.85714269725	1.65472546869604	1281.70299574997	2120.8665903715	6	2.75	0.458	6.99999999908098	1.1666666665135	2.54545454512035	19	17937.41	944.074	0.3937	0.3151	0.0786
637	hornet_2013	o2013	127	09.12	5	FALSE	2013-09-27	09:20:59	2013-09-27	18:35:47	33288	4	22292.312	5573.078	33659.9999955808	8414.9999988952	1.50993759622514	2410.84844989185	3640.2307132928	4	0	0	3.99999999947484	0.999999999868711	NA	7	10022.157	1431.736	0.4765	0.3087	0.1678
638	hornet_2013	o2013	128	09.12	1	FALSE	2013-09-25	11:07:27	2013-09-25	18:21:35	26048	14	4261.456	304.389	5012.99999934185	358.071428524417	1.17635850266713	588.960442260442	692.828623987663	74	292.108	3.947	169.999999977681	2.29729729699569	0.581976529152509	87	19629.874	225.63	0.4573	0.3387	0.1186
639	hornet_2013	o2013	128	09.12	2	FALSE	2013-09-26	09:28:19	2013-09-26	18:02:37	30858	11	1813.375	164.852	2122.99999972127	192.999999974661	1.17074515735646	211.554540151662	247.676453399332	60	164.188	2.736	127.999999983195	2.13333333305326	0.77959412370694	69	25577.812	370.692	0.3383	0.3721	-0.0338
640	hornet_2013	o2013	128	09.12	3	FALSE	2013-09-27	09:21:01	2013-09-27	17:48:07	30426	6	1417.656	236.276	1229.99999983851	204.999999973086	0.867629382472556	167.736856635772	145.533425340783	42	40.124	0.955	57.9999999923852	1.38095238077108	1.44551889124676	45	26075.876	579.463	0.3777	0.3722	0.0055
641	hornet_2013	o2013	129	09.12	1	FALSE	2013-09-19	08:40:52	2013-09-19	17:29:02	31690	7	11998.467	1714.066	12054.9999984173	1722.14285691676	1.00471168511922	1363.0319091196	1369.45408628281	3	0	0	2.99999999960613	0.999999999868711	NA	9	18348.392	2038.71	0.469	0.3203	0.1487
642	hornet_2013	o2013	129	09.12	2	FALSE	2013-09-20	09:11:25	2013-09-20	17:48:42	31037	15	454.126	30.275	297.999999960876	19.8666666640584	0.656205546392137	52.6743435254696	34.5651963739779	191	353.139	1.848	326.999999957068	1.71204188459198	0.925980987534847	204	29953.829	146.832	0.3681	0.4698	-0.1017
643	hornet_2013	o2013	130	09.12	1	FALSE	2013-09-16	08:40:08	2013-09-16	17:37:08	32220	11	11766.827	1069.711	23211.9999969525	2110.18181790478	1.9726643382241	1314.72927374302	2593.51955273212	16	17.422	1.088	23.9999999968491	1.49999999980307	1.37756859125526	17	16005.907	941.523	0.4817	0.3562	0.1255
644	hornet_2013	o2013	130	09.12	2	FALSE	2013-09-17	09:27:03	2013-09-17	16:14:08	24425	9	11428.328	1269.814	16622.9999978176	1846.99999975751	1.4545434815852	1684.42091299898	2450.06345924845	6	0	0	5.99999999921226	0.999999999868711	NA	14	12416.172	886.869	0.4342	0.3332	0.101
645	hornet_2013	o2013	130	09.12	3	FALSE	2013-09-23	11:34:10	2013-09-23	17:17:36	20606	2	10647.953	5323.976	22126.999997095	11063.4999985475	2.07805199713925	1860.26549548675	3865.7284281055	1	0	0	0.999999999868711	0.999999999868711	NA	2	14.313	7.156	0.6037	0.5197	0.0840000000000001
646	hornet_2013	o2013	130	09.12	4	FALSE	2013-09-24	10:47:29	2013-09-24	18:17:18	26989	13	4552.749	350.211	4655.99999938872	358.153846106824	1.02267882534019	607.280610619141	621.053021519856	56	127.812	2.282	93.9999999876588	1.67857142835105	0.735455199728185	68	17780.22	261.473	0.5045	0.4324	0.0720999999999999
647	hornet_2013	o2013	130	09.12	5	FALSE	2013-10-16	11:20:37	2013-10-16	18:36:08	26131	4	510.953	127.738	557.999999926741	139.499999981685	1.09207696192554	70.3926677126784	76.8742106974959	12	18.438	1.536	15.9999999978994	1.33333333315828	0.867773077226347	15	22099.156	1473.277	0.3939	0.5729	-0.179
648	hornet_2013	o2013	131	09.12	1	FALSE	2013-09-16	08:41:58	2013-09-16	17:39:35	32257	4	19005.498	4751.374	29850.9999960809	7462.74999902022	1.57065076621938	2121.08357255789	3331.4815384534	7	0	0	6.99999999908098	0.999999999868711	NA	10	9007.783	900.778	0.5617	0.4769	0.0848
649	hornet_2013	o2013	131	09.12	2	FALSE	2013-09-17	09:28:39	2013-09-17	16:48:26	26387	10	9201.576	920.157	16559.9999978258	1655.99999978258	1.79969170474991	1255.37854246409	2259.29434919366	17	48.436	2.849	31.9999999957987	1.88235294092934	0.66066562052603	25	14529.019	581.16	0.4317	0.3413	0.0904
650	hornet_2013	o2013	131	09.12	3	FALSE	2013-09-23	11:30:19	2013-09-23	17:32:34	21735	0	0	NA	0	NA	NA	0	0	0	0	NA	0	NA	NA	0	0	NA	0.5577	0.549	0.00870000000000004
651	hornet_2013	o2013	131	09.12	4	FALSE	2013-09-24	10:53:28	2013-09-24	15:36:46	16998	0	0	NA	0	NA	NA	0	0	2	0	0	1.99999999973742	0.999999999868711	NA	1	16875.875	16875.875	0.5423	0.5257	0.0166000000000001
652	hornet_2013	o2013	132	09.12	1	FALSE	2013-09-16	08:40:07	2013-09-16	17:36:51	32204	8	17658.298	2207.287	38580.9999949347	4822.62499936684	2.18486515489401	1973.97443795802	4312.86796614598	12	21.984	1.832	16.9999999977681	1.41666666648067	0.773289665109537	19	11340.812	596.884	0.4578	0.3348	0.123
653	hornet_2013	o2013	132	09.12	2	FALSE	2013-09-17	09:27:04	2013-09-17	17:00:51	27227	9	17130.796	1903.421	37559.9999950688	4173.33333278543	2.19254259960066	2265.06282734051	4966.246739716	24	18.032	0.751	28.9999999961926	1.20833333317469	1.60825199623961	19	9724.375	511.809	0.4298	0.3086	0.1212
654	hornet_2013	o2013	132	09.12	3	FALSE	2013-09-18	09:28:22	2013-09-18	18:16:55	31713	10	17704.657	1770.465	34588.9999954588	3458.89999954588	1.95366676662862	2009.79929997162	3926.47809994803	10	35.532	3.553	24.9999999967178	2.49999999967178	0.70359112903067	16	11863.312	741.457	0.4815	0.3236	0.1579
655	hornet_2013	o2013	132	09.12	4	TRUE	2013-09-19	07:28:19	2013-09-19	19:15:31	42432	14	18595.672	1328.262	32452.9999957393	2318.07142826708	1.74519103131843	1577.6871040724	2753.3653842539	14	7.172	0.512	20.9999999972429	1.49999999980307	2.92805354116606	27	23597.077	873.965	0.4328	0.3248	0.108
656	hornet_2013	o2013	132	09.12	5	TRUE	2013-09-20	07:29:33	2013-09-20	20:16:56	46043	17	18825.033	1107.354	28643.9999962393	1684.94117624937	1.52159095796748	1471.88755728341	2239.61079830727	9	0	0	8.9999999988184	0.999999999868711	NA	23	25138.765	1092.989	0.3501	0.4169	-0.0668
657	hornet_2013	o2013	132	09.12	6	FALSE	2013-09-23	11:26:47	2013-09-23	17:30:17	21810	7	7692.875	1098.982	14699.99999807	2099.99999972429	1.91085907389241	1269.80055020633	2426.40990339533	5	0	0	4.99999999934355	0.999999999868711	NA	11	11500.265	1045.478	0.3978	0.3082	0.0896
658	hornet_2013	o2013	132	09.12	7	FALSE	2013-09-24	10:49:10	2013-09-24	18:17:32	26902	11	11225.736	1020.521	24171.9999968265	2197.45454516604	2.15326638688336	1502.21729239462	3234.67400150826	14	9.672	0.69	21.9999999971116	1.57142857122226	2.27460711301817	24	13500.483	562.52	0.3398	0.309	0.0308
659	hornet_2013	o2013	132	09.12	8	FALSE	2013-09-25	11:05:44	2013-09-25	18:07:20	25296	14	13851.217	989.372	25381.9999966676	1812.99999976197	1.83247435923267	1971.23581593928	3612.23908870981	15	15.765	1.051	23.9999999968491	1.59999999978994	1.52235965726921	24	11017.783	459.074	0.4428	0.325	0.1178
660	hornet_2013	o2013	132	09.12	9	FALSE	2013-09-26	09:28:17	2013-09-26	17:30:10	28913	11	12368	1124.363	19174.9999974825	1743.18181795296	1.55037192735143	1539.95780444783	2387.50734932166	14	27.094	1.935	29.9999999960613	2.14285714257581	1.10725621894373	23	14050.327	610.883	0.3806	0.3127	0.0679
661	hornet_2013	o2013	132	09.12	10	FALSE	2013-09-27	09:20:56	2013-09-27	18:18:58	32282	6	13992.373	2332.062	23948.9999968558	3991.49999947596	1.71157529868992	1560.39101666563	2670.72672042255	1	0	0	0.999999999868711	0.999999999868711	NA	5	11415.72	2283.144	0.4006	0.4243	-0.0236999999999999
662	hornet_2013	o2013	133	09.12	1	FALSE	2013-09-16	08:35:41	2013-09-16	17:16:43	31262	27	4560.08	168.891	7139.99999906259	264.444444409725	1.5657620039698	525.119570085087	822.212270380185	11	0	0	10.9999999985558	0.999999999868711	NA	35	26187.326	748.209	0.4705	0.4638	0.00669999999999993
663	hornet_2013	o2013	133	09.12	2	FALSE	2013-09-17	09:30:19	2013-09-17	17:15:56	27937	5	15677.376	3135.475	34001.9999955359	6800.39999910718	2.16885784939621	2020.2080967892	4381.54418813506	5	0	0	4.99999999934355	0.999999999868711	NA	8	11426.015	1428.251	0.4767	0.3979	0.0788000000000001
664	hornet_2013	o2013	133	09.12	3	FALSE	2013-09-18	08:59:53	2013-09-18	17:29:07	30554	12	10323.484	860.29	16021.9999978965	1335.16666649137	1.55199543079608	1216.35603848923	1887.77901395651	4	0	0	3.99999999947484	0.999999999868711	NA	15	19717.594	1314.506	0.3928	0.3215	0.0713
665	hornet_2013	o2013	133	09.12	4	TRUE	2013-09-19	07:30:22	2013-09-19	19:18:28	42486	15	19330.732	1288.715	36335.9999952295	2422.39999968196	1.87970119265165	1637.96627594972	3078.88716242588	11	7.562	0.687	12.9999999982932	1.18181818166302	1.71912192519085	24	23098.049	962.418	0.4012	0.4494	-0.0481999999999999
666	hornet_2013	o2013	133	09.12	5	TRUE	2013-09-20	07:28:02	2013-09-20	20:19:50	46308	36	2237.991	62.166	2303.99999969751	63.9999999915975	1.02949475654617	173.982197460482	179.113760017946	79	42.189	0.534	97.9999999871336	1.24050632895106	2.32288037135589	97	40393.009	416.422	0.4397	0.4924	-0.0527
667	hornet_2013	o2013	133	09.12	6	FALSE	2013-09-23	11:30:53	2013-09-23	18:00:19	23366	7	12950.436	1850.062	21816.9999971357	3116.71428530509	1.68465370564633	1995.27388513224	3361.34554436739	5	0	0	4.99999999934355	0.999999999868711	NA	11	9430.408	857.309	0.4255	0.3043	0.1212
668	hornet_2013	o2013	133	09.12	7	FALSE	2013-09-24	10:44:35	2013-09-24	18:01:10	26195	6	272.267	45.377	206.999999972823	34.4999999954705	0.760283104352797	37.4178736400076	28.4481771293057	32	43.468	1.358	52.9999999930417	1.65624999978255	1.21928775174937	29	22622.281	780.078	0.5973	0.4407	0.1566
669	hornet_2013	o2013	133	09.12	8	FALSE	2013-09-25	11:09:35	2013-09-25	18:23:42	26047	4	88.001	22	64.9999999914662	16.2499999978665	0.73862797003973	12.1627673052559	8.98376012474674	17	57.689	3.393	33.9999999955362	1.99999999973742	0.589367123637716	20	23746.919	1187.345	0.5188	0.4927	0.0261
670	hornet_2013	o2013	133	09.12	9	FALSE	2013-09-26	09:33:41	2013-09-26	18:04:45	30664	8	183.251	22.906	111.999999985296	13.999999998162	0.611183567812976	21.5139446908427	13.1489694738803	76	187.249	2.463	159.999999978994	2.10526315761834	0.854477193357474	83	28986.281	349.232	0.4786	0.4216	0.0569999999999999
671	hornet_2013	o2013	133	09.12	10	FALSE	2013-09-27	09:17:27	2013-09-27	18:02:41	31514	6	4991.235	831.872	8219.9999989208	1369.99999982013	1.64688699268233	570.173446722092	939.011232979466	22	52.626	2.392	43.9999999942233	1.99999999973742	0.836088625284522	19	21145.89	1112.941	0.412	0.439	-0.027
672	hornet_2013	o2013	134	09.12	1	FALSE	2013-09-16	08:41:58	2013-09-16	17:39:51	32273	3	10654.14	3551.38	12758.9999983249	4252.99999944163	1.19756263746533	1188.45177083011	1423.24543717564	9	8.752	0.972	11.9999999984245	1.33333333315828	1.37111517349458	9	17347.561	1927.506	0.4524	0.2814	0.171
673	hornet_2013	o2013	134	09.12	2	FALSE	2013-09-17	09:28:39	2013-09-17	16:48:01	26362	3	12603.642	4201.214	12915.9999983043	4305.3333327681	1.02478315381413	1721.15587588195	1763.81154669203	3	0	0	2.99999999960613	0.999999999868711	NA	5	9045.764	1809.152	0.3083	0.3308	-0.0225
674	hornet_2013	o2013	134	09.12	3	FALSE	2013-09-18	09:03:50	2013-09-18	17:28:48	30298	6	5374.327	895.721	3969.99999947878	661.666666579796	0.738697142819703	638.576051224503	471.714304512628	26	144.051	5.54	69.9999999908098	2.69230769195423	0.485939007648747	31	20546.482	662.789	0.3123	0.3157	-0.00340000000000001
675	hornet_2013	o2013	134	09.12	4	TRUE	2013-09-19	07:30:06	2013-09-19	19:16:33	42387	9	10975.203	1219.467	17743.9999976704	1971.55555529671	1.61673547155988	932.142656946705	1507.02809803981	15	13.187	0.879	19.9999999973742	1.33333333315828	1.51664518066082	23	18301.032	795.697	0.3002	0.2768	0.0234
676	hornet_2013	o2013	134	09.12	5	TRUE	2013-09-20	07:30:52	2013-09-20	20:17:49	46017	11	16492.984	1499.362	19354.9999974589	1759.54545431444	1.17352930176	1290.27842753765	1514.17954214425	5	0	0	4.99999999934355	0.999999999868711	NA	14	25089.344	1792.096	0.2788	0.2844	-0.00559999999999999
677	hornet_2013	o2013	134	09.12	6	FALSE	2013-09-23	11:27:53	2013-09-23	17:31:05	21792	2	151.265	75.632	162.9999999786	81.4999999892999	1.07757908292467	24.9887114537445	26.9273127717951	2	12.672	6.336	9.99999999868711	4.99999999934355	0.789141414037808	3	8203.61	2734.536	0.2368	0.3181	-0.0813
678	hornet_2013	o2013	134	09.12	7	FALSE	2013-09-24	10:50:02	2013-09-24	15:35:39	17137	1	112.031	112.031	87.9999999884465	87.9999999884465	0.785496871298539	23.534550971582	18.4863161555936	1	0	0	0.999999999868711	0.999999999868711	NA	1	6.329	6.329	0.2081	0.1884	0.0197000000000001
679	hornet_2013	o2013	135	09.12	1	FALSE	2013-09-16	08:41:57	2013-09-16	17:38:23	32186	6	16036.361	2672.726	23553.9999969076	3925.66666615126	1.46878708934699	1793.66493506494	2634.51189923779	10	17.249	1.724	16.9999999977681	1.69999999977681	0.985564380414406	15	10465.562	697.704	0.4938	0.3445	0.1493
680	hornet_2013	o2013	135	09.12	2	FALSE	2013-09-17	09:28:39	2013-09-17	16:48:54	26415	6	19646.156	3274.359	20201.9999973477	3366.99999955795	1.02829276105451	2677.49996592845	2753.25383268793	6	0	0	5.99999999921226	0.999999999868711	NA	11	6523.547	593.049	0.5	0.3689	0.1311
681	hornet_2013	o2013	135	09.12	3	FALSE	2013-09-18	09:03:50	2013-09-18	18:16:23	33153	11	17619.607	1601.782	30526.9999959921	2775.18181781747	1.73255850689474	1913.26833770699	3314.84933446661	15	32.296	2.153	21.9999999971116	1.46666666647411	0.68119890999231	25	13350.66	534.026	0.4427	0.3883	0.0544
682	hornet_2013	o2013	135	09.12	4	TRUE	2013-09-19	07:29:40	2013-09-19	19:16:04	42384	12	14817.439	1234.786	23867.9999968664	1988.99999973887	1.61080467392958	1258.55937146093	2027.29331796713	13	23.672	1.82	25.9999999965865	1.99999999973742	1.09834403500281	24	21364.545	890.189	0.434	0.5178	-0.0838000000000001
683	hornet_2013	o2013	135	09.12	5	TRUE	2013-09-20	07:30:13	2013-09-20	20:17:20	46027	11	7405.158	673.196	8974.99999882168	815.90909080197	1.21199304576914	579.194142568492	701.97927294323	17	61.561	3.621	30.99999999593	1.8235294115253	0.503565569044201	27	32276.156	1195.413	0.4973	0.5198	-0.0225000000000001
684	hornet_2013	o2013	135	09.12	6	FALSE	2013-09-23	11:27:21	2013-09-23	17:30:41	21800	3	17092.875	5697.625	31561.9999958562	10520.6666652854	1.8465003690635	2822.67660550459	5212.07339381112	3	0	0	2.99999999960613	0.999999999868711	NA	5	4174.016	834.803	0.4943	0.3451	0.1492
685	hornet_2013	o2013	135	09.12	7	FALSE	2013-09-24	10:49:32	2013-09-24	18:01:19	25907	10	1369.501	136.95	2272.99999970158	227.299999970158	1.65972861626357	190.303917860038	315.852858259377	13	57.345	4.411	25.9999999965865	1.99999999973742	0.453396111196904	22	22076.795	1003.49	0.5089	0.525	-0.0161
686	hornet_2013	o2013	135	09.12	8	FALSE	2013-09-25	11:05:57	2013-09-25	18:36:57	27060	5	12872.469	2574.493	22416.9999970569	4483.39999941138	1.74146855564825	1712.52359201774	2982.30598630469	1	0	0	0.999999999868711	0.999999999868711	NA	5	13690.531	2738.106	0.5125	0.4058	0.1067
687	hornet_2013	o2013	135	09.12	9	FALSE	2013-09-26	09:28:18	2013-09-26	18:33:53	32735	12	18020.67	1501.722	31468.9999958685	2622.41666632237	1.74627247465652	1981.80577363678	3460.77287261727	13	2.969	0.228	13.999999998162	1.07692307678169	4.71539238739036	24	14590.768	607.948	0.522	0.3421	0.1799
688	hornet_2013	o2013	135	09.12	10	FALSE	2013-09-27	09:19:27	2013-09-27	18:18:21	32334	7	17740.703	2534.386	30978.9999959328	4425.57142799039	1.74621039515361	1975.21280385971	3449.13713074034	13	3.75	0.288	13.999999998162	1.07692307678169	3.73333333284319	19	13971.375	735.335	0.5688	0.3566	0.2122
689	hornet_2013	o2013	136	09.12	1	FALSE	2013-09-19	08:40:53	2013-09-19	17:02:01	30068	5	14984.25	2996.85	26740.9999964892	5348.19999929784	1.78460717062844	1794.04350139683	3201.66289701214	20	14.452	0.722	23.9999999968491	1.19999999984245	1.66066980326938	10	12257.673	1225.767	0.4761	0.3702	0.1059
690	hornet_2013	o2013	136	09.12	2	FALSE	2013-09-20	09:11:30	2013-09-20	17:19:57	29307	16	16680.035	1042.502	29774.9999960909	1860.93749975568	1.78506819656499	2048.93458900604	3657.48797167663	8	0	0	7.99999999894969	0.999999999868711	NA	23	12256.84	532.906	0.3622	0.3589	0.00330000000000003
691	hornet_2013	o2013	136	09.12	3	FALSE	2013-09-26	09:30:19	2013-09-26	17:46:07	29748	19	12816.014	674.527	10248.9999986544	539.421052560758	0.799702621942706	1550.94965711981	1240.29850729985	36	55.546	1.542	52.9999999930417	1.47222222202894	0.95416411610272	54	15896.283	294.375	0.4995	0.3529	0.1466
692	hornet_2013	o2013	136	09.12	4	FALSE	2013-09-27	09:20:57	2013-09-27	18:46:58	33961	7	30829.142	4404.163	36454.9999952138	5207.8571421734	1.18248506543626	3268.0106946203	3864.37384007449	4	28.079	7.019	17.9999999976368	4.4999999994092	0.641048470302959	10	2873.732	287.373	0.4886	0.3609	0.1277
693	hornet_2013	o2013	137	09.12	1	FALSE	2013-09-16	08:37:48	2013-09-16	16:49:47	29519	16	3739.468	233.716	3870.99999949178	241.937499968236	1.03517398717993	456.048131711779	472.089162850042	70	174.456	2.492	125.999999983458	1.79999999976368	0.722245150544879	85	24638.294	289.862	0.3815	0.2827	0.0988
694	hornet_2013	o2013	137	09.12	2	FALSE	2013-09-17	09:31:43	2013-09-17	16:49:20	26257	9	5447.297	605.255	6112.99999919743	679.222222133047	1.12220794996077	746.858711962524	838.130784061802	209	553.904	2.65	377.999999950373	1.80861243995394	0.682428724021443	216	18697.143	86.56	0.3071	0.2373	0.0698
695	hornet_2013	o2013	137	09.12	3	FALSE	2013-09-23	11:34:36	2013-09-23	17:17:55	20599	3	12005.328	4001.776	19585.9999974286	6528.66666580952	1.63144230606849	2098.12033593864	3422.96227927292	5	0	0	4.99999999934355	0.999999999868711	NA	7	3176.875	453.839	0.3138	0.3688	-0.055
696	hornet_2013	o2013	137	09.12	4	FALSE	2013-09-24	10:48:05	2013-09-24	18:17:43	26978	25	8711.691	348.467	7100.99999906771	284.039999962709	0.815111555158203	1162.50602713322	947.572095657342	88	258.078	2.932	172.999999977287	1.96590909065099	0.670339974648312	112	16193.435	144.584	0.3479	0.2436	0.1043
697	hornet_2013	o2013	139	09.26	1	FALSE	2013-09-30	10:53:57	2013-09-30	18:19:53	26756	15	18920.703	1261.38	30515.9999959936	2034.39999973291	1.61283647843284	2545.76658693377	4105.90521698224	5	2.953	0.59	5.99999999921226	1.19999999984245	2.03183203495166	19	7785.532	409.764	0.39912429193177	0.25332429193177	0.1458
698	hornet_2013	o2013	139	09.26	2	FALSE	2013-10-01	10:47:12	2013-10-01	17:51:50	25478	6	15562.828	2593.804	23222.9999969511	3870.49999949184	1.49220951339635	2199.00230787346	3281.3721637893	11	8.375	0.761	13.999999998162	1.27272727256018	1.67164179082531	16	9110.531	569.408	0.3898	0.251	0.1388
699	hornet_2013	o2013	139	09.26	3	FALSE	2013-10-02	09:41:36	2013-10-02	17:44:23	28967	15	20103.171	1340.211	24467.9999967876	1631.19999978584	1.21712141814779	2498.40907239272	3040.86719330395	5	4.344	0.868	6.99999999908098	1.39999999981619	1.61141804767057	19	8286.673	436.14	0.3609	0.2479	0.113
700	hornet_2013	o2013	139	09.26	4	FALSE	2013-10-03	11:21:34	2013-10-03	19:11:36	28202	58	10915.972	188.206	16248.9999978667	280.155172377013	1.48855273702302	1393.42951563719	2074.1933193504	276	558.221	2.022	616.999999918994	2.23550724608332	1.10529700587938	293	16711.574	57.036	0.4084	0.2552	0.1532
701	hornet_2013	o2013	139	09.26	5	FALSE	2013-10-04	09:39:58	2013-10-04	18:13:04	30786	15	16668.061	1111.204	26374.9999965372	1758.33333310248	1.58236761891724	1949.10087702202	3084.19411380284	8	65.328	8.166	36.9999999951423	4.62499999939279	0.566372765049325	22	13101.08	595.503	0.3458	0.24	0.1058
702	hornet_2013	o2013	139	09.26	6	FALSE	2013-10-07	09:48:12	2013-10-07	15:23:53	20141	0	0	NA	0	NA	NA	0	0	0	0	NA	0	NA	NA	0	0	NA	0.4719	0.3869	0.085
703	hornet_2013	o2013	140	09.26	1	FALSE	2013-09-30	09:44:56	2013-09-30	17:18:31	27215	9	9657.233	1073.025	14896.9999980442	1655.22222200491	1.54257435831197	1277.45871027007	1970.57505026489	5	0	0	4.99999999934355	0.999999999868711	NA	13	15409.235	1185.325	0.6116	0.374	0.2376
704	hornet_2013	o2013	140	09.26	2	FALSE	2013-10-01	09:35:37	2013-10-01	17:08:05	27148	6	11489.015	1914.835	19048.9999974991	3174.83333291652	1.65801855054581	1523.51753351996	2526.0203326579	7	0	0	6.99999999908098	0.999999999868711	NA	12	15522.329	1293.527	0.5443	0.3877	0.1566
705	hornet_2013	o2013	140	09.26	3	FALSE	2013-10-07	09:50:48	2013-10-07	15:34:02	20594	8	8684.812	1085.601	12200.9999983981	1525.12499979977	1.40486633428543	1518.17632320093	2132.83480597423	6	0	0	5.99999999921226	0.999999999868711	NA	13	6405.078	492.698	0.5501	0.4383	0.1118
706	hornet_2013	o2013	140	09.26	4	FALSE	2013-10-08	09:38:04	2013-10-08	15:41:04	21780	10	4204.953	420.495	5830.99999923445	583.099999923445	1.38669801998606	695.033553719008	963.801652766025	16	68.202	4.262	47.9999999936981	2.99999999960613	0.703791677571012	25	17223.517	688.94	0.4274	0.3692	0.0582
707	hornet_2013	o2013	141	09.26	1	FALSE	2013-10-03	10:11:44	2013-10-03	17:28:37	26213	5	7840.484	1568.096	9981.99999868947	1996.39999973789	1.27313568890511	1076.78413001183	1370.89230516469	5	0	0	4.99999999934355	0.999999999868711	NA	9	13971.266	1552.362	0.5084	0.3343	0.1741
708	hornet_2013	o2013	141	09.26	2	FALSE	2013-10-04	09:38:08	2013-10-04	17:57:09	29941	13	6896.016	530.462	5533.99999927344	425.692307636419	0.802492337499427	829.152586753949	665.388597487873	321	410.253	1.278	445.999999941445	1.38940809950606	1.08713403665895	295	22467.686	76.161	0.447	0.3139	0.1331
709	hornet_2013	o2013	141	09.26	3	FALSE	2013-10-10	09:18:16	2013-10-10	15:23:08	21892	0	0	NA	0	NA	NA	0	0	0	0	NA	0	NA	NA	0	0	NA	0.3561	0.3183	0.0378
710	hornet_2013	o2013	142	09.26	1	FALSE	2013-10-03	10:06:53	2013-10-03	17:27:06	26413	5	1589.344	317.868	2212.99999970946	442.599999941891	1.39239837298247	216.622057320259	301.624200164845	11	14.86	1.35	15.9999999978994	1.45454545435449	1.07671601600938	15	19942.389	1329.492	0.4904	0.5088	-0.0184
711	hornet_2013	o2013	142	09.26	2	FALSE	2013-10-04	09:41:42	2013-10-04	18:13:31	30709	0	0	NA	0	NA	NA	0	0	28	43.782	1.563	51.999999993173	1.85714285689904	1.18770270871986	13	26145.656	2011.204	0.4867	0.4812	0.00550000000000006
712	hornet_2013	o2013	143	09.26	1	FALSE	2013-09-30	09:43:19	2013-09-30	17:18:41	27322	10	9371.625	937.162	9832.99999870903	983.299999870903	1.04923105637593	1234.82358538906	1295.61525493568	30	16.111	0.537	33.9999999955362	1.13333333318454	2.11035938151177	23	13347.546	580.328	0.5619	0.3262	0.2357
713	hornet_2013	o2013	143	09.26	2	FALSE	2013-10-01	09:41:59	2013-10-01	17:51:34	29375	7	15590.483	2227.211	17726.9999976726	2532.4285710961	1.13703982087486	1910.66344851064	2172.50042524669	11	15.203	1.382	17.9999999976368	1.6363636361488	1.18397684651955	17	11159.189	656.422	0.4161	0.3181	0.098
714	hornet_2013	o2013	143	09.26	3	FALSE	2013-10-02	09:40:03	2013-10-02	17:27:23	28040	23	17582.814	764.47	27308.9999964146	1187.34782593107	1.5531643567642	2257.42262482168	3506.14835902613	45	36.858	0.819	53.9999999929104	1.19999999984245	1.46508220719818	67	7874.031	117.522	0.3912	0.3265	0.0647
715	hornet_2013	o2013	143	09.26	4	FALSE	2013-10-03	10:09:53	2013-10-03	18:28:44	29931	10	11316.187	1131.618	19816.9999973982	1981.69999973982	1.75120824685897	1361.07290768768	2383.52210051898	8	14.14	1.767	15.9999999978994	1.99999999973742	1.13154172545257	16	8601.438	537.589	0.4069	0.4252	-0.0183
716	hornet_2013	o2013	143	09.26	5	FALSE	2013-10-04	09:36:03	2013-10-04	17:12:58	27415	11	12105.576	1100.506	22863.9999969982	2078.54545427257	1.88871640614195	1589.64339230348	3002.38555495873	39	18.532	0.475	43.9999999942233	1.12820512805701	2.3742715300142	49	10721.392	218.803	0.5111	0.3348	0.1763
717	hornet_2013	o2013	143	09.26	6	FALSE	2013-10-07	09:50:47	2013-10-07	16:00:44	22197	10	12695.795	1269.579	23205.9999969533	2320.59999969533	1.8278492994691	2059.05581835383	3763.64373514583	18	34.407	1.911	30.99999999593	1.72222222199611	0.900979451737439	27	8783.876	325.328	0.4778	0.3383	0.1395
718	hornet_2013	o2013	143	09.26	7	FALSE	2013-10-08	09:38:04	2013-10-08	16:06:43	23319	6	7197.156	1199.526	14412.9999981077	2402.16666635128	2.00259658094222	1111.10088768815	2225.08683876615	30	4.563	0.152	30.99999999593	1.03333333319767	6.79377602365331	35	15772.281	450.636	0.3718	0.3657	0.00609999999999999
719	hornet_2013	o2013	143	09.26	8	FALSE	2013-10-09	09:12:35	2013-10-09	15:42:55	23420	12	6919.983	576.665	11216.9999985273	934.749999877277	1.62095773913423	1063.70362083689	1724.21861634067	8	26.078	3.259	21.9999999971116	2.74999999963895	0.843622977111421	19	14531.486	764.815	0.4464	0.3837	0.0627
720	hornet_2013	o2013	143	09.26	9	FALSE	2013-10-10	09:17:07	2013-10-10	15:23:22	21975	11	7090.126	644.556	11022.9999985528	1002.09090895935	1.554697335217	1161.52234812287	1805.81569942162	8	28.203	3.525	13.999999998162	1.74999999977024	0.49640109201723	17	13432.937	790.172	0.4125	0.3828	0.0296999999999999
721	hornet_2013	o2013	143	09.26	10	FALSE	2013-10-11	09:13:31	2013-10-11	15:25:19	22308	4	7751.688	1937.922	9031.9999988142	2257.99999970355	1.16516557410646	1250.94480903712	1457.55782659723	8	25.141	3.142	18.9999999975055	2.37499999968819	0.755737639612804	11	9075.781	825.071	0.3953	0.3423	0.0529999999999999
722	hornet_2013	o2013	144	09.26	1	FALSE	2013-09-30	09:43:19	2013-09-30	17:46:15	28976	7	14684.64	2097.805	23203.9999969536	3314.85714242193	1.58015450136698	1824.43070127002	2882.88238504393	15	20.046	1.336	19.9999999973742	1.33333333315828	0.997705277729932	20	9085.657	454.282	0.5394	0.3749	0.1645
723	hornet_2013	o2013	144	09.26	2	FALSE	2013-10-01	09:41:59	2013-10-01	17:37:36	28537	9	20018.592	2224.288	26745.9999964885	2971.77777738762	1.33605800030734	2525.3856817465	3374.06174395903	6	25.327	4.221	20.9999999972429	3.49999999954049	0.829154656976465	14	5937.252	424.089	0.5436	0.3763	0.1673
724	hornet_2013	o2013	144	09.26	3	FALSE	2013-10-07	09:48:14	2013-10-07	16:09:51	22897	6	1266.891	211.148	1527.99999979939	254.666666633231	1.20610218227092	199.187998427742	240.241079585876	10	14.749	1.474	16.9999999977681	1.69999999977681	1.15262051649387	15	17888.267	1192.551	0.5646	0.5591	0.00549999999999995
725	hornet_2013	o2013	144	09.26	4	FALSE	2013-10-08	09:40:15	2013-10-08	16:08:12	23277	2	15167.468	7583.734	16262.9999978648	8131.49999893242	1.07222906274566	2345.78703441165	2515.22103330813	3	0	0	2.99999999960613	0.999999999868711	NA	4	1442.657	360.664	0.5405	0.3835	0.157
726	hornet_2013	o2013	144	09.26	5	FALSE	2013-10-16	11:20:55	2013-10-16	18:51:54	27059	9	9195.748	1021.749	13320.9999982511	1480.11111091679	1.44860428953154	1223.42632026313	1772.26061545896	7	0	0	6.99999999908098	0.999999999868711	NA	15	16201.784	1080.118	0.4235	0.4886	-0.0651
727	hornet_2013	o2013	146	09.26	1	FALSE	2013-09-30	09:43:18	2013-09-30	18:00:40	29842	7	17129.063	2447.009	29527.9999961233	4218.2857137319	1.72385377974985	2066.37044434019	3562.12050083921	9	9.312	1.034	10.9999999985558	1.22222222206176	1.18127147750814	15	8574.172	571.611	0.6121	0.4083	0.2038
728	hornet_2013	o2013	146	09.26	2	FALSE	2013-10-01	09:41:58	2013-10-01	17:22:49	27651	3	16669.828	5556.609	21892.9999971257	7297.66666570855	1.31333088722485	2170.31502658132	2850.34175941747	9	21.125	2.347	18.9999999975055	2.11111111083395	0.899408283905585	11	9787.64	889.785	0.5934	0.3816	0.2118
729	hornet_2013	o2013	146	09.26	3	FALSE	2013-10-02	09:38:42	2013-10-02	17:43:50	29108	20	5840.89	292.044	7250.99999904802	362.549999952401	1.24142039981031	722.385735880171	896.784389053624	24	93.268	3.886	77.9999999897594	3.24999999957331	0.836299695391339	43	22838.232	531.121	0.4786	0.5471	-0.0685
730	hornet_2013	o2013	146	09.26	4	FALSE	2013-10-03	10:09:51	2013-10-03	17:30:16	26425	13	8251.626	634.74	15493.9999979658	1191.84615368968	1.87769053008047	1124.15718448439	2110.81929962826	10	41.781	4.178	18.9999999975055	1.89999999975055	0.454752160013056	22	15502.265	704.648	0.5092	0.3759	0.1333
731	hornet_2013	o2013	146	09.26	5	FALSE	2013-10-04	09:38:08	2013-10-04	18:12:10	30842	19	3780.329	198.964	3823.99999949795	201.263157868312	1.0115521690038	441.254925102133	446.352376570671	37	90.907	2.456	75.999999990022	2.05405405378438	0.836019228332494	55	24289.858	441.633	0.5316	0.5688	-0.0372
732	hornet_2013	o2013	146	09.26	6	FALSE	2013-10-07	11:07:36	2013-10-07	15:49:17	16901	2	3841.546	1920.773	5933.99999922093	2966.99999961046	1.54469060092497	818.269072835927	1263.97254583725	5	10.704	2.14	9.99999999868711	1.99999999973742	0.934230194197226	6	5997.453	999.575	0.4877	0.387	0.1007
733	hornet_2013	o2013	146	09.26	7	FALSE	2013-10-08	09:39:11	2013-10-08	16:52:19	25988	10	11884.452	1188.445	23412.9999969261	2341.29999969261	1.97005297315569	1646.29933815607	3243.29690583862	12	8.703	0.725	17.9999999976368	1.49999999980307	2.06825232651232	20	13772.063	688.603	0.4967	0.3656	0.1311
734	hornet_2013	o2013	146	09.26	8	FALSE	2013-10-09	09:12:34	2013-10-09	16:50:20	27466	19	12193.081	641.741	18957.999997511	997.789473553211	1.5548162107273	1598.16105730722	2484.84671925434	41	7.001	0.17	43.9999999942233	1.07317073156642	6.28481645396705	54	15234.278	282.116	0.5201	0.38	0.1401
735	hornet_2013	o2013	146	09.26	9	FALSE	2013-10-10	09:17:08	2013-10-10	15:23:24	21976	7	11404.125	1629.16	19401.9999974527	2771.71428535038	1.70131421721989	1868.16754641427	3178.34000686339	6	9.219	1.536	7.99999999894969	1.33333333315828	0.867773077226347	12	9719.781	809.981	0.4303	0.3492	0.0810999999999999
736	hornet_2013	o2013	146	09.26	10	FALSE	2013-10-11	09:13:29	2013-10-11	15:51:09	23860	11	11640.078	1058.188	17488.9999977039	1589.90909070035	1.50248134056351	1756.25652975692	2638.7426652026	10	5.547	0.554	11.9999999984245	1.19999999984245	2.16333153027304	20	12099.281	604.964	0.4671	0.4072	0.0599000000000001
737	hornet_2013	o2013	146	09.26	11	FALSE	2013-10-16	11:23:54	2013-10-16	17:22:09	21495	0	0	NA	0	NA	NA	0	0	0	0	NA	0	NA	NA	0	0	NA	0.4268	0.3962	0.0306
738	hornet_2013	o2013	147	09.26	1	FALSE	2013-09-30	10:53:58	2013-09-30	18:20:22	26784	7	5248.079	749.725	8867.99999883573	1266.85714269082	1.68976114857183	705.386962365591	1191.93548371448	8	0	0	7.99999999894969	0.999999999868711	NA	14	16760.765	1197.197	0.5725	0.435	0.1375
739	hornet_2013	o2013	147	09.26	2	FALSE	2013-10-01	09:35:37	2013-10-01	17:21:42	27965	20	19254.892	962.744	28060.9999963159	1403.04999981579	1.45734393089901	2478.72738065439	3612.35830454987	36	44.156	1.226	58.9999999922539	1.63888888867372	1.3361717545125	52	8133.546	156.414	0.5745	0.3748	0.1997
740	hornet_2013	o2013	147	09.26	3	FALSE	2013-10-07	11:06:39	2013-10-07	16:03:19	17800	10	4646.03	464.603	10256.9999986534	1025.69999986534	2.20769129744177	939.646516853932	2074.44943792989	3	8.812	2.937	5.99999999921226	1.99999999973742	0.680889695779876	11	11886.454	1080.586	0.5202	0.4382	0.0820000000000001
741	hornet_2013	o2013	147	09.26	4	FALSE	2013-10-08	10:53:34	2013-10-08	15:42:01	17307	8	11724.687	1465.585	24061.9999968409	3007.74999960511	2.05225094681342	2438.83244929797	5005.09620319104	11	31.172	2.833	30.99999999593	2.81818181781182	0.994482227509625	18	5360.876	297.826	0.5197	0.3857	0.134
742	hornet_2013	o2013	147	09.26	5	FALSE	2013-10-16	11:22:45	2013-10-16	18:21:12	25107	58	15793.736	272.305	34593.9999954582	596.448275783761	2.19036205211093	2264.60547257737	4960.30589013619	459	249.921	0.544	618.999999918732	1.34858387781859	2.47678266299642	22	8481.904	385.541	0.5277	0.3927	0.135
743	hornet_2013	o2013	147	09.26	6	FALSE	2013-10-21	12:05:14	2013-10-21	18:40:49	23735	10	2238.203	223.82	3699.99999951423	369.999999951423	1.65311189356561	339.478862439435	561.196545112754	8	9.172	1.146	13.999999998162	1.74999999977024	1.52638464873113	17	19849.422	1167.613	0.4705	0.5388	-0.0683
744	hornet_2013	o2013	147	09.26	7	FALSE	2013-10-28	11:54:01	2013-10-28	17:50:57	21416	3	4500.109	1500.036	7356.9999990341	2452.33333301137	1.63484928899147	756.462103100486	1236.70153140282	5	17.75	3.55	8.9999999988184	1.79999999976368	0.507042253454557	7	5558.219	794.031	0.4307	0.4432	-0.0125
745	hornet_2013	o2013	148	09.26	1	FALSE	2013-10-03	10:09:51	2013-10-03	17:40:23	27032	5	18525.641	3705.128	42611.9999944055	8522.3999988811	2.30016332468093	2467.16142349808	5674.87422239789	7	5.202	0.743	12.9999999982932	1.85714285689904	2.49903883089066	10	6759.438	675.943	0.5104	0.3374	0.173
746	hornet_2013	o2013	148	09.26	2	FALSE	2013-10-04	09:36:03	2013-10-04	17:28:52	28369	12	20018.734	1668.227	30802.9999959559	2566.91666632965	1.53870869136659	2540.35892699778	3908.87236016219	9	13.265	1.473	15.9999999978994	1.77777777754437	1.20618168095736	20	7189.626	359.481	0.4965	0.3446	0.1519
747	hornet_2013	o2013	148	09.26	3	FALSE	2013-10-10	09:18:15	2013-10-10	15:58:32	24017	5	18205.61	3641.122	25189.9999966928	5037.99999933856	1.38363943843095	2728.90852312945	3775.82545647226	7	9.453	1.35	13.999999998162	1.99999999973742	1.4810113189635	11	4114.233	374.021	0.5168	0.3576	0.1592
748	hornet_2013	o2013	148	09.26	4	FALSE	2013-10-11	09:13:28	2013-10-11	16:08:14	24886	13	13299.594	1023.045	20705.9999972815	1592.76923056012	1.55688963116329	1923.91458651451	2995.32267098825	9	8.516	0.946	12.9999999982932	1.4444444442548	1.52653828068263	21	10651.249	507.202	0.4028	0.3346	0.0681999999999999
749	hornet_2013	o2013	148	09.26	5	FALSE	2013-10-16	11:20:04	2013-10-16	17:20:55	21651	0	0	NA	0	NA	NA	0	0	0	0	NA	0	NA	NA	0	0	NA	0.3591	0.3373	0.0218
750	hornet_2013	o2013	149	09.26	1	FALSE	2013-09-30	09:44:54	2013-09-30	18:19:01	30847	15	16781.11	1118.74	30803.9999959558	2053.59999973038	1.8356354255443	1958.43991311959	3594.98168332223	49	63.265	1.291	83.9999999889717	1.71428571406065	1.32774835989839	62	12895.906	207.998	0.4791	0.3009	0.1782
751	hornet_2013	o2013	149	09.26	2	FALSE	2013-10-01	09:37:05	2013-10-01	17:09:36	27151	21	19307.205	919.39	24622.9999967673	1172.52380936987	1.27532700858396	2559.9770910832	3264.80792561461	37	117.969	3.188	74.9999999901533	2.02702702676089	0.635760242014031	57	7578.17	132.95	0.3899	0.3115	0.0784
752	hornet_2013	o2013	149	09.26	3	FALSE	2013-10-02	09:41:35	2013-10-02	17:27:28	27953	39	21139.406	542.036	34765.9999954356	891.435897318862	1.64460628626157	2722.49352842271	4477.42997115044	39	153.389	3.933	87.9999999884465	2.25641025611402	0.573704763630029	77	6566.674	85.281	0.4664	0.3191	0.1473
753	hornet_2013	o2013	149	09.26	4	FALSE	2013-10-03	10:07:01	2013-10-03	17:27:42	26441	7	19828.5	2832.642	36446.9999952149	5206.71428503069	1.83811180851879	2699.69365757725	4962.33879137603	19	59.938	3.154	47.9999999936981	2.526315789142	0.800827521667358	25	5584.702	223.388	0.4587	0.3203	0.1384
754	hornet_2013	o2013	149	09.26	5	FALSE	2013-10-04	09:39:57	2013-10-04	18:39:27	32370	44	20146.736	457.88	35987.9999952752	817.909090801707	1.78629431562885	2240.60085264133	4002.37256666638	81	327.39	4.041	198.999999973873	2.45679012313423	0.607837746949733	124	11775.89	94.966	0.5053	0.326	0.1793
755	hornet_2013	o2013	149	09.26	6	FALSE	2013-10-07	11:06:18	2013-10-07	15:24:04	15466	7	4414.174	630.596	6552.99999913966	936.142857019952	1.48453595149164	1027.48133971292	1525.33298829062	33	16.422	0.497	36.9999999951423	1.12121212106492	2.25307514280492	39	10174.857	260.893	0.4291	0.4996	-0.0705
756	hornet_2013	o2013	149	09.26	7	FALSE	2013-10-08	09:39:03	2013-10-08	16:08:20	23357	31	15439.098	498.035	25052.9999967108	808.161290216477	1.62269842426746	2379.61864965535	3861.40343315318	23	88.921	3.866	74.9999999901533	3.26086956478928	0.843445305272695	51	7759.653	152.15	0.4672	0.312	0.1552
757	hornet_2013	o2013	149	09.26	8	FALSE	2013-10-09	09:12:35	2013-10-09	15:24:20	22305	51	8621.453	169.048	12707.9999983316	249.176470555522	1.47399748027758	1391.49207800941	2051.05581681209	140	132.987	0.949	191.999999974792	1.37142857124852	1.44375014080167	189	13433.841	71.078	0.5056	0.426	0.0796
758	hornet_2013	o2013	149	09.26	9	FALSE	2013-10-10	09:14:24	2013-10-10	15:22:41	22097	19	547.092	28.794	543.999999928579	28.6315789436094	0.994348299606975	89.1311580757569	88.6274154746293	108	123.86	1.146	146.9999999807	1.36111111093241	1.18682383320443	126	16924.626	134.322	0.5181	0.5035	0.0145999999999999
759	hornet_2013	o2013	150	09.26	1	FALSE	2013-09-30	09:41:36	2013-09-30	17:18:09	27393	4	16135.328	4033.832	28220.9999962949	7055.24999907372	1.74901929457492	2120.51183879093	3708.81612041987	11	3.954	0.359	14.9999999980307	1.36363636345733	3.79362670663396	14	6805	486.071	NA	0.351	NA
760	hornet_2013	o2013	150	09.26	2	FALSE	2013-10-01	09:40:12	2013-10-01	17:37:01	28609	12	14966.529	1247.21	33163.9999956459	2763.66666630382	2.21587784286162	1883.30610646999	4173.17627265285	11	7.048	0.64	12.9999999982932	1.18181818166302	1.84449489192583	22	13531.923	615.087	0.4239	0.3395	0.0844
761	hornet_2013	o2013	150	09.26	3	FALSE	2013-10-07	09:49:59	2013-10-07	15:49:29	21570	0	0	NA	0	NA	NA	0	0	1	0	0	0.999999999868711	0.999999999868711	NA	0	0	NA	0.6199	0.5724	0.0475
762	hornet_2013	o2013	151	09.26	1	FALSE	2013-10-03	10:08:15	2013-10-03	17:40:30	27135	8	14338.437	1792.304	26814.9999964795	3351.87499955993	1.87014805006149	1902.28019900498	3557.54560483973	28	40.359	1.441	38.9999999948797	1.39285714267427	0.966327213134114	35	11779.094	336.545	0.5553	0.3565	0.1988
763	hornet_2013	o2013	151	09.26	2	FALSE	2013-10-04	09:41:43	2013-10-04	17:57:07	29724	5	21519.188	4303.837	41511.9999945499	8302.39999890998	1.92906907056855	2606.2803391199	5027.69479142712	3	10.063	3.354	9.99999999868711	3.33333333289571	0.993739441387967	7	5832.639	833.234	0.5401	0.3581	0.182
764	hornet_2013	o2013	151	09.26	3	FALSE	2013-10-10	09:16:26	2013-10-10	15:43:10	23204	4	12847.078	3211.769	17401.9999977153	4350.49999942883	1.35454925997299	1993.16845371488	2699.844853981	7	6.375	0.91	8.9999999988184	1.28571428554549	1.411764705697	10	9611.485	961.148	0.398	0.3796	0.0184
765	hornet_2013	o2013	151	09.26	4	FALSE	2013-10-11	09:16:00	2013-10-11	16:28:40	25960	12	19301.049	1608.42	32183.9999957746	2681.99999964788	1.66747413551329	2676.57073959938	4463.11248015364	8	14.156	1.769	16.9999999977681	2.12499999972101	1.20090421007121	18	5636.577	313.143	0.4821	0.387	0.0951
766	hornet_2013	o2013	151	09.26	5	FALSE	2013-10-16	11:21:37	2013-10-16	17:21:18	21581	0	0	NA	0	NA	NA	0	0	0	0	NA	0	NA	NA	0	0	NA	0.3626	0.337	0.0256
767	hornet_2013	o2013	152	09.26	1	FALSE	2013-09-30	09:41:37	2013-09-30	18:18:07	30990	8	8063.344	1007.918	11201.9999985293	1400.24999981616	1.38924991895785	936.690493707648	1301.29719247194	10	32.812	3.281	18.9999999975055	1.89999999975055	0.579056442688818	17	17145.156	1008.538	0.5044	0.4808	0.0236000000000001
768	hornet_2013	o2013	152	09.26	2	FALSE	2013-10-01	09:40:14	2013-10-01	16:50:44	25830	7	4951.999	707.428	7880.99999896531	1125.85714270933	1.59147851180206	690.174076655052	1098.39721239935	17	1.5	0.088	19.9999999973742	1.17647058808084	13.3333333315828	23	16171.329	703.101	0.4618	0.393	0.0688
769	hornet_2013	o2013	152	09.26	3	FALSE	2013-10-02	09:38:41	2013-10-02	16:55:18	26197	5	1764.765	352.953	3207.99999957882	641.599999915765	1.81780576993471	242.514562736191	440.844371435041	33	20.813	0.63	37.999999995011	1.15151515136397	1.82578196295637	37	23582.328	637.36	0.3908	0.4976	-0.1068
770	hornet_2013	o2013	152	09.26	4	FALSE	2013-10-03	10:11:43	2013-10-03	17:41:04	26961	12	5168.312	430.692	6424.99999915647	535.416666596371	1.24315250301384	690.105085122955	857.905863913181	14	23.126	1.651	27.9999999963239	1.99999999973742	1.21075845352953	25	18567.844	742.713	0.4737	0.485	-0.0113
771	hornet_2013	o2013	152	09.26	5	FALSE	2013-10-04	10:54:20	2013-10-04	18:28:01	27221	9	6349.748	705.527	14323.9999981194	1591.5555553466	2.25583755420205	839.759479813379	1894.36097106021	98	61.564	0.628	104.999999986215	1.07142857128791	1.70554219976309	18	20429.486	1134.971	0.4491	0.3439	0.1052
772	hornet_2013	o2013	152	09.26	6	FALSE	2013-10-07	09:50:47	2013-10-07	15:34:02	20595	0	0	NA	0	NA	NA	0	0	0	0	NA	0	NA	NA	0	0	NA	0.3991	0.3854	0.0137
773	hornet_2013	o2013	153	09.26	1	FALSE	2013-09-30	09:43:20	2013-09-30	18:01:16	29876	12	19244.686	1603.723	39333.9999948359	3277.833332903	2.04388889456736	2318.94730218235	4739.67063801744	8	2	0.25	10.9999999985558	1.37499999981948	5.49999999927791	18	9358.657	519.925	0.5532	0.352	0.2012
774	hornet_2013	o2013	153	09.26	2	FALSE	2013-10-01	09:42:00	2013-10-01	17:23:15	27675	6	19654.5	3275.75	39620.9999947982	6603.49999913303	2.01587422701154	2556.68292682927	5153.95121883554	19	11.234	0.591	23.9999999968491	1.263157894571	2.13637172840032	23	7601.625	330.505	0.3875	0.3562	0.0313
775	hornet_2013	o2013	154	09.26	1	FALSE	2013-10-03	10:09:52	2013-10-03	18:30:28	30036	5	18622.905	3724.581	31475.9999958675	6295.19999917351	1.69017669347868	2232.07011586097	3772.59288803846	1	0	0	0.999999999868711	0.999999999868711	NA	5	11241.063	2248.212	0.6184	0.3353	0.2831
776	hornet_2013	o2013	154	09.26	2	FALSE	2013-10-04	09:36:04	2013-10-04	17:29:13	28389	22	6770.611	307.755	8044.99999894378	365.681818133808	1.18822363283665	858.579012997992	1020.18387390178	29	56.234	1.939	54.9999999927791	1.89655172388893	0.978055980239342	50	18344.046	366.88	0.4045	0.4637	-0.0592
777	hornet_2013	o2013	154	09.26	3	FALSE	2013-10-10	09:14:25	2013-10-10	16:23:42	25757	9	14491.048	1610.116	24021.9999968462	2669.11111076069	1.65771309272084	2025.38233489925	3357.502814328	8	20.594	2.574	22.9999999969803	2.87499999962254	1.11683014455571	13	10939.076	841.467	0.4664	0.3484	0.118
778	hornet_2013	o2013	154	09.26	4	FALSE	2013-10-11	09:14:56	2013-10-11	13:50:57	16561	2	3445.859	1722.929	5654.99999925756	2827.49999962878	1.64110023052527	749.054549846024	1229.27359442831	0	0	NA	0	NA	NA	1	3416.234	3416.234	NA	NA	0.0416000000000001
779	hornet_2013	o2013	156	09.26	1	FALSE	2013-09-30	09:41:37	2013-09-30	18:17:43	30966	11	19378.061	1761.641	24958.9999967231	2268.9999997021	1.28800296359492	2252.82631273009	2901.64696726097	10	44.14	4.414	25.9999999965865	2.59999999965865	0.589034888912244	20	10943.783	547.189	0.5589	0.3481	0.2108
780	hornet_2013	o2013	156	09.26	2	FALSE	2013-10-01	09:40:13	2013-10-01	17:22:09	27716	8	11965.016	1495.627	10553.9999986144	1319.2499998268	0.882071532425395	1554.12244191081	1370.84716391297	12	10.891	0.907	14.9999999980307	1.24999999983589	1.37728399577914	17	15124.546	889.679	0.4897	0.413	0.0767
781	hornet_2013	o2013	156	09.26	3	FALSE	2013-10-02	09:38:42	2013-10-02	17:44:14	29132	14	11219.234	801.373	8357.99999890268	596.99999992162	0.744970645848253	1386.4218865852	1032.84360826753	27	81.403	3.014	50.9999999933042	1.8888888886409	0.626512536310754	40	16672.191	416.804	0.4481	0.3167	0.1314
782	hornet_2013	o2013	156	09.26	4	FALSE	2013-10-03	10:11:44	2013-10-03	18:29:15	29851	7	18301.925	2614.56	12911.9999983048	1844.57142832926	0.705499558013967	2207.19339385615	1557.17396381687	6	26.782	4.463	15.9999999978994	2.66666666631656	0.597416174964506	9	6738.232	748.692	0.4947	0.4451	0.0496
783	hornet_2013	o2013	156	09.26	5	FALSE	2013-10-04	09:36:03	2013-10-04	17:12:41	27398	22	8883.107	403.777	5332.99999929983	242.409090877264	0.600353007039072	1167.20874516388	700.737280001438	62	223.191	3.599	144.999999980963	2.33870967711231	0.649667773256822	83	17747.515	213.825	0.4382	0.4087	0.0295
784	hornet_2013	o2013	156	09.26	6	FALSE	2013-10-07	09:50:46	2013-10-07	16:25:43	23697	41	8735.779	213.067	4748.99999937651	115.829268277476	0.54362638974458	1327.12176224839	721.458412362553	165	399.932	2.423	310.999999959169	1.88484848460102	0.777632197371475	205	6191.367	30.201	0.4758	0.4058	0.0700000000000001
785	hornet_2013	o2013	156	09.26	7	FALSE	2013-10-08	09:38:05	2013-10-08	15:41:04	21779	29	1848.893	63.754	945.9999998758	32.6206896508897	0.511657516078973	305.616180724551	156.370815903066	192	527.206	2.745	338.999999955493	1.76562499976819	0.643012408727315	216	19279.838	89.258	0.4714	0.3719	0.0995
786	hornet_2013	o2013	156	09.26	8	FALSE	2013-10-09	09:14:03	2013-10-09	15:59:02	24299	21	5720.574	272.408	3618.99999952486	172.333333310708	0.632628823528001	847.527322112021	536.170212695564	35	88.671	2.533	60.9999999919914	1.74285714262832	0.687936303774529	54	15153.599	280.622	0.3957	0.4142	-0.0185000000000001
787	hornet_2013	o2013	156	09.26	9	FALSE	2013-10-10	09:17:08	2013-10-10	15:23:23	21975	9	5594.734	621.637	3439.99999954836	382.22222217204	0.614863905870835	916.543453924915	563.549487980619	38	115.435	3.037	68.999999990941	1.81578947344582	0.597738987230399	46	15759.081	342.588	0.4055	0.3403	0.0652
788	hornet_2013	o2013	156	09.26	10	FALSE	2013-10-11	09:13:31	2013-10-11	16:08:16	24885	14	8131.765	580.84	5871.99999922907	419.428571373506	0.722106455268821	1176.38553345389	849.475587591909	18	60.174	3.343	37.999999995011	2.11111111083395	0.631501977515389	31	13425.795	433.09	0.3646	0.4327	-0.0681
789	hornet_2013	o2013	157	09.26	1	FALSE	2013-09-30	09:41:36	2013-09-30	17:30:40	28144	15	12766.407	851.093	18671.9999975486	1244.79999983657	1.46258849475413	1632.99691586128	2388.40250110769	13	16.156	1.242	23.9999999968491	1.84615384591147	1.48551621669034	27	13823.343	511.975	0.3915	0.2735	0.118
790	hornet_2013	o2013	157	09.26	2	FALSE	2013-10-01	09:40:12	2013-10-01	16:50:43	25831	4	18731.219	4682.804	25343.9999966726	6335.99999916815	1.35303527211297	2610.5217916457	3532.12806271617	9	3.595	0.399	12.9999999982932	1.4444444442548	3.61613351830132	11	4110.312	373.664	0.3889	0.3646	0.0243
791	hornet_2013	o2013	157	09.26	3	FALSE	2013-10-07	11:07:36	2013-10-07	15:49:17	16901	12	189.564	15.797	157.999999979256	13.166666664938	0.833491591120973	40.3781078042719	33.6548133202368	23	138.031	6.001	109.999999985558	4.78260869502427	0.796922430363891	32	16134.764	504.211	0.3498	0.3394	0.0104
792	hornet_2013	o2013	157	09.26	4	FALSE	2013-10-08	10:53:17	2013-10-08	16:52:18	21541	2	19265.266	9632.633	26605.9999965069	13302.9999982535	1.38103465565993	3219.67214149761	4446.47880727101	9	22.624	2.513	21.9999999971116	2.44444444412351	0.972418670310804	10	698.673	69.867	0.4444	0.2733	0.1711
793	hornet_2013	o2013	158	09.26	1	FALSE	2013-09-30	09:44:53	2013-09-30	18:18:34	30821	7	17220.064	2460.009	34432.9999954793	4918.99999935419	1.99958606399368	2011.36336913144	4021.8941625426	8	10.625	1.328	11.9999999984245	1.49999999980307	1.1294117645576	14	13141.092	938.649	0.5685	0.3649	0.2036
794	hornet_2013	o2013	158	09.26	2	FALSE	2013-10-01	09:37:05	2013-10-01	17:22:23	27918	3	13148.344	4382.781	16487.9999978353	5495.99999927843	1.25399822196889	1695.46666666667	2126.11218540752	5	0	0	4.99999999934355	0.999999999868711	NA	7	14450.75	2064.392	0.5708	0.5235	0.0472999999999999
795	hornet_2013	o2013	158	09.26	3	FALSE	2013-10-02	09:41:38	2013-10-02	16:56:33	26095	5	14359.264	2871.852	25791.9999966138	5158.39999932276	1.79619233942727	1980.96763364629	3558.19888820884	5	0	0	4.99999999934355	0.999999999868711	NA	9	11251.282	1250.142	0.6716	0.4572	0.2144
796	hornet_2013	o2013	158	09.26	4	FALSE	2013-10-03	10:08:16	2013-10-03	18:32:37	30261	8	19343.234	2417.904	35385.9999953542	4423.24999941927	1.82937351610151	2301.1679191038	4209.6956473109	3	13.203	4.401	10.9999999985558	3.66666666618527	0.833143982318853	10	10620.141	1062.014	0.4492	0.3946	0.0546
797	hornet_2013	o2013	158	09.26	5	FALSE	2013-10-04	09:39:57	2013-10-04	18:12:35	30758	4	19440.781	4860.195	29009.9999961913	7252.49999904782	1.49222400047566	2275.40189869302	3395.40932395763	3	0	0	2.99999999960613	0.999999999868711	NA	6	5635.36	939.226	0.5781	0.5306	0.0475
798	hornet_2013	o2013	158	09.26	6	FALSE	2013-10-07	09:48:12	2013-10-07	15:24:00	20148	5	4559.515	911.903	6195.99999918653	1239.19999983731	1.35891646352442	814.684038117927	1107.08755196901	5	0	0	4.99999999934355	0.999999999868711	NA	9	14782.142	1642.46	0.493	0.3784	0.1146
799	hornet_2013	o2013	158	09.26	7	FALSE	2013-10-08	09:40:14	2013-10-08	15:54:34	22460	3	15404.813	5134.937	25009.9999967165	8336.66666557215	1.62351857154751	2469.15969723954	4008.72662458501	2	12.531	6.265	10.9999999985558	5.49999999927791	0.877822998847323	4	5266.609	1316.652	0.508	0.4173	0.0907
800	hornet_2013	o2013	158	09.26	8	FALSE	2013-10-09	09:14:03	2013-10-09	15:28:38	22475	3	6930.923	2310.307	13649.9999982079	4549.99999940263	1.96943466233976	1110.18121468298	2186.42936567513	369	178.13	0.482	386.999999949191	1.04878048766718	2.17257059422438	44	12886.901	292.884	0.4473	0.4342	0.0131
801	hornet_2013	o2013	158	09.26	9	FALSE	2013-10-10	09:14:24	2013-10-10	15:22:49	22105	16	8207.298	512.956	13611.9999982129	850.749999888306	1.65852391349905	1336.63301515494	2216.8378192068	9	12.313	1.368	15.9999999978994	1.77777777754437	1.29943961649471	23	11314.514	491.935	0.4337	0.4131	0.0206
802	hornet_2013	o2013	158	09.26	10	FALSE	2013-10-11	09:15:59	2013-10-11	15:50:58	23699	6	9234.358	1539.059	16221.9999978702	2703.6666663117	1.75670035728204	1402.74647875438	2464.20524040393	6	0	0	5.99999999921226	0.999999999868711	NA	11	13756.783	1250.616	0.4027	0.3767	0.026
803	hornet_2013	o2013	159	09.26	1	FALSE	2013-09-30	10:53:59	2013-09-30	17:30:15	23776	8	3323.034	415.379	4939.99999935143	617.499999918929	1.48659327570871	503.151177658143	747.981157371515	33	33.906	1.027	45.9999999939607	1.39393939375638	1.35669203073086	38	16913.592	445.094	0.4474	0.3935	0.0539000000000001
804	hornet_2013	o2013	159	09.26	2	FALSE	2013-10-01	09:35:38	2013-10-01	16:50:33	26095	13	3332.093	256.314	3941.99999948246	303.230769190959	1.18304020910655	459.687097145047	543.828319530057	14	12.953	0.925	17.9999999976368	1.28571428554549	1.38963946557838	26	22641.329	870.82	0.4674	0.4198	0.0476
805	hornet_2013	o2013	159	09.26	3	FALSE	2013-10-07	11:07:37	2013-10-07	15:49:18	16901	0	0	NA	0	NA	NA	0	0	2	0	0	1.99999999973742	0.999999999868711	NA	1	7.047	7.047	0.5128	0.4465	0.0663
806	hornet_2013	o2013	160	09.26	1	FALSE	2013-10-03	10:06:53	2013-10-03	17:26:44	26391	0	0	NA	0	NA	NA	0	0	19	11.532	0.606	22.9999999969803	1.21052631563054	1.99445022519774	18	22742.343	1263.463	0.5014	0.3787	0.1227
807	hornet_2013	o2013	161	09.26	1	FALSE	2013-09-30	09:44:55	2013-09-30	17:46:01	28866	9	12608.576	1400.952	21856.9999971304	2428.55555523672	1.73350265701142	1572.46842652255	2725.87819544341	16	2.031	0.126	16.9999999977681	1.06249999986051	8.37026095409555	24	11752.799	489.699	0.5931	0.3837	0.2094
808	hornet_2013	o2013	161	09.26	2	FALSE	2013-10-01	09:37:06	2013-10-01	17:02:51	26745	7	18462.468	2637.495	31519.9999958618	4502.85714226596	1.70724737320394	2485.1331015143	4242.73695962245	8	0	0	7.99999999894969	0.999999999868711	NA	14	7535.782	538.27	0.5845	0.3455	0.239
809	hornet_2013	o2013	161	09.26	3	FALSE	2013-10-02	09:41:36	2013-10-02	16:56:03	26067	1	25220.422	25220.422	43295.9999943157	43295.9999943157	1.71670402637655	3483.08279433767	5979.42225724236	3	0	0	2.99999999960613	0.999999999868711	NA	3	37.438	12.479	0.5531	0.3602	0.1929
810	hornet_2013	o2013	161	09.26	4	FALSE	2013-10-03	10:08:15	2013-10-03	17:28:10	26395	27	6642.703	246.026	9863.99999870496	365.33333328537	1.48493768255256	905.994726273915	1345.34570923803	25	9.172	0.366	26.9999999964552	1.07999999985821	2.9437418225529	51	18417.172	361.121	0.5319	0.4657	0.0662
811	hornet_2013	o2013	161	09.26	5	FALSE	2013-10-04	10:53:57	2013-10-04	18:14:23	26426	11	15148.795	1377.163	29286.9999961549	2662.45454510499	1.93328908313532	2063.71232876712	3989.75251593725	68	82.94	1.219	90.9999999880527	1.33823529394195	1.09717868324153	42	10149.142	241.646	0.4917	0.3763	0.1154
812	hornet_2013	o2013	161	09.26	6	FALSE	2013-10-07	09:48:13	2013-10-07	16:25:30	23837	7	13051.204	1864.457	23427.9999969242	3346.85714241773	1.79508342655008	1971.06743298234	3538.23048155921	10	0	0	9.99999999868711	0.999999999868711	NA	16	7343.233	458.952	0.4733	0.3743	0.0989999999999999
813	hornet_2013	o2013	161	09.26	7	FALSE	2013-10-08	09:39:03	2013-10-08	15:41:49	21766	11	5416.217	492.383	10300.9999986476	936.454545331599	1.90188096205296	895.818303776532	1703.73977741116	18	57.281	3.182	30.99999999593	1.72222222199611	0.541191669068801	28	15189.564	542.484	0.4264	0.3702	0.0562
814	hornet_2013	o2013	161	09.26	8	FALSE	2013-10-09	09:14:02	2013-10-09	15:42:56	23334	14	1879.763	134.268	2664.99999965011	190.357142832151	1.4177319160182	290.012291077398	411.159681097986	29	30.813	1.062	44.999999994092	1.55172413772731	1.46042254873242	42	16619.315	395.697	0.4242	0.4485	-0.0243
815	hornet_2013	o2013	161	09.26	9	FALSE	2013-10-10	09:14:23	2013-10-10	15:22:36	22093	12	5076.954	423.079	7574.99999900548	631.249999917124	1.4920363664917	827.277164712805	1234.32761491965	18	28.781	1.598	34.9999999954049	1.94444444418916	1.21608005265296	29	11625.265	400.871	0.4169	0.4583	-0.0414
816	hornet_2013	o2013	161	09.26	10	FALSE	2013-10-11	09:14:56	2013-10-11	16:10:08	24912	13	6235.376	479.644	10867.9999985731	835.999999890242	1.74295824318744	901.065895953757	1570.52023100768	11	0	0	10.9999999985558	0.999999999868711	NA	23	18615.186	809.355	0.4171	0.4815	-0.0644
817	hornet_2013	o2013	162	09.26	1	FALSE	2013-09-30	09:44:54	2013-09-30	19:00:54	33360	11	13270.092	1206.372	23491.9999969158	2135.63636335597	1.77029669401808	1432.02431654676	2535.10791333623	4	0	0	3.99999999947484	0.999999999868711	NA	13	19673.393	1513.337	0.5577	0.351	0.2067
818	hornet_2013	o2013	162	09.26	2	FALSE	2013-10-01	09:37:06	2013-10-01	17:02:52	26746	3	20317.548	6772.516	37576.9999950665	12525.6666650222	1.84948498682353	2734.73314888208	5057.84790182605	1	0	0	0.999999999868711	0.999999999868711	NA	3	3752.359	1250.786	0.5645	0.3451	0.2194
819	hornet_2013	o2013	162	09.26	3	FALSE	2013-10-07	09:49:59	2013-10-07	15:49:29	21570	6	15782.938	2630.489	15552.9999979581	2592.16666632634	0.985431229468053	2634.14820584145	2595.7719050834	14	11.001	0.785	16.9999999977681	1.21428571412629	1.54531406215508	18	4854.843	269.713	0.5624	0.3507	0.2117
820	hornet_2013	o2013	162	09.26	4	FALSE	2013-10-08	09:40:14	2013-10-08	15:42:52	21758	3	5852.267	1950.755	5687.99999925323	1895.99999975108	0.97193104813113	968.29493519625	941.115911265356	5	3.234	0.646	5.99999999921226	1.19999999984245	1.8552875693297	7	14609.609	2087.087	0.3645	0.3489	0.0156
821	hornet_2013	o2013	163	09.26	1	FALSE	2013-10-03	10:06:55	2013-10-03	17:56:38	28183	10	9575.658	957.565	16195.9999978736	1619.59999978736	1.6913720182857	1223.16179256999	2068.82162978906	11	6.828	0.62	12.9999999982932	1.18181818166302	1.90392501439561	20	17984.983	899.249	0.5136	0.381	0.1326
822	hornet_2013	o2013	163	09.26	2	FALSE	2013-10-04	09:39:58	2013-10-04	17:41:42	28904	14	19185.735	1370.409	22927.9999969898	1637.71428549927	1.19505455469857	2389.58780791586	2855.68779370202	19	18.109	0.953	23.9999999968491	1.263157894571	1.32530785779718	32	9273.188	289.787	0.5492	0.3854	0.1638
823	hornet_2013	o2013	163	09.26	3	FALSE	2013-10-10	09:16:25	2013-10-10	15:59:18	24173	9	14684.218	1631.579	20198.9999973481	2244.33333303868	1.37555843949934	2186.8690191536	3008.16613537638	17	45.829	2.695	40.9999999946171	2.41176470556572	0.894630037631569	25	8057.578	322.303	0.5666	0.3316	0.235
824	hornet_2013	o2013	163	09.26	4	FALSE	2013-10-11	09:14:55	2013-10-11	16:28:36	26021	14	4464.125	318.866	5292.99999930509	378.071428521791	1.18567468413297	617.610775911764	732.285461646298	20	84.595	4.229	38.9999999948797	1.94999999974399	0.461020154794961	33	20441.967	619.453	0.4355	0.3946	0.0409
825	hornet_2013	o2013	163	09.26	5	FALSE	2013-10-16	11:23:08	2013-10-16	17:21:47	21519	0	0	NA	0	NA	NA	0	0	0	0	NA	0	NA	NA	0	0	NA	0.3701	0.3554	0.0147
826	hornet_2013	o2013	164	09.26	1	FALSE	2013-10-03	10:11:45	2013-10-03	17:29:00	26235	0	0	NA	0	NA	NA	0	0	1	0	0	0.999999999868711	0.999999999868711	NA	0	0	NA	0.4568	0.4279	0.0289
827	hornet_2013	o2013	167	10.17	1	FALSE	2013-10-22	08:24:35	2013-10-22	18:02:40	34685	14	24185.593	1727.542	43782.9999942518	3127.35714244655	1.81029259833537	2510.25327374946	4544.29292141578	28	31.953	1.141	46.9999999938294	1.67857142835105	1.47091039945637	41	9639.282	235.104	0.5433	0.3792	0.1641
828	hornet_2013	o2013	167	10.17	2	FALSE	2013-10-23	09:53:02	2013-10-23	17:36:14	27792	7	19355.329	2765.047	35870.9999952905	5124.4285707558	1.85328805288148	2507.16696891192	4646.50259006354	4	0	0	3.99999999947484	0.999999999868711	NA	10	6803.062	680.306	0.5291	0.3731	0.156
829	hornet_2013	o2013	167	10.17	3	FALSE	2013-10-24	10:15:41	2013-10-24	17:33:00	26239	5	14263.845	2852.769	20143.9999973553	4028.79999947106	1.41224193037398	1957.00453523381	2763.76386258924	9	4.656	0.517	10.9999999985558	1.22222222206176	2.36254295501628	13	10181.062	783.158	0.4896	0.4269	0.0627
830	hornet_2013	o2013	167	10.17	4	FALSE	2013-10-25	09:23:38	2013-10-25	18:06:44	31386	36	19983.827	555.106	22143.9999970927	615.111111030354	1.10809606173496	2292.16138405659	2539.93500253405	24	65.266	2.719	59.9999999921226	2.49999999967178	0.919314803912032	59	9990.688	169.333	0.477	0.4353	0.0417
831	hornet_2013	o2013	167	10.17	5	FALSE	2013-10-28	11:52:34	2013-10-28	19:05:02	25948	4	25846.452	6461.613	28855.9999962115	7213.99999905288	1.11643950187869	3585.91133035301	4003.45305944048	2	0	0	1.99999999973742	0.999999999868711	NA	5	89.626	17.925	0.5961	0.3993	0.1968
832	hornet_2013	o2013	167	10.17	6	FALSE	2013-10-29	10:50:56	2013-10-29	17:17:51	23215	5	22185.156	4437.031	35338.9999953604	7067.79999907207	1.59291194505733	3440.29987508077	5480.09476559541	2	10.125	5.062	8.9999999988184	4.4999999994092	0.888888888772186	6	952.688	158.781	0.5567	0.3634	0.1933
833	hornet_2013	o2013	167	10.17	7	FALSE	2013-10-30	09:54:28	2013-10-30	18:36:01	31293	23	28711.207	1248.313	38789.9999949073	1686.52173890901	1.35104037928142	3302.98613747483	4462.46764393526	88	220.784	2.508	192.999999974661	2.19318181789388	0.874157547533613	110	2187.79	19.889	0.5538	0.3734	0.1804
834	hornet_2013	o2013	167	10.17	8	FALSE	2013-10-31	09:53:45	2013-10-31	18:04:05	29420	66	23553.435	356.87	21609.9999971628	327.424242381255	0.917488255838812	2882.13344663494	2644.3235890478	103	390.753	3.793	229.999999969803	2.23300970844469	0.58860712513993	168	5266.421	31.347	0.4537	0.3766	0.0770999999999999
835	hornet_2013	o2013	169	10.17	1	FALSE	2013-10-22	08:25:37	2013-10-22	17:35:28	32991	5	10706.266	2141.253	11538.9999984851	2307.79999969701	1.07778005875111	1168.27491133946	1259.14340258089	10	12.593	1.259	17.9999999976368	1.79999999976368	1.42936552033962	14	17869.813	1276.415	0.4288	0.3852	0.0436
836	hornet_2013	o2013	169	10.17	2	FALSE	2013-10-23	09:54:12	2013-10-23	17:06:11	25919	7	10576.375	1510.91	11041.9999985503	1577.42857122147	1.04402500843156	1468.99764651414	1533.67028028786	7	17.843	2.549	16.9999999977681	2.42857142825257	0.952754581503564	13	11997.126	922.855	0.379	0.4138	-0.0348000000000001
837	hornet_2013	o2013	169	10.17	3	FALSE	2013-10-24	10:17:23	2013-10-24	17:49:29	27126	12	1459.594	121.632	2146.99999971812	178.916666643177	1.47095699195675	193.708560053086	284.93696081196	20	55.67	2.783	43.9999999942233	2.19999999971116	0.790371833918147	31	23420.018	755.484	0.4025	0.4402	-0.0377000000000001
838	hornet_2013	o2013	170	10.17	1	FALSE	2013-10-22	08:24:35	2013-10-22	18:17:34	35579	32	16376.56	511.767	30298.9999960221	946.84374987569	1.85014435241724	1657.03409314483	3065.75226919473	111	323.574	2.915	220.999999970985	1.9909909907296	0.68299677962687	142	18477.522	130.123	0.5572	0.3776	0.1796
839	hornet_2013	o2013	170	10.17	2	FALSE	2013-10-23	09:54:08	2013-10-23	17:51:06	28618	28	20564.389	734.442	27991.999996325	999.714285583034	1.3611880224754	2586.89637291215	3521.25235819309	38	145.766	3.835	116.999999984639	3.07894736801683	0.802656312066182	64	7787.016	121.672	0.5735	0.3779	0.1956
840	hornet_2013	o2013	170	10.17	3	FALSE	2013-10-24	10:15:42	2013-10-24	18:17:24	28902	46	16138.004	350.826	21179.9999972193	460.434782548246	1.31242996328538	2010.13128503218	2638.15652861357	21	59.612	2.838	52.9999999930417	2.52380952347817	0.889082734903067	65	12639.463	194.453	0.5502	0.4353	0.1149
841	hornet_2013	o2013	170	10.17	4	FALSE	2013-10-25	09:22:28	2013-10-25	18:06:16	31428	26	13408.94	515.728	16039.9999978941	616.923076842081	1.19621685218176	1535.96105383734	1837.34249689509	59	107.658	1.824	101.999999986608	1.72881355909506	0.947444685825563	56	16006.889	285.837	0.4284	0.4031	0.0253
842	hornet_2013	o2013	170	10.17	5	FALSE	2013-10-28	11:51:48	2013-10-28	18:55:36	25428	42	13261.913	315.759	15999.9999978994	380.952380902365	1.20646244609653	1877.5714487966	2265.21944283615	71	272.497	3.837	197.999999974005	2.78873239400007	0.726613503906481	112	11876.481	106.04	0.47	0.4326	0.0374000000000001
843	hornet_2013	o2013	170	10.17	6	FALSE	2013-10-29	10:50:13	2013-10-29	18:03:15	25982	37	2919.012	78.892	3128.9999995892	84.5675675564648	1.07193803916846	404.45089677469	433.546301228585	45	122.157	2.714	95.9999999873962	2.13333333305326	0.785873916250367	79	21187.926	268.201	0.5027	0.4625	0.0402
844	hornet_2013	o2013	170	10.17	7	FALSE	2013-10-30	09:54:27	2013-10-30	17:31:03	27396	34	8809.454	259.101	13006.9999982923	382.558823479186	1.47648197019842	1157.61550591327	1709.19842290306	95	248.423	2.614	237.999999968753	2.50526315756583	0.958043337246363	128	17635.451	137.776	0.4385	0.3668	0.0717
845	hornet_2013	o2013	170	10.17	8	FALSE	2013-10-31	09:53:44	2013-10-31	18:16:53	30189	30	20426.595	680.886	25353.9999966713	845.133333222377	1.24122498128892	2435.84557289079	3023.43237563406	58	228.923	3.946	158.999999979125	2.74137930998491	0.694556684907698	87	9060.06	104.138	0.4841	0.3688	0.1153
846	hornet_2013	o2013	171	10.17	1	FALSE	2013-10-22	08:25:36	2013-10-22	18:02:02	34586	5	18567.844	3713.568	30853.9999959492	6170.79999918984	1.66168996227829	1932.69642051697	3211.54224210424	10	23.422	2.342	17.9999999976368	1.79999999976368	0.768508240015233	14	15747.5	1124.821	0.4239	0.2898	0.1341
847	hornet_2013	o2013	171	10.17	2	FALSE	2013-10-23	09:54:17	2013-10-23	17:36:53	27756	8	20415.625	2551.953	25466.9999966565	3183.37499958206	1.24742690937243	2647.94098573281	3303.11284003326	4	0	0	3.99999999947484	0.999999999868711	NA	11	6757.61	614.328	0.3251	0.2994	0.0257
848	hornet_2013	o2013	171	10.17	3	FALSE	2013-10-24	10:15:42	2013-10-24	17:33:27	26265	14	21738.937	1552.781	27568.9999963805	1969.21428545575	1.26818528414616	2979.6372815534	3778.73215255929	17	10.078	0.592	21.9999999971116	1.29411764688892	2.18297281177928	30	3705.923	123.53	0.41	0.2965	0.1135
849	hornet_2013	o2013	171	10.17	4	FALSE	2013-10-25	09:23:38	2013-10-25	17:54:15	30637	10	20905.703	2090.57	23554.9999969075	2355.49999969075	1.12672604202344	2456.52416359304	2767.82974798012	3	7.469	2.489	5.99999999921226	1.99999999973742	0.803320390843789	12	7148.078	595.673	0.4134	0.2976	0.1158
850	hornet_2013	o2013	171	10.17	5	FALSE	2013-10-28	11:53:12	2013-10-28	17:36:04	20572	8	14911.391	1863.923	25318.9999966759	3164.87499958449	1.69796365722526	2609.42094108497	4430.70192436483	27	90.641	3.357	58.9999999922539	2.18518518489829	0.650919561702253	32	3801.093	118.784	0.3905	0.2964	0.0941
851	hornet_2013	o2013	171	10.17	7	FALSE	2013-10-30	09:54:28	2013-10-30	18:16:49	30141	6	14595.016	2432.502	20991.999997244	3498.66666620732	1.43829921099394	1743.20883845924	2507.2558969536	12	31.032	2.586	31.9999999957987	2.66666666631656	1.03119360646425	17	14746.468	867.439	0.4304	0.2912	0.1392
852	hornet_2013	o2013	171	10.17	8	FALSE	2013-10-31	09:53:45	2013-10-31	17:13:21	26376	6	8251.297	1375.216	13534.999998223	2255.83333303717	1.64034817777411	1126.20068243858	1847.36123724609	4	0	0	3.99999999947484	0.999999999868711	NA	9	17114.687	1901.631	0.301	0.2982	0.00279999999999997
853	hornet_2013	o2013	173	10.17	1	FALSE	2013-10-22	08:25:37	2013-10-22	17:21:38	32161	12	1066.748	88.895	1422.99999981318	118.583333317765	1.33396078531497	119.408376605205	159.286091829465	32	70.798	2.212	53.9999999929104	1.68749999977845	0.762733410448181	42	26057.61	620.419	0.2808	0.3114	-0.0306
854	hornet_2013	o2013	173	10.17	2	FALSE	2013-10-23	09:54:12	2013-10-23	16:52:10	25078	4	12310.298	3077.574	13214.999998265	3303.74999956625	1.07349147829443	1767.16934364782	1897.0412311091	10	5.703	0.57	11.9999999984245	1.19999999984245	2.10415570724611	12	11814.234	984.519	0.297	0.2353	0.0617
855	hornet_2013	o2013	173	10.17	3	FALSE	2013-10-24	10:17:24	2013-10-24	18:02:16	27892	6	3679.28	613.213	4939.99999935143	823.333333225239	1.34265399734498	474.881973325685	637.602179752802	35	30.171	0.862	42.9999999943546	1.22857142841013	1.42520963820737	38	23868.017	628.105	0.2626	0.3102	-0.0476
856	hornet_2013	o2013	173	10.17	4	FALSE	2013-10-25	09:22:26	2013-10-25	17:53:43	30677	1	158.907	158.907	161.999999978731	161.999999978731	1.01946421478432	18.6480164292467	19.010985426327	5	0	0	4.99999999934355	0.999999999868711	NA	5	21569.453	4313.89	0.3009	0.2886	0.0123
857	hornet_2013	o2013	175	10.17	1	FALSE	2013-10-29	10:44:19	2013-10-29	18:02:47	26308	28	3466.766	123.813	5130.99999932635	183.249999975941	1.48005374441954	474.39400942679	702.12862998232	80	32.124	0.401	88.9999999883153	1.11249999985394	2.7705142568894	107	18651.61	174.314	0.3282	0.3879	-0.0597
858	hornet_2013	o2013	176	10.17	1	FALSE	2013-10-22	08:25:36	2013-10-22	18:47:34	37318	16	12525.484	782.842	23808.9999968741	1488.06249980463	1.90084470962353	1208.31079907819	2296.81119000876	40	49.423	1.235	52.9999999930417	1.32499999982604	1.07237520978171	54	24612.374	455.784	0.4907	0.3193	0.1714
859	hornet_2013	o2013	176	10.17	2	FALSE	2013-10-23	09:53:03	2013-10-23	17:19:37	26794	14	6758.141	482.724	14199.9999981357	1014.28571415255	2.10116953732332	908.013271627976	1907.88982582998	26	57.813	2.223	43.9999999942233	1.69230769208551	0.761074498715225	39	18419.608	472.297	0.4086	0.3258	0.0828
860	hornet_2013	o2013	176	10.17	3	FALSE	2013-10-24	10:15:41	2013-10-24	18:01:47	27966	10	7399.018	739.901	14621.9999980803	1462.19999980803	1.97620819385495	952.458871486805	1882.25702614207	57	32.499	0.57	65.9999999913349	1.15789473669009	2.03083171763239	66	20185.218	305.836	0.4083	0.3092	0.0991
861	hornet_2013	o2013	176	10.17	4	FALSE	2013-10-25	09:22:26	2013-10-25	17:21:58	28772	7	8636.642	1233.806	17669.9999976801	2524.28571395431	2.04593405604633	1080.63086333936	2210.89948532074	15	49.343	3.289	33.9999999955362	2.26666666636907	0.689054171727219	21	15225.672	725.032	0.4116	0.3684	0.0432
862	hornet_2013	o2013	176	10.17	5	FALSE	2013-10-28	11:51:18	2013-10-28	17:50:35	21557	0	0	NA	0	NA	NA	0	0	3	4.172	1.39	3.99999999947484	1.33333333315828	0.958772770727431	2	12536.188	6268.094	0.5464	0.5209	0.0255
863	hornet_2013	o2013	177	10.17	1	FALSE	2013-10-25	10:35:54	2013-10-25	17:07:02	23468	2	19547.532	9773.766	35753.9999953059	17876.9999976529	1.82908000842796	2998.59873870803	5484.67700626816	5	1.219	0.243	5.99999999921226	1.19999999984245	4.92206726760645	6	1204.796	200.799	0.4314	0.3297	0.1017
864	hornet_2013	o2013	177	10.17	2	FALSE	2013-10-28	11:53:27	2013-10-28	17:51:12	21465	2	8090.078	4045.039	14246.9999981295	7123.49999906476	1.76104606137661	1356.82649895178	2389.43396195044	43	58.754	1.366	66.9999999912036	1.55813953467915	1.14034789105769	9	9936.859	1104.095	0.3723	0.3153	0.0569999999999999
865	hornet_2013	o2013	177	10.17	3	FALSE	2013-10-29	10:52:12	2013-10-29	17:31:53	23981	1	20374.438	20374.438	34536.9999954657	34536.9999954657	1.69511424047454	3058.58708143947	5184.65451747952	3	0	0	2.99999999960613	0.999999999868711	NA	3	3476.937	1158.979	0.4776	0.3052	0.1724
866	hornet_2013	o2013	177	10.17	4	FALSE	2013-10-30	09:54:29	2013-10-30	17:16:21	26512	3	6317.875	2105.958	11101.9999985424	3700.6666661808	1.7572364123289	857.88888050694	1507.51357855887	6	0	0	5.99999999921226	0.999999999868711	NA	8	17909.406	2238.675	0.4426	0.4227	0.0199
867	hornet_2013	o2013	177	10.17	5	FALSE	2013-10-31	09:53:46	2013-10-31	17:45:09	28283	2	11999.797	5999.898	19762.9999974053	9881.49999870266	1.64694452726203	1527.39345896828	2515.53229822364	4	0	0	3.99999999947484	0.999999999868711	NA	5	7254.563	1450.912	0.4519	0.4438	0.0081
868	hornet_2013	o2013	190	10.31	1	FALSE	2013-11-04	10:29:07	2013-11-04	17:04:38	23731	10	4857.609	485.76	7837.99999897095	783.799999897095	1.61355102869971	736.900779571025	1189.02701092644	6	20.187	3.364	17.9999999976368	2.99999999960613	0.891662951287304	14	17715.985	1265.427	0.5016	0.4909	0.0107
869	hornet_2013	o2013	190	10.31	2	FALSE	2013-11-05	08:23:46	2013-11-05	17:28:21	32675	7	24569.248	3509.892	40274.9999947123	5753.57142781604	1.63924431039616	2706.94086610558	4437.33741334244	35	21.25	0.607	34.9999999954049	0.999999999868711	1.64705882331317	11	6787.58	617.052	0.4648	0.3751	0.0896999999999999
870	hornet_2013	o2013	191	10.31	1	FALSE	2013-11-04	10:31:27	2013-11-04	18:32:14	28847	11	11686.483	1062.407	14365.9999981139	1305.99999982854	1.22928343780707	1458.43029777793	1792.82421025445	5	20.905	4.181	16.9999999977681	3.39999999955362	0.813202583007323	14	16726.143	1194.724	0.3964	0.3543	0.0421
871	hornet_2013	o2013	191	10.31	2	FALSE	2013-11-05	08:21:12	2013-11-05	16:57:39	30987	6	23359.204	3893.2	34542.9999954649	5757.16666591081	1.47877470462884	2713.81980830671	4013.12808544466	4	0	0	3.99999999947484	0.999999999868711	NA	9	5467.874	607.541	0.4286	0.3164	0.1122
872	hornet_2013	o2013	192	10.31	1	FALSE	2013-11-04	10:29:08	2013-11-04	17:49:10	26402	6	5175.89	862.648	7314.99999903962	1219.1666665066	1.41328351240842	705.749715930611	997.424437411659	10	0	0	9.99999999868711	0.999999999868711	NA	15	20192.391	1346.159	0.4591	0.4592	-0.0001000000000001
873	hornet_2013	o2013	192	10.31	2	FALSE	2013-11-05	08:23:47	2013-11-05	15:41:42	26275	2	351.672	175.836	391.999999948535	195.999999974267	1.11467503795734	48.1834138915319	53.7088487084576	9	6.83	0.758	11.9999999984245	1.33333333315828	1.75695461177519	10	22811.889	2281.188	0.5082	0.4784	0.0297999999999999
874	hornet_2013	o2013	193	10.31	1	FALSE	2013-11-04	10:31:28	2013-11-04	17:06:10	23682	8	11438.484	1429.81	27627.9999963727	3453.49999954659	2.41535504148739	1738.81185710666	4199.84798526061	9	3.531	0.392	8.9999999988184	0.999999999868711	2.5488530158081	14	10447.156	746.225	0.5553	0.413	0.1423
875	hornet_2013	o2013	193	10.31	2	FALSE	2013-11-05	08:21:12	2013-11-05	17:44:30	33798	10	16905.781	1690.578	33606.9999955878	3360.69999955878	1.98789987848463	1800.72227942482	3579.65560045316	13	0	0	12.9999999982932	0.999999999868711	NA	22	16232.234	737.828	0.4805	0.4621	0.0184
876	hornet_2013	o2013	194	10.31	1	FALSE	2013-11-06	10:16:19	2013-11-06	17:50:45	27266	8	16425.92	2053.24	22539.9999970407	2817.49999963009	1.37222146443187	2168.75639991198	2976.01408308321	10	27.359	2.735	19.9999999973742	1.99999999973742	0.731020870549881	17	9298.924	546.995	0.4663	0.3698	0.0965
877	hornet_2013	o2013	195	10.31	1	FALSE	2013-11-06	11:29:15	2013-11-06	17:33:44	21869	10	352.814	35.281	313.999999958775	31.3999999958775	0.889987358661434	58.0790342493941	51.6896062852252	24	23.983	0.999	34.9999999954049	1.45833333314187	1.45936705146999	33	21095.562	639.259	0.4159	0.3452	0.0706999999999999
878	hornet_2013	o2013	23	07.18	1	FALSE	2013-07-23	11:12:47	2013-07-23	18:20:37	25670	5	21072.624	4214.524	29758.999996093	5951.79999921859	1.41221140737352	2955.25696922478	4173.44760365932	1	0	0	0.999999999868711	0.999999999868711	NA	5	3087.063	617.412	0.341110119691083	0.191710119691083	0.1494
879	hornet_2013	o2013	23	07.18	2	FALSE	2013-07-24	09:51:17	2013-07-24	17:22:08	27051	39	14281.673	366.196	20388.9999973231	522.794871726235	1.42763386315617	1900.63298214484	2713.40800674146	35	64.359	1.838	61.9999999918601	1.771428571196	0.963346229616061	73	12580.765	172.339	0.270310119691083	0.277910119691083	-0.0076
880	hornet_2013	o2013	23	07.18	3	FALSE	2013-07-25	10:44:20	2013-07-25	17:44:19	25199	51	18970.906	371.978	23452.9999969209	459.862745037665	1.23626146252166	2710.23697765784	3350.56152977956	32	35.843	1.12	47.9999999936981	1.49999999980307	1.3391736181039	80	5811.844	72.648	0.280010119691083	0.194410119691083	0.0856
881	hornet_2013	o2013	23	07.18	4	FALSE	2013-07-26	11:19:12	2013-07-26	18:55:31	27379	54	11002.514	203.75	16407.9999978458	303.85185181196	1.4912955346247	1446.69456152526	2157.44913956846	53	94.593	1.784	101.999999986608	1.92452830163412	1.07830389126689	106	16249.58	153.297	0.271310119691083	0.287910119691083	-0.0166
882	hornet_2013	o2013	24	07.18	1	FALSE	2013-07-23	10:45:12	2013-07-23	18:18:07	27175	10	545.559	54.555	499.999999934355	49.9999999934355	0.916491158489466	72.2727654093836	66.2373504972835	47	139.327	2.964	103.999999986346	2.21276595715629	0.746445412492524	55	25986.598	472.483	0.2161	0.3239	-0.1078
883	hornet_2013	o2013	24	07.18	2	FALSE	2013-07-24	09:53:50	2013-07-24	17:19:55	26765	7	431.673	61.667	245.999999967703	35.1428571382433	0.569875808697099	58.0617522884364	33.0879880397433	29	27.702	0.955	37.999999995011	1.31034482741417	1.37174211230276	34	24365.374	716.628	0.3113	0.2434	0.0679
884	hornet_2013	o2013	38	07.18	1	FALSE	2013-07-23	10:59:51	2013-07-23	18:41:29	27698	11	10867.955	987.995	13259.9999982591	1205.45454529628	1.22010074556429	1412.54379377572	1723.44573592796	18	26.843	1.491	26.9999999964552	1.49999999980307	1.00584882451496	28	13763.233	491.544	0.2912	0.2842	0.00700000000000001
885	hornet_2013	o2013	38	07.18	2	FALSE	2013-07-24	09:55:58	2013-07-24	17:33:38	27460	16	16037.064	1002.316	23074.9999969705	1442.18749981066	1.43885439360786	2102.45558630736	3025.12745772374	16	59.375	3.71	40.9999999946171	2.56249999966357	0.690526315698815	31	8944.858	288.543	0.2754	0.2311	0.0443
886	hornet_2013	o2013	38	07.18	3	FALSE	2013-07-25	10:40:09	2013-07-25	17:12:55	23566	22	3810.952	173.225	4034.99999947025	183.409090885011	1.05879055928027	582.170381057456	616.396503356229	26	4.376	0.168	27.9999999963239	1.07692307678169	6.39853747630802	47	19181.109	408.108	0.2718	0.2618	0.01
887	hornet_2013	o2013	38	07.18	4	FALSE	2013-07-26	11:24:35	2013-07-26	18:39:52	26117	13	18348.826	1411.448	33842.9999955568	2603.30769196591	1.84442317974767	2529.22516368649	4664.96151870446	22	103.452	4.702	68.999999990941	3.13636363595187	0.666975988776833	34	7505.629	220.753	0.2895	0.2033	0.0862
888	hornet_2013	o2013	45	07.18	1	FALSE	2013-07-23	10:57:39	2013-07-23	18:18:58	26479	0	0	NA	0	NA	NA	0	0	0	0	NA	0	NA	NA	0	0	NA	0.266647933238376	0.245447933238376	0.0212
889	hornet_2013	o2013	45	07.18	2	FALSE	2013-07-24	09:55:03	2013-07-24	17:34:11	27548	0	0	NA	0	NA	NA	0	0	1	0	0	0.999999999868711	0.999999999868711	NA	0	0	NA	0.236547933238376	0.202847933238376	0.0337
890	hornet_2013	o2013	46	07.18	1	FALSE	2013-07-23	11:00:34	2013-07-23	18:19:45	26351	19	11677.265	614.592	18685.9999975467	983.473684081406	1.60020347209271	1595.3153201017	2552.82911430945	143	145.09	1.014	166.999999978075	1.16783216767884	1.15100971795489	55	14260.063	259.273	0.3168	0.3405	-0.0237
891	hornet_2013	o2013	46	07.18	2	FALSE	2013-07-24	09:56:36	2013-07-24	17:20:31	26635	0	0	NA	0	NA	NA	0	0	100	113.583	1.135	133.999999982407	1.33999999982407	1.17975401232937	15	8711.095	580.739	0.3472	0.2994	0.0478
892	hornet_2013	o2013	46	07.18	3	FALSE	2013-07-25	10:40:48	2013-07-25	17:58:37	26269	0	0	NA	0	NA	NA	0	0	0	0	NA	0	NA	NA	0	0	NA	0.3297	0.3211	0.0086
893	hornet_2013	o2013	46	07.18	4	FALSE	2013-07-26	11:24:55	2013-07-26	18:40:11	26116	0	0	NA	0	NA	NA	0	0	1	3.578	3.578	1.99999999973742	1.99999999973742	0.558971492380497	0	0	NA	0.3243	0.2775	0.0468
894	hornet_2013	o2013	47	07.18	1	FALSE	2013-07-25	10:42:47	2013-07-25	17:43:54	25267	13	12384.89	952.683	17939.9999976447	1379.99999981882	1.44853930859658	1764.57846202557	2556.06126534693	29	32.796	1.13	37.999999995011	1.31034482741417	1.15867788739514	41	12791.548	311.988	0.286	0.209	0.077
895	hornet_2013	o2013	47	07.18	2	FALSE	2013-07-26	11:18:00	2013-07-26	18:55:03	27423	5	22076.484	4415.296	36700.9999951815	7340.19999903631	1.66244769752201	2898.12720708894	4817.98490255091	3	33.031	11.01	16.9999999977681	5.66666666592269	0.5146680390472	7	4859.72	694.245	0.2606	0.2148	0.0458
896	hornet_2013	o2013	48	07.18	1	FALSE	2013-07-25	10:43:40	2013-07-25	17:59:27	26147	7	17202.173	2457.453	19015.9999975034	2716.57142821476	1.10544173677962	2368.44849504723	2618.18181783808	7	0	0	6.99999999908098	0.999999999868711	NA	13	8554.733	658.056	0.2273	0.1795	0.0478
897	hornet_2013	o2013	48	07.18	2	FALSE	2013-07-26	11:18:38	2013-07-26	19:05:25	28007	56	13436.711	239.941	13508.9999982264	241.232142825471	1.00537996227101	1727.14534223587	1736.43731901364	38	55.03	1.448	59.9999999921226	1.57894736821375	1.09031437383468	93	11866.368	127.595	0.3148	0.2564	0.0584
898	hornet_2013	o2013	50	07.18	1	FALSE	2013-07-23	10:44:04	2013-07-23	18:31:16	28032	8	16982.564	2122.82	25669.9999966298	3208.74999957873	1.51155031693859	2180.97996575342	3296.66095847129	7	10.922	1.56	11.9999999984245	1.71428571406065	1.0986998716741	14	5528.467	394.89	0.240830646453304	0.213430646453304	0.0274
899	hornet_2013	o2013	50	07.18	2	FALSE	2013-07-24	09:52:49	2013-07-24	17:22:40	26991	9	17797.203	1977.467	26831.9999964772	2981.33333294192	1.50765263488186	2373.75165055018	3578.79293050714	31	33.685	1.086	42.9999999943546	1.38709677401144	1.27653258110003	39	6637.362	170.188	0.234330646453304	0.158330646453304	0.076
900	hornet_2013	o2013	50	07.18	3	FALSE	2013-07-25	10:46:06	2013-07-25	17:13:51	23265	8	14012.389	1751.548	19034.9999975009	2379.37499968761	1.35844073394629	2168.26135396518	2945.45454506784	6	28.281	4.713	19.9999999973742	3.33333333289571	0.707188571739834	13	8396.986	645.922	0.207830646453304	0.159430646453304	0.0484
901	hornet_2013	o2013	50	07.18	4	FALSE	2013-07-26	11:21:01	2013-07-26	18:23:33	25352	4	9729.032	2432.258	14407.9999981084	3601.9999995271	1.48092842105036	1381.52868412748	2045.94509282069	48	63.952	1.332	65.9999999913349	1.37499999981948	1.03202401787802	51	13432.376	263.379	0.196030646453304	0.161330646453304	0.0347
902	hornet_2013	o2013	51	07.18	1	FALSE	2013-07-23	10:44:47	2013-07-23	18:31:49	28022	39	16397.719	420.454	29568.9999961179	758.179487079947	1.80323860874295	2106.62295339376	3798.74384362374	31	8.687	0.28	32.9999999956675	1.0645161288925	3.79877978538822	69	11589.062	167.957	0.343805353799932	0.257805353799932	0.086
903	hornet_2013	o2013	51	07.18	2	FALSE	2013-07-24	09:53:14	2013-07-24	17:19:29	26775	1	2981.141	2981.141	3700.9999995141	3700.9999995141	1.24147096682582	400.825680672269	497.61344531282	11	14.954	1.359	16.9999999977681	1.54545454525164	1.13681957989622	11	18989.484	1726.316	0.356905353799932	0.319105353799932	0.0378
904	hornet_2013	o2013	51	07.18	3	FALSE	2013-07-25	10:46:41	2013-07-25	18:01:46	26105	5	375.345	75.069	171.999999977418	34.3999999954836	0.458245081131807	51.7618080827428	23.7195939444055	16	38.344	2.396	28.9999999961926	1.81249999976204	0.756311287194674	20	24878.421	1243.921	0.297905353799932	0.285205353799932	0.0127
905	hornet_2013	o2013	51	07.18	4	FALSE	2013-07-26	11:21:45	2013-07-26	18:37:58	26173	3	230.017	76.672	147.999999980569	49.3333333268565	0.643430702863567	31.6379933519276	20.3568562996236	4	0	0	3.99999999947484	0.999999999868711	NA	6	22615.89	3769.315	0.293105353799932	0.256405353799932	0.0367
906	hornet_2013	o2013	56	07.18	1	FALSE	2013-07-23	11:12:11	2013-07-23	18:47:38	27327	35	13321.514	380.614	15883.9999979146	453.828571368989	1.19235696467493	1754.94750247008	2092.52387720908	22	13.094	0.595	29.9999999960613	1.36363636345733	2.29112570612962	56	13931.408	248.775	0.3685	0.2727	0.0958
907	hornet_2013	o2013	56	07.18	2	FALSE	2013-07-24	09:50:46	2013-07-24	17:18:47	26881	7	401.703	57.386	326.999999957068	46.7142857081527	0.814034249077224	53.7975075332019	43.7930136470163	119	126.548	1.063	167.999999977943	1.411764705697	1.32755950293915	112	22315.937	199.249	0.3276	0.3072	0.0204
908	hornet_2013	o2013	57	07.18	1	FALSE	2013-07-23	10:59:17	2013-07-23	18:19:10	26393	8	383.328	47.916	208.999999972561	26.1249999965701	0.545224976971576	52.2858636759747	28.5075588186723	288	330.169	1.146	380.999999949979	1.32291666649298	1.15395448982181	295	24752.455	83.906	0.3285	0.3195	0.00899999999999995
909	hornet_2013	o2013	57	07.18	2	FALSE	2013-07-24	09:55:33	2013-07-24	17:20:04	26671	2	135.688	67.844	67.9999999910723	33.9999999955362	0.501149696296446	18.3149038281279	9.17850849116495	53	22.907	0.432	54.9999999927791	1.03773584892036	2.40101279053473	26	12359.236	475.355	0.3137	0.3029	0.0108
910	hornet_2013	o2013	60	07.18	1	FALSE	2013-07-25	10:39:10	2013-07-25	17:58:07	26337	42	1030.124	24.526	761.999999899958	18.1428571404752	0.739716771864317	140.807472377264	104.157648921284	86	366.19	4.258	254.999999966521	2.96511627868047	0.696359813120295	127	22342.045	175.921	0.2557	0.2606	-0.00490000000000002
911	hornet_2013	o2013	60	07.18	2	FALSE	2013-07-26	11:24:01	2013-07-26	18:39:10	26109	52	1595.687	30.686	938.999999876719	18.0576923053215	0.588461270836147	220.018890037918	129.472595639672	117	416.344	3.558	264.999999965208	2.2649572646599	0.636492900018273	164	22101.423	134.764	0.2612	0.2064	0.0548
912	hornet_2013	o2013	61	07.18	1	FALSE	2013-07-25	10:47:24	2013-07-25	17:44:55	25051	82	8616.485	105.079	6594.99999913415	80.4268292577334	0.765393312833962	1238.2478144585	947.746596817809	80	369.297	4.616	252.999999966784	3.1624999995848	0.68508544604149	161	15478.296	96.138	0.320919526040619	0.236519526040619	0.0844
913	hornet_2013	o2013	61	07.18	2	FALSE	2013-07-26	11:22:15	2013-07-26	19:25:02	28967	89	4664.114	52.405	2415.99999968281	27.1460674121664	0.517997630350116	579.65306728346	300.258915278009	231	1294.073	5.602	724.999999904815	3.13852813811608	0.560246601161462	303	22593.733	74.566	0.329919526040619	0.329319526040619	0.000599999999999989
914	hornet_2013	o2013	67	07.18	1	FALSE	2013-07-23	10:43:21	2013-07-23	18:17:57	27276	0	0	NA	0	NA	NA	0	0	93	28.11	0.302	100.99999998674	1.08602150523376	3.59302739191533	92	17517.922	190.412	0.271157402304294	0.210957402304294	0.0602
915	hornet_2013	o2013	67	07.18	2	FALSE	2013-07-24	09:52:14	2013-07-24	17:23:23	27069	0	0	NA	0	NA	NA	0	0	0	0	NA	0	NA	NA	0	0	NA	0.189957402304294	0.289357402304294	-0.0994
916	hornet_2013	o2013	68	07.18	1	FALSE	2013-07-23	11:10:53	2013-07-23	17:21:12	22219	85	6261.564	73.665	4055.99999946749	47.7176470525588	0.64776148570349	1014.52047346865	657.167289170663	69	223.251	3.235	157.999999979256	2.28985507216313	0.707723593530403	153	14128.919	92.345	0.318	0.3269	-0.00890000000000002
917	hornet_2013	o2013	68	07.18	2	FALSE	2013-07-24	09:49:51	2013-07-24	17:18:29	26918	15	783.923	52.261	291.999999961664	19.4666666641109	0.372485562946443	104.841474106546	39.0519355027115	489	1035.983	2.118	797.999999895231	1.63190184027655	0.770282909946622	501	21319.689	42.554	0.3287	0.2705	0.0582
918	hornet_2013	o2013	68	07.18	3	FALSE	2013-07-25	10:41:59	2013-07-25	17:59:02	26223	4	106.469	26.617	50.9999999933042	12.7499999983261	0.479012670291863	14.6164969683103	7.0014872431032	36	86.392	2.399	62.9999999917288	1.74999999977024	0.729234188255033	39	20001.264	512.852	0.2866	0.3195	-0.0329
919	hornet_2013	o2013	68	07.18	4	FALSE	2013-07-26	11:17:20	2013-07-26	19:29:25	29525	31	9570.408	308.722	3869.99999949191	124.838709661029	0.40437147501882	1166.925276884	471.871295450326	64	298.092	4.657	159.999999978994	2.49999999967178	0.536747044466117	94	19576.062	208.255	0.2987	0.2449	0.0538
920	hornet_2013	o2013	69	07.18	1	FALSE	2013-08-08	09:59:06	2013-08-08	16:55:10	24964	0	0	NA	0	NA	NA	0	0	2	0	0	1.99999999973742	0.999999999868711	NA	1	16.453	16.453	0.3121	0.309	0.00309999999999999
921	hornet_2013	o2013	70	07.18	1	FALSE	2013-08-08	09:59:06	2013-08-08	17:39:32	27626	9	12703.75	1411.527	14871.9999980475	1652.4444442275	1.17067794927068	1655.45138637515	1938.00043411898	20	35.515	1.775	34.9999999954049	1.74999999977024	0.98549908476432	28	14640.407	522.871	0.3288	0.2411	0.0877
922	hornet_2013	o2013	72	07.18	1	FALSE	2013-07-25	10:45:41	2013-07-25	18:01:28	26147	0	0	NA	0	NA	NA	0	0	1	0	0	0.999999999868711	0.999999999868711	NA	0	0	NA	0.2593	0.2896	-0.0303
923	hornet_2013	o2013	72	07.18	2	FALSE	2013-07-26	11:20:17	2013-07-26	18:37:37	26240	0	0	NA	0	NA	NA	0	0	1	0	0	0.999999999868711	0.999999999868711	NA	0	0	NA	0.2411	0.2323	0.00880000000000003
924	hornet_2013	o2013	72	07.18	3	FALSE	2013-08-08	09:56:00	2013-08-08	16:53:37	25057	0	0	NA	0	NA	NA	0	0	0	0	NA	0	NA	NA	0	0	NA	0.389	0.3523	0.0367000000000001
925	hornet_2013	o2013	73	07.18	1	FALSE	2013-07-25	10:38:23	2013-07-25	17:57:16	26333	0	0	NA	0	NA	NA	0	0	0	0	NA	0	NA	NA	0	0	NA	0.3557	0.3365	0.0192
926	hornet_2013	o2013	73	07.18	2	FALSE	2013-07-26	11:23:27	2013-07-26	18:38:57	26130	0	0	NA	0	NA	NA	0	0	1	0	0	0.999999999868711	0.999999999868711	NA	0	0	NA	0.5261	0.3286	0.1975
927	hornet_2013	o2013	73	07.18	3	FALSE	2013-08-08	09:52:31	2013-08-08	16:52:36	25205	0	0	NA	0	NA	NA	0	0	0	0	NA	0	NA	NA	0	0	NA	0.4335	0.4367	-0.00319999999999998
928	hornet_2013	o2013	76	07.18	1	FALSE	2013-08-08	09:56:31	2013-08-08	17:28:06	27095	1	3279.609	3279.609	1543.99999979729	1543.99999979729	0.470787828609231	435.748012548441	205.144860648468	25	1.329	0.053	26.9999999964552	1.07999999985821	20.3160270853689	25	16170.532	646.821	0.4703	0.4088	0.0615
929	hornet_2013	o2013	77	07.18	1	FALSE	2013-08-08	09:55:59	2013-08-08	17:27:33	27094	4	785.671	196.417	496.999999934749	124.249999983687	0.632580303886423	104.392692108954	66.0367608978038	181	63.05	0.348	200.999999973611	1.11049723742326	3.18794607412548	182	19063.434	104.744	0.3856	0.2783	0.1073
930	hornet_2013	o2013	79	07.18	1	FALSE	2013-08-08	09:52:53	2013-08-08	17:26:45	27232	6	8687.016	1447.836	7516.9999990131	1252.83333316885	0.865314395531571	1148.40105757932	993.727966967066	19	15.234	0.801	22.9999999969803	1.21052631563054	1.50978075337931	24	16210.016	675.417	0.4304	0.3258	0.1046
931	hornet_2013	o2013	79	07.18	3	FALSE	2013-08-23	11:18:39	2013-08-23	18:39:26	26447	0	0	NA	0	NA	NA	0	0	0	0	NA	0	NA	NA	0	0	NA	0.4036	0.3127	0.0909
932	hornet_2013	o2013	82	07.18	1	FALSE	2013-08-08	09:54:03	2013-08-08	17:38:00	27837	5	13512.015	2702.403	9679.99999872912	1935.99999974582	0.716399441440016	1747.43161978661	1251.85903636975	3	0	0	2.99999999960613	0.999999999868711	NA	7	14298.407	2042.629	0.3013	0.2347	0.0666
933	hornet_2013	o2013	82	07.18	3	FALSE	2013-08-23	11:18:08	2013-08-23	18:40:06	26518	2	667.968	333.984	489.999999935668	244.999999967834	0.73356807502106	90.6812278452372	66.5208537509769	58	60.909	1.05	74.9999999901533	1.29310344810609	1.23134512124897	7	8655.861	1236.551	0.278	0.265	0.013
934	hornet_2013	o2013	82	07.18	4	FALSE	2013-09-02	11:04:04	2013-09-02	17:05:39	21695	0	0	NA	0	NA	NA	0	0	1	0	0	0.999999999868711	0.999999999868711	NA	0	0	NA	0.3607	0.3287	0.032
935	hornet_2013	o2013	83	07.18	1	FALSE	2013-08-08	09:53:35	2013-08-08	16:52:38	25143	0	0	NA	0	NA	NA	0	0	0	0	NA	0	NA	NA	0	0	NA	0.2976	0.253	0.0446
936	hornet_2013	o2013	87	08.29	1	FALSE	2013-09-03	08:31:33	2013-09-03	18:17:36	35163	21	16235.396	773.114	19563.9999974315	931.619047496736	1.20502142340301	1662.18541080113	2002.96902968328	14	18.593	1.328	26.9999999964552	1.92857142831823	1.45215941464289	34	18588.214	546.712	0.4578	0.3424	0.1154
937	hornet_2013	o2013	87	08.29	2	FALSE	2013-09-04	09:43:38	2013-09-04	18:19:57	30979	16	22295.563	1393.472	29057.999996185	1816.12499976156	1.30330864469244	2590.91729235934	3376.76490481507	5	5.718	1.143	7.99999999894969	1.59999999978994	1.39909059093209	20	8651.516	432.575	0.316	0.3305	-0.0145
938	hornet_2013	o2013	87	08.29	3	FALSE	2013-09-05	09:47:21	2013-09-05	17:01:47	26066	14	18361.138	1311.509	22509.9999970447	1607.85714264605	1.22595887014436	2535.874196271	3108.87746448864	11	17.438	1.585	17.9999999976368	1.6363636361488	1.03222846643175	24	7400.08	308.336	0.3169	0.3982	-0.0813
939	hornet_2013	o2013	87	08.29	4	FALSE	2013-09-06	09:52:08	2013-09-06	16:34:27	24139	20	1126.204	56.31	613.999999919388	30.6999999959694	0.545194298652276	167.957844152616	91.5696590459339	43	86.015	2	78.9999999896282	1.83720930208438	0.918444457241506	61	21258.25	348.495	0.4129	0.477	-0.0641
940	hornet_2013	o2013	87	08.29	5	FALSE	2013-09-09	08:35:53	2013-09-09	16:51:27	29734	3	7778.968	2592.989	13259.9999982591	4419.9999994197	1.70459629069808	941.827026299859	1605.43485550995	35	51.187	1.462	53.9999999929104	1.54285714265458	1.05495535962081	37	21671.11	585.705	0.3419	0.506	-0.1641
941	hornet_2013	o2013	87	08.29	6	FALSE	2013-09-10	11:51:58	2013-09-10	17:49:16	21438	4	14382.514	3595.628	23403.9999969273	5850.99999923183	1.62725376084649	2415.19966414777	3930.14273667965	2	6.469	3.234	8.9999999988184	4.4999999994092	1.39125057950509	5	6101.282	1220.256	0.446	0.3187	0.1273
942	hornet_2013	o2013	87	08.29	7	FALSE	2013-09-11	11:07:31	2013-09-11	19:04:09	28598	12	9207.188	767.265	14134.9999981442	1177.91666651202	1.53521357423615	1159.0277921533	1779.3551994307	9	10.219	1.135	11.9999999984245	1.33333333315828	1.17428319781041	20	19349.983	967.499	0.4942	0.4949	-0.000700000000000034
943	hornet_2013	o2013	87	08.29	8	FALSE	2013-09-12	09:55:55	2013-09-12	17:57:10	28875	21	9492.625	452.029	9782.9999987156	465.85714279598	1.03058953647864	1183.4961038961	1219.69870113857	77	154.565	2.007	121.999999983983	1.58441558420757	0.789311939856906	96	16931.045	176.365	0.4794	0.3747	0.1047
944	hornet_2013	o2013	87	08.29	9	FALSE	2013-09-13	08:14:58	2013-09-13	18:15:48	36050	17	8383.312	493.136	10709.9999985939	629.999999917288	1.2775380420762	837.168466019417	1069.51456296638	20	50.827	2.541	40.9999999946171	2.04999999973086	0.806657878580619	36	24805.439	689.039	0.37	0.4459	-0.0759
945	hornet_2013	o2013	88	08.29	1	FALSE	2013-09-03	08:31:32	2013-09-03	18:02:21	34249	11	12883.626	1171.238	15833.9999979212	1439.45454526556	1.22900183519152	1354.2308855733	1664.35224364262	14	3.407	0.243	15.9999999978994	1.1428571427071	4.69621367710578	24	19831.998	826.333	0.4479	0.4101	0.0378000000000001
946	hornet_2013	o2013	88	08.29	2	FALSE	2013-09-04	09:43:39	2013-09-04	18:19:58	30979	12	22927.81	1910.65	34653.9999954503	2887.8333329542	1.51143960087991	2664.38929597469	4027.06349409668	5	12.75	2.55	12.9999999982932	2.59999999965865	1.01960784300339	10	7988.939	798.893	0.3802	0.3215	0.0587
947	hornet_2013	o2013	88	08.29	3	FALSE	2013-09-09	08:33:59	2013-09-09	16:27:35	28416	12	6688.487	557.373	9993.99999868789	832.833333223992	1.49420937779918	847.358994932432	1266.13175659053	14	0	0	13.999999998162	0.999999999868711	NA	25	18678.263	747.13	0.3638	0.439	-0.0752
948	hornet_2013	o2013	88	08.29	4	FALSE	2013-09-10	11:47:10	2013-09-10	18:00:14	22384	8	5315.469	664.433	8860.99999883665	1107.62499985458	1.66702129178754	854.882433881344	1425.10721925536	4	0	0	3.99999999947484	0.999999999868711	NA	11	12111.891	1101.081	0.3935	0.4576	-0.0641
949	hornet_2013	o2013	88	08.29	5	FALSE	2013-09-12	10:09:41	2013-09-12	17:41:28	27107	6	17858.674	2976.445	24823.9999967409	4137.33333279015	1.39002481352988	2371.75734681079	3296.80156373878	6	3	0.5	5.99999999921226	0.999999999868711	1.99999999973742	8	8686.842	1085.855	0.3725	0.3008	0.0717
950	hornet_2013	o2013	88	08.29	6	FALSE	2013-09-13	08:13:18	2013-09-13	19:01:53	38915	15	12771.342	851.422	22833.9999970021	1522.26666646681	1.78790921087245	1181.46810227419	2112.35770240801	13	5.125	0.394	13.999999998162	1.07692307678169	2.73170731671454	23	25117.609	1092.069	0.364	0.3041	0.0599
951	hornet_2013	o2013	89	08.29	1	FALSE	2013-09-05	09:45:27	2013-09-05	17:01:41	26174	13	12599.955	969.227	16713.9999978056	1285.69230752351	1.32651267387904	1733.01130893253	2298.86146527471	20	31.142	1.557	39.9999999947484	1.99999999973742	1.28443902108883	32	13479.466	421.233	0.3711	0.4118	-0.0407
952	hornet_2013	o2013	89	08.29	2	FALSE	2013-09-06	09:48:42	2013-09-06	16:49:46	25264	12	18100.907	1508.408	27757.9999963557	2313.16666636297	1.53351431485481	2579.29327105763	3955.38315337557	25	60.641	2.425	43.9999999942233	1.75999999976893	0.725581702053451	36	7055.983	195.999	0.4254	0.3674	0.0580000000000001
953	hornet_2013	o2013	90	08.29	1	FALSE	2013-09-03	10:54:58	2013-09-03	18:03:44	25726	7	19135.971	2733.71	28784.9999962208	4112.14285660298	1.50423513895484	2677.81604602348	4028.06499208563	4	7.421	1.855	7.99999999894969	1.99999999973742	1.07802182980052	10	6532.03	653.203	0.4933	0.3774	0.1159
954	hornet_2013	o2013	90	08.29	2	FALSE	2013-09-04	09:39:36	2013-09-04	17:19:37	27601	9	19649.701	2183.3	34497.9999954708	3833.11111060787	1.75565012391134	2562.91161914423	4499.57610172439	9	3.515	0.39	9.99999999868711	1.11111111096523	2.84495021299775	16	6087.846	380.49	0.467	0.3233	0.1437
955	hornet_2013	o2013	90	08.29	3	FALSE	2013-09-05	09:45:27	2013-09-05	17:01:40	26173	5	15446.75	3089.35	25406.9999966643	5081.39999933287	1.64481201525656	2124.6437168074	3494.63951354417	10	0	0	9.99999999868711	0.999999999868711	NA	14	10037.609	716.972	0.4231	0.33	0.0931
956	hornet_2013	o2013	90	08.29	4	FALSE	2013-09-06	09:52:09	2013-09-06	17:02:32	25823	3	22949.845	7649.948	40509.9999946815	13503.3333315605	1.76515353348493	3199.45172907873	5647.52352479779	2	0	0	1.99999999973742	0.999999999868711	NA	4	2840.296	710.074	0.4605	0.3709	0.0896
957	hornet_2013	o2013	90	08.29	5	FALSE	2013-09-09	08:37:20	2013-09-09	16:32:35	28515	14	7988.499	570.607	12454.9999983648	889.642857026057	1.55911642454544	1008.5427459232	1572.43556002501	8	0	0	7.99999999894969	0.999999999868711	NA	21	18973.751	903.511	0.4516	0.4784	-0.0268
958	hornet_2013	o2013	90	08.29	6	FALSE	2013-09-10	11:40:58	2013-09-10	17:33:06	21128	6	12526.047	2087.674	18564.9999975626	3094.16666626043	1.48211163486474	2134.31319575918	3163.29041988004	12	4.702	0.391	14.9999999980307	1.24999999983589	3.19013185836467	15	8100.875	540.058	0.4493	0.3362	0.1131
959	hornet_2013	o2013	90	08.29	7	FALSE	2013-09-11	11:10:35	2013-09-11	18:25:29	26094	12	2991.69	249.307	5206.99999931638	433.916666609697	1.7404878176938	412.741779719476	718.372039455007	17	62.064	3.65	30.99999999593	1.8235294115253	0.499484403131123	27	19664.902	728.329	0.4433	0.4748	-0.0315
960	hornet_2013	o2013	90	08.29	8	FALSE	2013-09-12	09:57:07	2013-09-12	17:58:21	28874	16	4431.704	276.981	4712.99999938123	294.562499961327	1.06347355314823	552.543270762624	587.615155426073	3	3.235	1.078	3.99999999947484	1.33333333315828	1.23647604311433	18	20956.67	1164.259	0.4559	0.4329	0.0229999999999999
961	hornet_2013	o2013	90	08.29	9	FALSE	2013-09-13	08:11:03	2013-09-13	17:30:14	33551	14	8319.859	594.275	11177.9999985324	798.428571323747	1.34353238420656	892.715340824417	1199.3919702756	13	0	0	12.9999999982932	0.999999999868711	NA	26	23497.203	903.738	0.4144	0.4184	-0.004
962	hornet_2013	o2013	91	08.29	1	FALSE	2013-09-03	08:31:33	2013-09-03	18:02:53	34280	9	24943.437	2771.493	33107.9999956533	3678.66666618369	1.32732309487475	2619.49746791132	3476.91948612461	59	30.686	0.52	64.9999999914662	1.1016949151096	2.11822981136238	33	9121.891	276.42	0.4775	0.4009	0.0766
963	hornet_2013	o2013	91	08.29	2	FALSE	2013-09-04	09:43:40	2013-09-04	17:35:13	28293	12	13567.015	1130.584	21555.9999971699	1796.33333309749	1.5888535537972	1726.26635563567	2742.78443395228	6	3.282	0.547	7.99999999894969	1.33333333315828	2.43753808621258	16	14194.641	887.165	0.3737	0.3161	0.0576
964	hornet_2013	o2013	91	08.29	3	FALSE	2013-09-09	08:39:09	2013-09-09	16:41:53	28964	10	10387.452	1038.745	10053.99999868	1005.399999868	0.967898575962615	1291.0795194034	1249.63402828505	8	0	0	7.99999999894969	0.999999999868711	NA	17	17862.439	1050.731	0.4276	0.3196	0.108
965	hornet_2013	o2013	91	08.29	4	FALSE	2013-09-10	11:44:03	2013-09-10	17:47:31	21808	11	1718.844	156.258	2931.99999961506	266.545454510459	1.70579761724453	283.741672780631	484.005869342178	17	22.437	1.319	25.9999999965865	1.52941176450509	1.15880019595251	27	18109.625	670.726	0.36	0.4066	-0.0466
966	hornet_2013	o2013	91	08.29	5	FALSE	2013-09-12	09:57:06	2013-09-12	17:57:52	28846	7	258.046	36.863	257.999999966127	36.8571428523038	0.999821737078378	32.2043125563336	32.1985717214885	24	74.112	3.088	45.9999999939607	1.91666666641503	0.620682210626629	30	25166.686	838.889	0.3537	0.4106	-0.0569
967	hornet_2013	o2013	91	08.29	6	FALSE	2013-09-13	08:11:04	2013-09-13	18:01:20	35416	3	76.75	25.583	53.9999999929104	17.9999999976368	0.703583061796877	7.80155861757398	5.48904449894052	5	2.812	0.562	5.99999999921226	1.19999999984245	2.13371265974831	7	30531.688	4361.669	0.3943	0.4539	-0.0596
968	hornet_2013	o2013	92	08.29	1	FALSE	2013-09-05	09:47:20	2013-09-05	16:41:00	24820	17	615.673	36.216	489.999999935668	28.8235294079806	0.79587703202133	89.2998710717164	71.071716348445	85	93.61	1.101	116.999999984639	1.37647058805458	1.24986646709368	101	22816.279	225.903	0.5161	0.4743	0.0418000000000001
969	hornet_2013	o2013	92	08.29	2	FALSE	2013-09-06	09:50:28	2013-09-06	16:33:59	24211	0	0	NA	0	NA	NA	0	0	1	0	0	0.999999999868711	0.999999999868711	NA	0	0	NA	0.4618	0.4349	0.0269
970	hornet_2013	o2013	93	08.29	1	FALSE	2013-09-03	08:31:31	2013-09-03	17:17:03	31532	9	9746.452	1082.939	17389.9999977169	1932.22222196854	1.78423902336121	1112.74981605988	1985.41164505203	17	34.984	2.057	26.9999999964552	1.58823529390913	0.771781385675027	25	18434.549	737.381	0.3573	0.3258	0.0315
971	hornet_2013	o2013	93	08.29	2	FALSE	2013-09-04	09:37:50	2013-09-04	16:53:43	26153	2	826.828	413.414	1272.99999983287	636.499999916434	1.53961888062919	113.814124574619	175.230375077365	3	0	0	2.99999999960613	0.999999999868711	NA	4	8103.656	2025.914	0.2991	0.3308	-0.0317
972	hornet_2013	o2013	93	08.29	3	FALSE	2013-09-05	09:49:30	2013-09-05	16:34:34	24304	2	2163.813	1081.906	2811.99999963081	1405.99999981541	1.29955777122645	320.512129690586	416.52402891174	10	18.671	1.867	18.9999999975055	1.89999999975055	1.01762090929814	10	17529.36	1752.936	0.3183	0.3505	-0.0322
973	hornet_2013	o2013	93	08.29	4	FALSE	2013-09-06	09:50:28	2013-09-06	16:34:15	24227	2	668.844	334.422	1100.99999985545	550.499999927725	1.64612375958437	99.3865687043381	163.602592127776	9	17.016	1.89	14.9999999980307	1.66666666644785	0.881523272098651	9	18035.203	2003.911	0.3765	0.3342	0.0423
974	hornet_2013	o2013	93	08.29	5	FALSE	2013-09-09	08:35:52	2013-09-09	15:56:34	26442	0	0	NA	0	NA	NA	0	0	1	0	0	0.999999999868711	0.999999999868711	NA	0	0	NA	0.4246	0.376	0.0486
975	hornet_2013	o2013	93	08.29	6	FALSE	2013-09-10	11:51:13	2013-09-10	17:48:51	21458	0	0	NA	0	NA	NA	0	0	3	0	0	2.99999999960613	0.999999999868711	NA	2	21005.281	10502.64	0.3731	0.3819	-0.00880000000000003
976	hornet_2013	o2013	93	08.29	7	FALSE	2013-09-11	11:08:10	2013-09-11	18:25:17	26227	1	135.188	135.188	165.999999978206	165.999999978206	1.22791963767647	18.5563274488123	22.7856788775514	2	0	0	1.99999999973742	0.999999999868711	NA	2	59.796	29.898	0.3681	0.3741	-0.00600000000000001
977	hornet_2013	o2013	93	08.29	8	FALSE	2013-09-12	09:55:54	2013-09-12	17:56:43	28849	0	0	NA	0	NA	NA	0	0	5	3.469	0.693	5.99999999921226	1.19999999984245	1.72960507328114	4	19628.906	4907.226	0.3611	0.3741	-0.013
978	hornet_2013	o2013	93	08.29	9	FALSE	2013-09-13	08:16:35	2013-09-13	18:02:37	35162	3	1501.687	500.562	2627.99999965497	875.999999884991	1.7500317973419	153.747602525454	269.063193184628	3	2.39	0.796	3.99999999947484	1.33333333315828	1.67364016714428	5	15801.188	3160.237	0.3629	0.339	0.0239
979	hornet_2013	o2013	94	08.29	1	FALSE	2013-09-03	10:55:00	2013-09-03	17:10:45	22545	6	3469.141	578.19	6211.99999918443	1035.33333319741	1.79064500381634	553.954650698603	991.93612761428	16	31.281	1.955	32.9999999956675	2.06249999972922	1.05495348600324	21	14523.282	691.584	0.3985	0.3428	0.0557000000000001
980	hornet_2013	o2013	94	08.29	2	FALSE	2013-09-04	09:42:06	2013-09-04	17:05:19	26593	6	3867.298	644.549	6478.99999914938	1079.83333319156	1.67532990712104	523.531485729327	877.087955361853	14	18.986	1.356	17.9999999976368	1.28571428554549	0.948066996609965	19	19737.123	1038.795	0.4082	0.3495	0.0587
981	hornet_2013	o2013	94	08.29	3	FALSE	2013-09-09	08:37:21	2013-09-09	16:41:05	29024	7	7743.39	1106.198	10338.9999986426	1476.99999980609	1.3352033151685	960.45355567806	1282.40077160672	13	19.219	1.478	16.9999999977681	1.30769230752062	0.884541339183521	18	19397.047	1077.613	0.3355	0.2958	0.0397
982	hornet_2013	o2013	94	08.29	4	FALSE	2013-09-10	11:41:54	2013-09-10	18:22:43	24049	7	8487.735	1212.533	14494.999998097	2070.71428544242	1.70775831221132	1270.56617738783	2169.81995064864	4	0	0	3.99999999947484	0.999999999868711	NA	10	15494.828	1549.482	0.3153	0.3252	-0.00990000000000002
983	hornet_2013	o2013	94	08.29	5	FALSE	2013-09-12	10:08:36	2013-09-12	17:25:04	26188	3	1408.594	469.531	1912.99999974884	637.666666582947	1.35809182755914	193.63595539942	262.975408549558	3	2.969	0.989	3.99999999947484	1.33333333315828	1.34725496782581	5	22917.875	4583.575	0.3157	0.3598	-0.0441
984	hornet_2013	o2013	94	08.29	6	FALSE	2013-09-13	08:16:35	2013-09-13	18:16:55	36020	2	5071.781	2535.89	6823.99999910408	3411.99999955204	1.34548396295189	506.896490838423	682.021099299686	8	0	0	7.99999999894969	0.999999999868711	NA	9	28731.954	3192.439	0.3484	0.326	0.0224
985	hornet_2013	o2013	95	08.29	1	FALSE	2013-09-05	09:47:19	2013-09-05	16:40:58	24819	5	16232.173	3246.434	34018.9999955337	6803.79999910673	2.09577608589643	2354.47934243926	4934.46150062135	7	4.859	0.694	7.99999999894969	1.1428571427071	1.6464293062255	10	8154.906	815.49	0.4666	0.3114	0.1552
986	hornet_2013	o2013	96	08.29	1	FALSE	2013-09-03	10:54:59	2013-09-03	17:10:17	22518	8	5855.267	731.908	11928.9999984339	1491.12499980423	2.0373110224408	936.093844924061	1907.11430830277	10	32.844	3.284	23.9999999968491	2.39999999968491	0.730727073342133	17	13663.905	803.759	0.4012	0.4373	-0.0361
987	hornet_2013	o2013	96	08.29	2	FALSE	2013-09-04	09:42:05	2013-09-04	17:04:53	26568	0	0	NA	0	NA	NA	0	0	1	0	0	0.999999999868711	0.999999999868711	NA	0	0	NA	0.413	0.3842	0.0287999999999999
988	hornet_2013	o2013	97	08.29	1	FALSE	2013-09-05	09:51:01	2013-09-05	16:24:31	23610	0	0	NA	0	NA	NA	0	0	4	0	0	3.99999999947484	0.999999999868711	NA	3	9314.313	3104.771	0.5042	0.5261	-0.0219
989	hornet_2013	o2013	98	08.29	1	FALSE	2013-09-05	09:47:20	2013-09-05	16:42:48	24928	8	16211.469	2026.433	14180.9999981382	1772.62499976727	0.874751078889779	2341.19417522465	2047.96213066822	13	4.938	0.379	13.999999998162	1.07692307678169	2.83515593320411	20	8530.968	426.548	0.450855322441741	0.308655322441741	0.1422
990	hornet_2013	o2013	98	08.29	2	FALSE	2013-09-06	09:52:09	2013-09-06	16:34:38	24149	7	14721.97	2103.138	16387.9999978484	2341.14285683549	1.11316624051322	2194.67025549712	2443.03283747792	16	38.939	2.433	34.9999999954049	2.1874999997128	0.898841778047842	22	6840.872	310.948	0.414155322441741	0.369055322441741	0.0451
991	hornet_2013	o2013	98	08.29	4	FALSE	2013-09-13	08:14:57	2013-09-13	18:01:56	35219	0	0	NA	0	NA	NA	0	0	0	0	NA	0	NA	NA	0	0	NA	0.3404	0.3164	0.024
992	hornet_2013	o2013	99	08.29	1	FALSE	2013-09-03	08:26:55	2013-09-03	18:16:44	35389	12	30886.467	2573.872	37664.999995055	3138.74999958792	1.21946611747647	3141.97296335019	3831.52957083269	10	8.109	0.81	14.9999999980307	1.49999999980307	1.84979652213968	20	4245.346	212.267	0.464538098373052	0.361338098373052	0.1032
993	hornet_2013	o2013	99	08.29	2	FALSE	2013-09-04	09:37:49	2013-09-04	17:18:59	27670	22	20413.062	927.866	27382.9999964049	1244.6818180184	1.34144500204844	2655.8374846404	3562.65992002377	21	78.329	3.729	62.9999999917288	2.99999999960613	0.804299812224448	42	6937.312	165.174	0.433338098373052	0.297638098373052	0.1357
994	hornet_2013	o2013	99	08.29	3	FALSE	2013-09-09	08:34:00	2013-09-09	17:01:03	30423	12	20473.969	1706.164	19204.9999974786	1600.41666645655	0.938020371012508	2422.7159846169	2272.55694674828	11	37.532	3.412	26.9999999964552	2.4545454542232	0.71938612374654	22	9837.296	447.149	0.4271	0.3267	0.1004
995	hornet_2013	o2013	99	08.29	4	FALSE	2013-09-10	11:48:49	2013-09-10	17:17:30	19721	42	10368.188	246.861	7884.99999896478	187.738095213447	0.760499327265747	1892.67667968156	1439.37934162939	4	14.734	3.683	8.9999999988184	2.2499999997046	0.610832088965548	45	8754.25	194.538	0.3587	0.4359	-0.0772
996	hornet_2013	o2013	99	08.29	5	FALSE	2013-09-12	09:57:08	2013-09-12	17:26:10	26942	5	22712.376	4542.475	27244.999996423	5448.9999992846	1.19956626274693	3034.83607749981	3640.486971536	5	3.093	0.618	5.99999999921226	1.19999999984245	1.93986420925065	7	3437.578	491.082	0.4108	0.2863	0.1245
997	hornet_2013	o2013	99	08.29	6	FALSE	2013-09-13	08:13:17	2013-09-13	18:01:46	35309	15	14357.093	957.139	14412.9999981077	960.866666540514	1.00389403329126	1463.80624769889	1469.50635795938	23	20.406	0.887	32.9999999956675	1.43478260850728	1.61717141995822	37	13515.641	365.287	0.3175	0.4612	-0.1437
