# Supplementary material for: Flight capacities of yellow-legged hornet (Vespa velutina nigrithorax, Hymenoptera: Vespidae) workers from an invasive population in Europe
Source: PLoS One. 2018 Jun 8;13(6):e0198597. doi: 10.1371/journal.pone.0198597 (PMC5993251; doi:10.1371/journal.pone.0198597)
Supplement: S6 File — (CSV) [file pone.0198597.s006.csv]

	experiment	insect_type	insect_no	test_begin_date	test_begin_time	phase_no	phase_type	phase_begin_offset	phase_duration	phase_length	phase_mean_speed
1	hornet_2012	o2012	13	2012-10-25	10:07:50	11	rest	10527.719	3159.125	0	0
2	hornet_2012	o2012	13	2012-10-25	10:07:50	17	rest	17022.313	57.468	0	0
3	hornet_2012	o2012	13	2012-10-25	10:07:50	3	rest	200.469	4151.062	0	0
4	hornet_2012	o2012	13	2012-10-25	10:07:50	10	jump	10527.719	0	0.999999999868711	NA
5	hornet_2012	o2012	13	2012-10-25	10:07:50	5	rest	4351.531	4899.704	0	0
6	hornet_2012	o2012	13	2012-10-25	10:07:50	13	rest	13686.844	3334.859	0	0
7	hornet_2012	o2012	13	2012-10-25	10:07:50	9	rest	10521.656	6.063	0	0
8	hornet_2012	o2012	13	2012-10-25	10:07:50	7	rest	9287.422	7.172	0	0
9	hornet_2012	o2012	13	2012-10-25	10:07:50	14	jump	17021.703	0	0.999999999868711	NA
10	hornet_2012	o2012	13	2012-10-25	10:07:50	12	jump	13686.844	0	0.999999999868711	NA
11	hornet_2012	o2012	13	2012-10-25	10:07:50	15	error	17021.703	0.016	0.999999999868711	NA
12	hornet_2012	o2012	13	2012-10-25	10:07:50	6	flight	9251.235	36.187	24.9999999967178	0.663221598829664
13	hornet_2012	o2012	13	2012-10-25	10:07:50	21	end	22044.781	5414	0	0
14	hornet_2012	o2012	13	2012-10-25	10:07:50	8	flight	9294.594	1227.062	1939.9999997453	1.58019725143915
15	hornet_2012	o2012	13	2012-10-25	10:07:50	2	jump	197	3.469	1.99999999973742	0.288267512213524
16	hornet_2012	o2012	13	2012-10-25	10:07:50	16	jump	17021.719	0.594	0.999999999868711	1.68350168328066
17	hornet_2012	o2012	13	2012-10-25	10:07:50	4	jump	4351.531	0	0.999999999868711	NA
18	hornet_2012	o2012	13	2012-10-25	10:07:50	20	jump	22044.781	0	0.999999999868711	NA
19	hornet_2012	o2012	13	2012-10-25	10:07:50	19	rest	17079.781	4965	0	0
20	hornet_2012	o2012	13	2012-10-25	10:07:50	1	begin	0	197	0	0
21	hornet_2012	o2012	13	2012-10-25	10:07:50	18	jump	17079.781	0	0.999999999868711	NA
22	hornet_2012	o2012	13	2012-09-18	10:08:27	3	rest	2757.313	5.687	0	0
23	hornet_2012	o2012	13	2012-09-18	10:08:27	93	rest	20597.563	17.39	0	0
24	hornet_2012	o2012	13	2012-09-18	10:08:27	79	rest	17579.047	9.406	0	0
25	hornet_2012	o2012	13	2012-09-18	10:08:27	56	flight	16581.234	13.844	12.9999999982932	0.866801502342136
26	hornet_2012	o2012	13	2012-09-18	10:08:27	1	begin	0	37.125	0	0
27	hornet_2012	o2012	13	2012-09-18	10:08:27	2	flight	37.125	2720.188	3221.99999957699	1.18410933346413
28	hornet_2012	o2012	13	2012-09-18	10:08:27	117	rest	22530.875	5.203	0	0
29	hornet_2012	o2012	13	2012-09-18	10:08:27	39	rest	12761.563	42.718	0	0
30	hornet_2012	o2012	13	2012-09-18	10:08:27	40	flight	12804.281	120.063	126.999999983326	1.04944903911661
31	hornet_2012	o2012	13	2012-09-18	10:08:27	9	rest	3184.484	6.688	0	0
32	hornet_2012	o2012	13	2012-09-18	10:08:27	119	rest	22644.281	5.61	0	0
33	hornet_2012	o2012	13	2012-09-18	10:08:27	118	flight	22536.078	108.203	115.99999998477	1.06281711214016
34	hornet_2012	o2012	13	2012-09-18	10:08:27	89	rest	20460.594	6.219	0	0
35	hornet_2012	o2012	13	2012-09-18	10:08:27	55	rest	16565.953	15.281	0	0
36	hornet_2012	o2012	13	2012-09-18	10:08:27	124	flight	22826	15.609	13.999999998162	0.832852841200155
37	hornet_2012	o2012	13	2012-09-18	10:08:27	121	rest	22761.813	18.203	0	0
38	hornet_2012	o2012	13	2012-09-18	10:08:27	52	flight	16392.969	167.015	181.999999976105	1.08373499372054
39	hornet_2012	o2012	13	2012-09-18	10:08:27	10	jump	3191.172	10.375	5.99999999921226	0.481927710780102
40	hornet_2012	o2012	13	2012-09-18	10:08:27	34	flight	11683.859	800.672	819.999999892343	1.02289077161743
41	hornet_2012	o2012	13	2012-09-18	10:08:27	90	flight	20466.813	109.593	103.999999986346	0.939841048118741
42	hornet_2012	o2012	13	2012-09-18	10:08:27	78	jump	17568.813	10.234	7.99999999894969	0.683994527953975
43	hornet_2012	o2012	13	2012-09-18	10:08:27	114	flight	22119.969	44.984	39.9999999947484	0.866974924303745
44	hornet_2012	o2012	13	2012-09-18	10:08:27	87	rest	19670.266	23.859	0	0
45	hornet_2012	o2012	13	2012-09-18	10:08:27	92	jump	20585.219	12.344	8.9999999988184	0.648088139901951
46	hornet_2012	o2012	13	2012-09-18	10:08:27	120	flight	22649.891	111.922	123.99999998372	1.09897964639527
47	hornet_2012	o2012	13	2012-09-18	10:08:27	88	flight	19694.125	766.469	862.999999886697	1.12463778689918
48	hornet_2012	o2012	13	2012-09-18	10:08:27	116	flight	22171.859	359.016	315.999999958513	0.877398221691077
49	hornet_2012	o2012	13	2012-09-18	10:08:27	125	end	22841.609	0	0	NA
50	hornet_2012	o2012	13	2012-09-18	10:08:27	50	flight	15746.344	640.344	1019.99999986608	1.59133215875563
51	hornet_2012	o2012	13	2012-09-18	10:08:27	51	rest	16386.688	6.281	0	0
52	hornet_2012	o2012	13	2012-09-18	10:08:27	83	rest	17880.141	659.312	0	0
53	hornet_2012	o2012	13	2012-09-18	10:08:27	36	flight	12495.375	111.969	93.9999999876588	0.830587037374543
54	hornet_2012	o2012	13	2012-09-18	10:08:27	37	rest	12607.344	29.953	0	0
55	hornet_2012	o2012	13	2012-09-18	10:08:27	57	rest	16595.078	6.047	0	0
56	hornet_2012	o2012	13	2012-09-18	10:08:27	8	jump	3177.875	6.609	5.99999999921226	0.756544106422084
57	hornet_2012	o2012	13	2012-09-18	10:08:27	112	jump	22113.234	0	0.999999999868711	NA
58	hornet_2012	o2012	13	2012-09-18	10:08:27	107	rest	21202.766	16.781	0	0
59	hornet_2012	o2012	13	2012-09-18	10:08:27	48	flight	15500.406	223.703	229.999999969803	1.02367871673574
60	hornet_2012	o2012	13	2012-09-18	10:08:27	49	rest	15724.109	22.235	0	0
61	hornet_2012	o2012	13	2012-09-18	10:08:27	113	rest	22113.234	6.735	0	0
62	hornet_2012	o2012	13	2012-09-18	10:08:27	115	rest	22164.953	6.906	0	0
63	hornet_2012	o2012	13	2012-09-18	10:08:27	53	rest	16559.984	5.969	0	0
64	hornet_2012	o2012	13	2012-09-18	10:08:27	38	flight	12637.297	124.266	130.999999982801	1.04614295127334
65	hornet_2012	o2012	13	2012-09-18	10:08:27	12	flight	3219.063	307.312	335.999999955887	1.09009736019426
66	hornet_2012	o2012	13	2012-09-18	10:08:27	4	flight	2763	394.719	310.999999959169	0.785368831901429
67	hornet_2012	o2012	13	2012-09-18	10:08:27	122	jump	22780.016	4.64	3.99999999947484	0.646551724053047
68	hornet_2012	o2012	13	2012-09-18	10:08:27	84	flight	18539.453	1089.531	1315.99999982722	1.20694133515004
69	hornet_2012	o2012	13	2012-09-18	10:08:27	7	rest	3166.234	11.641	0	0
70	hornet_2012	o2012	13	2012-09-18	10:08:27	86	flight	19637.453	32.813	29.9999999960613	0.883796056325011
71	hornet_2012	o2012	13	2012-09-18	10:08:27	6	jump	3166.234	0	0.999999999868711	NA
72	hornet_2012	o2012	13	2012-09-18	10:08:27	110	flight	22065.688	39.625	36.9999999951423	0.908517350038449
73	hornet_2012	o2012	13	2012-09-18	10:08:27	108	flight	21219.547	839.531	1379.99999981882	1.64258377572591
74	hornet_2012	o2012	13	2012-09-18	10:08:27	73	rest	17468.859	20.313	0	0
75	hornet_2012	o2012	13	2012-09-18	10:08:27	109	rest	22059.078	6.61	0	0
76	hornet_2012	o2012	13	2012-09-18	10:08:27	77	rest	17562.734	6.079	0	0
77	hornet_2012	o2012	13	2012-09-18	10:08:27	54	jump	16565.953	0	0.999999999868711	NA
78	hornet_2012	o2012	13	2012-09-18	10:08:27	80	flight	17588.453	251.641	283.999999962714	1.12461800725178
79	hornet_2012	o2012	13	2012-09-18	10:08:27	81	rest	17840.094	40.047	0	0
80	hornet_2012	o2012	13	2012-09-18	10:08:27	82	jump	17880.141	0	0.999999999868711	NA
81	hornet_2012	o2012	13	2012-09-18	10:08:27	60	flight	16617.266	127.187	110.999999985427	0.86486826472484
82	hornet_2012	o2012	13	2012-09-18	10:08:27	85	rest	19628.984	8.469	0	0
83	hornet_2012	o2012	13	2012-09-18	10:08:27	5	rest	3157.719	8.515	0	0
84	hornet_2012	o2012	13	2012-09-18	10:08:27	32	flight	10311.063	1367.171	1877.99999975344	1.37290799742941
85	hornet_2012	o2012	13	2012-09-18	10:08:27	123	rest	22784.656	41.344	0	0
86	hornet_2012	o2012	13	2012-09-18	10:08:27	47	rest	15494.891	5.515	0	0
87	hornet_2012	o2012	13	2012-09-18	10:08:27	46	flight	14418.969	1075.922	1427.99999981252	1.32630432300171
88	hornet_2012	o2012	13	2012-09-18	10:08:27	63	rest	16937.75	5.297	0	0
89	hornet_2012	o2012	13	2012-09-18	10:08:27	35	rest	12484.531	10.844	0	0
90	hornet_2012	o2012	13	2012-09-18	10:08:27	76	flight	17520.906	41.828	33.9999999955362	0.788945204065876
91	hornet_2012	o2012	13	2012-09-18	10:08:27	91	rest	20576.406	8.813	0	0
92	hornet_2012	o2012	13	2012-09-18	10:08:27	41	rest	12924.344	8.312	0	0
93	hornet_2012	o2012	13	2012-09-18	10:08:27	59	rest	16601.125	16.141	0	0
94	hornet_2012	o2012	13	2012-09-18	10:08:27	105	rest	21191.703	11.063	0	0
95	hornet_2012	o2012	13	2012-09-18	10:08:27	106	jump	21202.766	0	0.999999999868711	NA
96	hornet_2012	o2012	13	2012-09-18	10:08:27	31	rest	8942.594	1368.469	0	0
97	hornet_2012	o2012	13	2012-09-18	10:08:27	94	flight	20614.953	234.297	232.99999996941	0.990196203833344
98	hornet_2012	o2012	13	2012-09-18	10:08:27	33	rest	11678.234	5.625	0	0
99	hornet_2012	o2012	13	2012-09-18	10:08:27	72	flight	17295.375	173.484	180.999999976237	1.03755965954421
100	hornet_2012	o2012	13	2012-09-18	10:08:27	62	flight	16755.297	182.453	188.999999975186	1.03040235005902
101	hornet_2012	o2012	13	2012-09-18	10:08:27	15	rest	3532.281	49.5	0	0
102	hornet_2012	o2012	13	2012-09-18	10:08:27	111	rest	22105.313	7.921	0	0
103	hornet_2012	o2012	13	2012-09-18	10:08:27	75	rest	17501.563	19.343	0	0
104	hornet_2012	o2012	13	2012-09-18	10:08:27	44	flight	13283.609	281.297	449.99999994092	1.596177705205
105	hornet_2012	o2012	13	2012-09-18	10:08:27	11	rest	3201.547	17.516	0	0
106	hornet_2012	o2012	13	2012-09-18	10:08:27	42	flight	12932.656	341.157	415.999999945384	1.21644873165585
107	hornet_2012	o2012	13	2012-09-18	10:08:27	43	rest	13273.813	9.796	0	0
108	hornet_2012	o2012	13	2012-09-18	10:08:27	61	rest	16744.453	10.844	0	0
109	hornet_2012	o2012	13	2012-09-18	10:08:27	26	flight	6850.125	1203.594	1748.99999977038	1.45231697712892
110	hornet_2012	o2012	13	2012-09-18	10:08:27	25	rest	6753.078	97.047	0	0
111	hornet_2012	o2012	13	2012-09-18	10:08:27	45	rest	13564.906	854.063	0	0
112	hornet_2012	o2012	13	2012-09-18	10:08:27	20	flight	6131.859	441.422	341.999999955099	0.772503409334447
113	hornet_2012	o2012	13	2012-09-18	10:08:27	21	rest	6573.281	7.063	0	0
114	hornet_2012	o2012	13	2012-09-18	10:08:27	101	rest	20891.813	5.578	0	0
115	hornet_2012	o2012	13	2012-09-18	10:08:27	74	flight	17489.172	12.391	10.9999999985558	0.807037365724083
116	hornet_2012	o2012	13	2012-09-18	10:08:27	58	jump	16601.125	0	0.999999999868711	NA
117	hornet_2012	o2012	13	2012-09-18	10:08:27	13	rest	3526.375	5.906	0	0
118	hornet_2012	o2012	13	2012-09-18	10:08:27	28	jump	8935.141	0	0.999999999868711	NA
119	hornet_2012	o2012	13	2012-09-18	10:08:27	64	flight	16943.047	43.234	47.9999999936981	1.08710736905744
120	hornet_2012	o2012	13	2012-09-18	10:08:27	71	rest	17212.391	82.984	0	0
121	hornet_2012	o2012	13	2012-09-18	10:08:27	23	rest	6607.688	5.343	0	0
122	hornet_2012	o2012	13	2012-09-18	10:08:27	70	flight	17033.906	178.485	207.999999972692	1.15976132432878
123	hornet_2012	o2012	13	2012-09-18	10:08:27	103	rest	20903.438	11.328	0	0
124	hornet_2012	o2012	13	2012-09-18	10:08:27	16	jump	3581.781	0	0.999999999868711	NA
125	hornet_2012	o2012	13	2012-09-18	10:08:27	65	rest	16986.281	21.016	0	0
126	hornet_2012	o2012	13	2012-09-18	10:08:27	30	jump	8942.594	0	0.999999999868711	NA
127	hornet_2012	o2012	13	2012-09-18	10:08:27	69	rest	17022.563	11.343	0	0
128	hornet_2012	o2012	13	2012-09-18	10:08:27	104	flight	20914.766	276.937	312.999999958906	1.12661002307037
129	hornet_2012	o2012	13	2012-09-18	10:08:27	22	flight	6580.344	27.344	19.9999999973742	0.694850789844408
130	hornet_2012	o2012	13	2012-09-18	10:08:27	102	jump	20897.391	6.047	4.99999999934355	0.661485033814262
131	hornet_2012	o2012	13	2012-09-18	10:08:27	66	jump	17007.297	8.922	5.99999999921226	0.560412463499614
132	hornet_2012	o2012	13	2012-09-18	10:08:27	17	rest	3581.781	716.235	0	0
133	hornet_2012	o2012	13	2012-09-18	10:08:27	14	jump	3532.281	0	0.999999999868711	NA
134	hornet_2012	o2012	13	2012-09-18	10:08:27	29	rest	8935.141	7.453	0	0
135	hornet_2012	o2012	13	2012-09-18	10:08:27	100	jump	20885.188	6.625	4.99999999934355	0.603773584826391
136	hornet_2012	o2012	13	2012-09-18	10:08:27	27	rest	8053.719	881.422	0	0
137	hornet_2012	o2012	13	2012-09-18	10:08:27	67	rest	17016.219	6.344	0	0
138	hornet_2012	o2012	13	2012-09-18	10:08:27	68	jump	17022.563	0	0.999999999868711	NA
139	hornet_2012	o2012	13	2012-09-18	10:08:27	95	rest	20849.25	8.734	0	0
140	hornet_2012	o2012	13	2012-09-18	10:08:27	18	flight	4298.016	1827.843	1973.99999974083	1.07941436969202
141	hornet_2012	o2012	13	2012-09-18	10:08:27	19	rest	6125.859	6	0	0
142	hornet_2012	o2012	13	2012-09-18	10:08:27	98	jump	20868.125	0	0.999999999868711	NA
143	hornet_2012	o2012	13	2012-09-18	10:08:27	24	flight	6613.031	140.047	97.9999999871336	0.692624618787014
144	hornet_2012	o2012	13	2012-09-18	10:08:27	97	rest	20862.5	5.625	0	0
145	hornet_2012	o2012	13	2012-09-18	10:08:27	99	rest	20868.125	17.063	0	0
146	hornet_2012	o2012	13	2012-09-18	10:08:27	96	jump	20857.984	4.516	3.99999999947484	0.664304694332624
147	hornet_2012	o2012	13	2012-09-10	14:04:48	9	end	14562.406	524	0	0
148	hornet_2012	o2012	13	2012-09-10	14:04:48	2	flight	9	7172.89	10346.9999986415	1.44237538825239
149	hornet_2012	o2012	13	2012-09-10	14:04:48	4	jump	7186.984	0	0.999999999868711	NA
150	hornet_2012	o2012	13	2012-09-10	14:04:48	7	rest	9808.359	6.953	0	0
151	hornet_2012	o2012	13	2012-09-10	14:04:48	5	rest	7186.984	2621.375	0	0
152	hornet_2012	o2012	13	2012-09-10	14:04:48	1	begin	0	9	0	0
153	hornet_2012	o2012	13	2012-09-10	14:04:48	6	jump	9808.359	0	0.999999999868711	NA
154	hornet_2012	o2012	13	2012-09-10	14:04:48	8	flight	9815.312	4747.094	5993.99999921305	1.26245656799996
155	hornet_2012	o2012	13	2012-09-10	14:04:48	3	rest	7181.89	5.094	0	0
156	hornet_2012	o2012	13	2012-10-31	10:07:53	10	jump	22007.953	1.875	1.99999999973742	0.533333333263313
157	hornet_2012	o2012	13	2012-10-31	10:07:53	4	jump	12903.328	0	0.999999999868711	NA
158	hornet_2012	o2012	13	2012-10-31	10:07:53	12	jump	22010.062	2.11	0.999999999868711	0.473933649226878
159	hornet_2012	o2012	13	2012-10-31	10:07:53	13	end	22012.172	4693	0	0
160	hornet_2012	o2012	13	2012-10-31	10:07:53	8	jump	21349.844	0	0.999999999868711	NA
161	hornet_2012	o2012	13	2012-10-31	10:07:53	5	rest	12903.328	4151.422	0	0
162	hornet_2012	o2012	13	2012-10-31	10:07:53	11	error	22009.828	0.234	0.999999999868711	NA
163	hornet_2012	o2012	13	2012-10-31	10:07:53	7	rest	17054.75	4295.094	0	0
164	hornet_2012	o2012	13	2012-10-31	10:07:53	6	jump	17054.75	0	0.999999999868711	NA
165	hornet_2012	o2012	13	2012-10-31	10:07:53	2	jump	5301.672	0	0.999999999868711	NA
166	hornet_2012	o2012	13	2012-10-31	10:07:53	1	begin	0	5301.672	0	0
167	hornet_2012	o2012	13	2012-10-31	10:07:53	3	rest	5301.672	7601.656	0	0
168	hornet_2012	o2012	13	2012-10-31	10:07:53	9	rest	21349.844	658.109	0	0
169	hornet_2012	o2012	13	2012-11-05	11:04:52	2	jump	8248	0	0.999999999868711	NA
170	hornet_2012	o2012	13	2012-11-05	11:04:52	1	begin	0	8248	0	0
171	hornet_2012	o2012	13	2012-11-05	11:04:52	3	rest	8248	4669.36	0	0
172	hornet_2012	o2012	13	2012-11-05	11:04:52	5	end	12917.36	10122	0	0
173	hornet_2012	o2012	13	2012-11-05	11:04:52	4	jump	12917.36	0	0.999999999868711	NA
174	hornet_2012	o2012	13	2012-09-19	10:07:49	50	flight	12493.235	499.719	492.999999935274	0.984553318835997
175	hornet_2012	o2012	13	2012-09-19	10:07:49	1	begin	0	61	0	0
176	hornet_2012	o2012	13	2012-09-19	10:07:49	117	flight	21979.344	154.735	121.999999983983	0.781982098323676
177	hornet_2012	o2012	13	2012-09-19	10:07:49	95	flight	16976.704	123.859	159.999999978994	1.28371777568949
178	hornet_2012	o2012	13	2012-09-19	10:07:49	191	flight	26625.032	22.781	19.9999999973742	0.834028356854637
179	hornet_2012	o2012	13	2012-09-19	10:07:49	125	jump	22511.594	0	0.999999999868711	NA
180	hornet_2012	o2012	13	2012-09-19	10:07:49	96	rest	17100.563	2329.5	0	0
181	hornet_2012	o2012	13	2012-09-19	10:07:49	79	flight	15879.563	92.969	94.9999999875275	1.01108971794532
182	hornet_2012	o2012	13	2012-09-19	10:07:49	189	flight	26597.985	20.578	17.9999999976368	0.826124987742643
183	hornet_2012	o2012	13	2012-09-19	10:07:49	94	rest	16970.282	6.422	0	0
184	hornet_2012	o2012	13	2012-09-19	10:07:49	49	rest	12482.25	10.985	0	0
185	hornet_2012	o2012	13	2012-09-19	10:07:49	118	rest	22134.079	6.515	0	0
186	hornet_2012	o2012	13	2012-09-19	10:07:49	124	rest	22506.563	5.031	0	0
187	hornet_2012	o2012	13	2012-09-19	10:07:49	92	rest	16923.829	12.515	0	0
188	hornet_2012	o2012	13	2012-09-19	10:07:49	45	rest	8614.672	2208.125	0	0
189	hornet_2012	o2012	13	2012-09-19	10:07:49	46	flight	10822.797	1495.078	1888.99999975199	1.26281036825646
190	hornet_2012	o2012	13	2012-09-19	10:07:49	78	rest	15870.704	8.859	0	0
191	hornet_2012	o2012	13	2012-09-19	10:07:49	47	rest	12317.875	31.657	0	0
192	hornet_2012	o2012	13	2012-09-19	10:07:49	33	rest	7491.922	24.891	0	0
193	hornet_2012	o2012	13	2012-09-19	10:07:49	34	flight	7516.813	167.281	127.999999983195	0.759201582865515
194	hornet_2012	o2012	13	2012-09-19	10:07:49	97	flight	19430.063	521.625	558.999999926609	1.069734004173
195	hornet_2012	o2012	13	2012-09-19	10:07:49	6	jump	3114.469	0	0.999999999868711	NA
196	hornet_2012	o2012	13	2012-09-19	10:07:49	90	rest	16907.704	5.015	0	0
197	hornet_2012	o2012	13	2012-09-19	10:07:49	44	flight	8580.891	33.781	18.9999999975055	0.532843906267925
198	hornet_2012	o2012	13	2012-09-19	10:07:49	200	rest	27623.094	6.828	0	0
199	hornet_2012	o2012	13	2012-09-19	10:07:49	4	flight	2746.188	360.781	319.999999957987	0.884192903612215
200	hornet_2012	o2012	13	2012-09-19	10:07:49	76	jump	15868.985	1.453	1.99999999973742	0.688231245608197
201	hornet_2012	o2012	13	2012-09-19	10:07:49	167	jump	25420.813	0	0.999999999868711	NA
202	hornet_2012	o2012	13	2012-09-19	10:07:49	48	flight	12349.532	132.718	120.999999984114	0.904172757156116
203	hornet_2012	o2012	13	2012-09-19	10:07:49	166	rest	25414.375	6.438	0	0
204	hornet_2012	o2012	13	2012-09-19	10:07:49	5	rest	3106.969	7.5	0	0
205	hornet_2012	o2012	13	2012-09-19	10:07:49	89	jump	16898.422	9.282	7.99999999894969	0.75414781287233
206	hornet_2012	o2012	13	2012-09-19	10:07:49	93	flight	16936.344	33.938	27.9999999963239	0.795568389311544
207	hornet_2012	o2012	13	2012-09-19	10:07:49	80	rest	15972.532	130.093	0	0
208	hornet_2012	o2012	13	2012-09-19	10:07:49	112	rest	21735.454	85.984	0	0
209	hornet_2012	o2012	13	2012-09-19	10:07:49	202	end	27629.922	601	0	0
210	hornet_2012	o2012	13	2012-09-19	10:07:49	122	rest	22470.516	20.813	0	0
211	hornet_2012	o2012	13	2012-09-19	10:07:49	201	jump	27629.922	0	0.999999999868711	NA
212	hornet_2012	o2012	13	2012-09-19	10:07:49	165	jump	25403.829	10.546	8.9999999988184	0.758581452583888
213	hornet_2012	o2012	13	2012-09-19	10:07:49	43	rest	8574.532	6.359	0	0
214	hornet_2012	o2012	13	2012-09-19	10:07:49	153	flight	24326.657	324.359	374.999999950766	1.15304338695981
215	hornet_2012	o2012	13	2012-09-19	10:07:49	74	jump	15846.36	13.297	7.99999999894969	0.526434534036323
216	hornet_2012	o2012	13	2012-09-19	10:07:49	8	flight	3150.235	401.406	373.999999950898	0.92923374326998
217	hornet_2012	o2012	13	2012-09-19	10:07:49	81	flight	16102.625	127.641	122.999999983851	0.955805736275827
218	hornet_2012	o2012	13	2012-09-19	10:07:49	88	rest	16892.641	5.781	0	0
219	hornet_2012	o2012	13	2012-09-19	10:07:49	3	rest	2728.485	17.703	0	0
220	hornet_2012	o2012	13	2012-09-19	10:07:49	91	flight	16912.719	11.11	9.99999999868711	0.810081007994455
221	hornet_2012	o2012	13	2012-09-19	10:07:49	121	jump	22470.516	0	0.999999999868711	NA
222	hornet_2012	o2012	13	2012-09-19	10:07:49	31	rest	7322.422	43.438	0	0
223	hornet_2012	o2012	13	2012-09-19	10:07:49	147	jump	24161.219	3.906	1.99999999973742	0.256016385015032
224	hornet_2012	o2012	13	2012-09-19	10:07:49	123	jump	22491.329	15.234	6.99999999908098	0.393855848707645
225	hornet_2012	o2012	13	2012-09-19	10:07:49	164	rest	25390	13.829	0	0
226	hornet_2012	o2012	13	2012-09-19	10:07:49	77	error	15870.438	0.266	7.99999999894969	NA
227	hornet_2012	o2012	13	2012-09-19	10:07:49	41	rest	8223.188	34.641	0	0
228	hornet_2012	o2012	13	2012-09-19	10:07:49	75	rest	15859.657	9.328	0	0
229	hornet_2012	o2012	13	2012-09-19	10:07:49	154	rest	24651.016	14.219	0	0
230	hornet_2012	o2012	13	2012-09-19	10:07:49	171	flight	25450.391	399.766	378.999999950241	0.945553148467785
231	hornet_2012	o2012	13	2012-09-19	10:07:49	85	flight	16744.625	26.36	18.9999999975055	0.682852807194113
232	hornet_2012	o2012	13	2012-09-19	10:07:49	86	rest	16770.985	9.687	0	0
233	hornet_2012	o2012	13	2012-09-19	10:07:49	87	flight	16780.672	111.969	113.999999985033	1.00920790562713
234	hornet_2012	o2012	13	2012-09-19	10:07:49	146	rest	23526.625	634.594	0	0
235	hornet_2012	o2012	13	2012-09-19	10:07:49	84	rest	16726.063	18.562	0	0
236	hornet_2012	o2012	13	2012-09-19	10:07:49	161	flight	24922.969	204.469	168.999999977812	0.821640444164853
237	hornet_2012	o2012	13	2012-09-19	10:07:49	113	flight	21821.438	47.734	55.9999999926478	1.15221854428246
238	hornet_2012	o2012	13	2012-09-19	10:07:49	114	rest	21869.172	8.516	0	0
239	hornet_2012	o2012	13	2012-09-19	10:07:49	199	flight	26975.688	647.406	999.999999868711	1.54308115752533
240	hornet_2012	o2012	13	2012-09-19	10:07:49	116	rest	21972.719	6.625	0	0
241	hornet_2012	o2012	13	2012-09-19	10:07:49	115	flight	21877.688	95.031	103.999999986346	1.08385684657088
242	hornet_2012	o2012	13	2012-09-19	10:07:49	7	rest	3114.469	35.766	0	0
243	hornet_2012	o2012	13	2012-09-19	10:07:49	156	rest	24677.36	8.734	0	0
244	hornet_2012	o2012	13	2012-09-19	10:07:49	119	flight	22140.594	322.688	258.999999965996	0.79953391500808
245	hornet_2012	o2012	13	2012-09-19	10:07:49	82	rest	16230.266	12.578	0	0
246	hornet_2012	o2012	13	2012-09-19	10:07:49	30	jump	7322.422	0	0.999999999868711	NA
247	hornet_2012	o2012	13	2012-09-19	10:07:49	83	flight	16242.844	483.219	714.999999906128	1.47759090579273
248	hornet_2012	o2012	13	2012-09-19	10:07:49	65	rest	14294.875	5.157	0	0
249	hornet_2012	o2012	13	2012-09-19	10:07:49	176	rest	26047.516	17.375	0	0
250	hornet_2012	o2012	13	2012-09-19	10:07:49	197	flight	26927.11	42.297	46.9999999938294	1.08754758006385
251	hornet_2012	o2012	13	2012-09-19	10:07:49	198	rest	26969.407	6.281	0	0
252	hornet_2012	o2012	13	2012-09-19	10:07:49	163	flight	25134.297	255.703	242.999999968097	0.946410483913868
253	hornet_2012	o2012	13	2012-09-19	10:07:49	42	flight	8257.829	316.703	522.999999931336	1.64823193948736
254	hornet_2012	o2012	13	2012-09-19	10:07:49	40	flight	8162.766	60.422	66.9999999912036	1.09231736770274
255	hornet_2012	o2012	13	2012-09-19	10:07:49	72	flight	15621.157	214.578	213.999999971904	0.992646030683646
256	hornet_2012	o2012	13	2012-09-19	10:07:49	169	jump	25431.204	11.828	8.9999999988184	0.676361176779649
257	hornet_2012	o2012	13	2012-09-19	10:07:49	157	flight	24686.094	11.203	9.99999999868711	0.803356243757778
258	hornet_2012	o2012	13	2012-09-19	10:07:49	158	rest	24697.297	5.032	0	0
259	hornet_2012	o2012	13	2012-09-19	10:07:49	120	rest	22463.282	7.234	0	0
260	hornet_2012	o2012	13	2012-09-19	10:07:49	111	flight	21722.157	13.297	9.99999999868711	0.676844400903844
261	hornet_2012	o2012	13	2012-09-19	10:07:49	160	rest	24913.329	9.64	0	0
262	hornet_2012	o2012	13	2012-09-19	10:07:49	28	flight	7069.813	224.828	152.999999979913	0.676072375238155
263	hornet_2012	o2012	13	2012-09-19	10:07:49	66	flight	14300.032	803.562	679.999999910723	0.844987692189096
264	hornet_2012	o2012	13	2012-09-19	10:07:49	148	rest	24165.125	20.454	0	0
265	hornet_2012	o2012	13	2012-09-19	10:07:49	149	flight	24185.579	104.046	98.9999999870024	0.941891086511098
266	hornet_2012	o2012	13	2012-09-19	10:07:49	150	rest	24289.625	8.672	0	0
267	hornet_2012	o2012	13	2012-09-19	10:07:49	20	jump	6499.891	0	0.999999999868711	NA
268	hornet_2012	o2012	13	2012-09-19	10:07:49	152	rest	24313.891	12.766	0	0
269	hornet_2012	o2012	13	2012-09-19	10:07:49	73	rest	15835.735	10.625	0	0
270	hornet_2012	o2012	13	2012-09-19	10:07:49	170	rest	25443.032	7.359	0	0
271	hornet_2012	o2012	13	2012-09-19	10:07:49	172	rest	25850.157	7.156	0	0
272	hornet_2012	o2012	13	2012-09-19	10:07:49	159	flight	24702.329	211	223.999999970591	1.05687203777594
273	hornet_2012	o2012	13	2012-09-19	10:07:49	193	flight	26653.625	210.61	209.999999972429	0.992355538543092
274	hornet_2012	o2012	13	2012-09-19	10:07:49	174	rest	25857.313	32.844	0	0
275	hornet_2012	o2012	13	2012-09-19	10:07:49	194	rest	26864.235	20.328	0	0
276	hornet_2012	o2012	13	2012-09-19	10:07:49	195	flight	26884.563	36.5	17.9999999976368	0.465753424596386
277	hornet_2012	o2012	13	2012-09-19	10:07:49	196	rest	26921.063	6.047	0	0
278	hornet_2012	o2012	13	2012-09-19	10:07:49	2	flight	61	2667.485	3120.99999959025	1.16964106624419
279	hornet_2012	o2012	13	2012-09-19	10:07:49	179	flight	26090.735	36.609	23.9999999968491	0.628260810100804
280	hornet_2012	o2012	13	2012-09-19	10:07:49	68	flight	15137.454	187.421	182.999999975974	0.971075813148502
281	hornet_2012	o2012	13	2012-09-19	10:07:49	32	flight	7365.86	126.062	127.999999983195	1.00744078297446
282	hornet_2012	o2012	13	2012-09-19	10:07:49	168	rest	25420.813	10.391	0	0
283	hornet_2012	o2012	13	2012-09-19	10:07:49	190	rest	26618.563	6.469	0	0
284	hornet_2012	o2012	13	2012-09-19	10:07:49	127	flight	22537.032	189.968	164.999999978337	0.863303293072878
285	hornet_2012	o2012	13	2012-09-19	10:07:49	175	flight	25890.157	157.359	171.999999977418	1.08668712928749
286	hornet_2012	o2012	13	2012-09-19	10:07:49	173	jump	25857.313	0	0.999999999868711	NA
287	hornet_2012	o2012	13	2012-09-19	10:07:49	110	rest	21715.25	6.907	0	0
288	hornet_2012	o2012	13	2012-09-19	10:07:49	51	rest	12992.954	271.203	0	0
289	hornet_2012	o2012	13	2012-09-19	10:07:49	52	jump	13264.157	0	0.999999999868711	NA
290	hornet_2012	o2012	13	2012-09-19	10:07:49	177	flight	26064.891	17.422	14.9999999980307	0.803581678232232
291	hornet_2012	o2012	13	2012-09-19	10:07:49	178	rest	26082.313	8.422	0	0
292	hornet_2012	o2012	13	2012-09-19	10:07:49	67	rest	15103.594	33.86	0	0
293	hornet_2012	o2012	13	2012-09-19	10:07:49	53	rest	13264.157	29.906	0	0
294	hornet_2012	o2012	13	2012-09-19	10:07:49	54	flight	13294.063	245.859	261.999999965602	1.06158407853987
295	hornet_2012	o2012	13	2012-09-19	10:07:49	151	flight	24298.297	15.594	10.9999999985558	0.641272284127684
296	hornet_2012	o2012	13	2012-09-19	10:07:49	126	rest	22511.594	25.438	0	0
297	hornet_2012	o2012	13	2012-09-19	10:07:49	155	jump	24665.235	12.125	8.9999999988184	0.659793814346366
298	hornet_2012	o2012	13	2012-09-19	10:07:49	192	rest	26647.813	5.812	0	0
299	hornet_2012	o2012	13	2012-09-19	10:07:49	35	rest	7684.094	5.641	0	0
300	hornet_2012	o2012	13	2012-09-19	10:07:49	36	jump	7689.735	0	0.999999999868711	NA
301	hornet_2012	o2012	13	2012-09-19	10:07:49	29	rest	7294.641	27.781	0	0
302	hornet_2012	o2012	13	2012-09-19	10:07:49	63	rest	14180.594	37.438	0	0
303	hornet_2012	o2012	13	2012-09-19	10:07:49	64	flight	14218.032	76.843	73.9999999902846	0.949988938360239
304	hornet_2012	o2012	13	2012-09-19	10:07:49	183	flight	26411.344	16.219	9.99999999868711	0.554904741279881
305	hornet_2012	o2012	13	2012-09-19	10:07:49	162	rest	25127.438	6.859	0	0
306	hornet_2012	o2012	13	2012-09-19	10:07:49	135	jump	23075.344	0	0.999999999868711	NA
307	hornet_2012	o2012	13	2012-09-19	10:07:49	16	jump	5017.641	0	0.999999999868711	NA
308	hornet_2012	o2012	13	2012-09-19	10:07:49	71	rest	15474.313	146.844	0	0
309	hornet_2012	o2012	13	2012-09-19	10:07:49	70	flight	15346.657	127.656	117.999999984508	0.916525662598226
310	hornet_2012	o2012	13	2012-09-19	10:07:49	18	flight	6063.625	428.969	393.999999948272	0.916150117953519
311	hornet_2012	o2012	13	2012-09-19	10:07:49	188	rest	26584.282	13.703	0	0
312	hornet_2012	o2012	13	2012-09-19	10:07:49	187	flight	26477.422	106.86	99.9999999868711	0.926445816835133
313	hornet_2012	o2012	13	2012-09-19	10:07:49	9	rest	3551.641	65.641	0	0
314	hornet_2012	o2012	13	2012-09-19	10:07:49	62	flight	14058.797	121.797	113.999999985033	0.927773261945403
315	hornet_2012	o2012	13	2012-09-19	10:07:49	37	rest	7689.735	80.437	0	0
316	hornet_2012	o2012	13	2012-09-19	10:07:49	38	flight	7770.172	249.703	243.999999967965	0.973156109330271
317	hornet_2012	o2012	13	2012-09-19	10:07:49	39	rest	8019.875	142.891	0	0
318	hornet_2012	o2012	13	2012-09-19	10:07:49	15	rest	5009.438	8.203	0	0
319	hornet_2012	o2012	13	2012-09-19	10:07:49	129	flight	22736.641	29.547	25.9999999965865	0.846109588002767
320	hornet_2012	o2012	13	2012-09-19	10:07:49	130	rest	22766.188	6.016	0	0
321	hornet_2012	o2012	13	2012-09-19	10:07:49	69	rest	15324.875	21.782	0	0
322	hornet_2012	o2012	13	2012-09-19	10:07:49	186	rest	26465.829	11.593	0	0
323	hornet_2012	o2012	13	2012-09-19	10:07:49	137	flight	23082.641	25.484	18.9999999975055	0.706325537499481
324	hornet_2012	o2012	13	2012-09-19	10:07:49	138	rest	23108.125	5.219	0	0
325	hornet_2012	o2012	13	2012-09-19	10:07:49	23	rest	6619.938	17.094	0	0
326	hornet_2012	o2012	13	2012-09-19	10:07:49	109	flight	20956.172	759.078	662.999999912955	0.872110639371825
327	hornet_2012	o2012	13	2012-09-19	10:07:49	108	rest	20576.844	379.328	0	0
328	hornet_2012	o2012	13	2012-09-19	10:07:49	12	jump	5003.297	0	0.999999999868711	NA
329	hornet_2012	o2012	13	2012-09-19	10:07:49	13	rest	5003.297	5.203	0	0
330	hornet_2012	o2012	13	2012-09-19	10:07:49	14	jump	5008.5	0.938	1.99999999973742	1.06609808088349
331	hornet_2012	o2012	13	2012-09-19	10:07:49	134	rest	23069.922	5.422	0	0
332	hornet_2012	o2012	13	2012-09-19	10:07:49	56	flight	13545.469	103.485	83.9999999889717	0.802048605972876
333	hornet_2012	o2012	13	2012-09-19	10:07:49	132	rest	22928.735	10.875	0	0
334	hornet_2012	o2012	13	2012-09-19	10:07:49	17	rest	5017.641	1045.984	0	0
335	hornet_2012	o2012	13	2012-09-19	10:07:49	185	flight	26438.235	27.594	25.9999999965865	0.905994056560041
336	hornet_2012	o2012	13	2012-09-19	10:07:49	24	flight	6637.032	409.453	378.999999950241	0.923182880453612
337	hornet_2012	o2012	13	2012-09-19	10:07:49	57	rest	13648.954	8.453	0	0
338	hornet_2012	o2012	13	2012-09-19	10:07:49	180	rest	26127.344	12.141	0	0
339	hornet_2012	o2012	13	2012-09-19	10:07:49	181	flight	26139.485	255.281	281.999999962976	1.10074780325644
340	hornet_2012	o2012	13	2012-09-19	10:07:49	128	rest	22727	9.641	0	0
341	hornet_2012	o2012	13	2012-09-19	10:07:49	143	flight	23287.407	204.109	185.99999997558	0.906378454530234
342	hornet_2012	o2012	13	2012-09-19	10:07:49	27	rest	7051.922	17.891	0	0
343	hornet_2012	o2012	13	2012-09-19	10:07:49	145	flight	23499.657	26.968	18.9999999975055	0.667457727589618
344	hornet_2012	o2012	13	2012-09-19	10:07:49	184	rest	26427.563	10.672	0	0
345	hornet_2012	o2012	13	2012-09-19	10:07:49	103	flight	20292.438	20.141	16.9999999977681	0.79439948353604
346	hornet_2012	o2012	13	2012-09-19	10:07:49	60	flight	14005.266	39.563	41.9999999944858	1.03632181570197
347	hornet_2012	o2012	13	2012-09-19	10:07:49	136	rest	23075.344	7.297	0	0
348	hornet_2012	o2012	13	2012-09-19	10:07:49	102	rest	20271.485	20.953	0	0
349	hornet_2012	o2012	13	2012-09-19	10:07:49	144	rest	23491.516	8.141	0	0
350	hornet_2012	o2012	13	2012-09-19	10:07:49	21	rest	6499.891	120.047	0	0
351	hornet_2012	o2012	13	2012-09-19	10:07:49	139	jump	23113.344	0	0.999999999868711	NA
352	hornet_2012	o2012	13	2012-09-19	10:07:49	11	rest	4535.907	467.39	0	0
353	hornet_2012	o2012	13	2012-09-19	10:07:49	98	rest	19951.688	9.406	0	0
354	hornet_2012	o2012	13	2012-09-19	10:07:49	106	rest	20549.547	6.453	0	0
355	hornet_2012	o2012	13	2012-09-19	10:07:49	10	flight	3617.282	918.625	825.999999891555	0.898081371497278
356	hornet_2012	o2012	13	2012-09-19	10:07:49	133	flight	22939.61	130.312	118.999999984377	0.905519061824757
357	hornet_2012	o2012	13	2012-09-19	10:07:49	99	flight	19961.094	16.953	13.999999998162	0.766825930413098
358	hornet_2012	o2012	13	2012-09-19	10:07:49	131	flight	22772.204	156.531	143.999999981094	0.913557058865182
359	hornet_2012	o2012	13	2012-09-19	10:07:49	107	flight	20556	20.844	13.999999998162	0.623680675412263
360	hornet_2012	o2012	13	2012-09-19	10:07:49	26	jump	7051.922	0	0.999999999868711	NA
361	hornet_2012	o2012	13	2012-09-19	10:07:49	55	rest	13539.922	5.547	0	0
362	hornet_2012	o2012	13	2012-09-19	10:07:49	59	rest	13980.157	25.109	0	0
363	hornet_2012	o2012	13	2012-09-19	10:07:49	105	flight	20322.922	226.625	195.999999974267	0.86045228891075
364	hornet_2012	o2012	13	2012-09-19	10:07:49	104	rest	20312.579	10.343	0	0
365	hornet_2012	o2012	13	2012-09-19	10:07:49	25	rest	7046.485	5.437	0	0
366	hornet_2012	o2012	13	2012-09-19	10:07:49	61	rest	14044.829	13.968	0	0
367	hornet_2012	o2012	13	2012-09-19	10:07:49	58	flight	13657.407	322.75	326.999999957068	1.01006971326785
368	hornet_2012	o2012	13	2012-09-19	10:07:49	141	flight	23156.797	89.5	85.9999999887091	0.949720670266374
369	hornet_2012	o2012	13	2012-09-19	10:07:49	22	jump	6619.938	0	0.999999999868711	NA
370	hornet_2012	o2012	13	2012-09-19	10:07:49	100	rest	19978.047	12.078	0	0
371	hornet_2012	o2012	13	2012-09-19	10:07:49	142	rest	23246.297	41.11	0	0
372	hornet_2012	o2012	13	2012-09-19	10:07:49	182	rest	26394.766	16.578	0	0
373	hornet_2012	o2012	13	2012-09-19	10:07:49	140	rest	23113.344	43.453	0	0
374	hornet_2012	o2012	13	2012-09-19	10:07:49	19	rest	6492.594	7.297	0	0
375	hornet_2012	o2012	13	2012-09-19	10:07:49	101	flight	19990.125	281.36	234.999999969147	0.831674722665902
376	hornet_2012	o2012	13	2012-09-11	09:55:11	19	rest	20076.094	1089.547	0	0
377	hornet_2012	o2012	13	2012-09-11	09:55:11	2	flight	13.187	9838.563	14065.9999981533	1.42957868930182
378	hornet_2012	o2012	13	2012-09-11	09:55:11	20	flight	21165.641	2198.593	3318.99999956425	1.509146986079
379	hornet_2012	o2012	13	2012-09-11	09:55:11	21	end	23364.234	1	0	0
380	hornet_2012	o2012	13	2012-09-11	09:55:11	4	flight	9866.375	169.25	207.999999972692	1.22304283588079
381	hornet_2012	o2012	13	2012-09-11	09:55:11	1	begin	0	13.187	0	0
382	hornet_2012	o2012	13	2012-09-11	09:55:11	3	rest	9851.75	14.625	0	0
383	hornet_2012	o2012	13	2012-09-11	09:55:11	17	rest	19958.312	33.969	0	0
384	hornet_2012	o2012	13	2012-09-11	09:55:11	16	flight	19940.328	17.984	9.99999999868711	0.500444839791949
385	hornet_2012	o2012	13	2012-09-11	09:55:11	7	rest	14746.625	9.359	0	0
386	hornet_2012	o2012	13	2012-09-11	09:55:11	5	rest	10035.625	1003.641	0	0
387	hornet_2012	o2012	13	2012-09-11	09:55:11	18	flight	19992.281	83.813	87.9999999884465	1.03802512723059
388	hornet_2012	o2012	13	2012-09-11	09:55:11	9	rest	15594.172	22.219	0	0
389	hornet_2012	o2012	13	2012-09-11	09:55:11	15	rest	19877.531	62.797	0	0
390	hornet_2012	o2012	13	2012-09-11	09:55:11	11	rest	15849.5	594.453	0	0
391	hornet_2012	o2012	13	2012-09-11	09:55:11	6	flight	11039.266	3707.359	5460.99999928303	1.47274650210113
392	hornet_2012	o2012	13	2012-09-11	09:55:11	14	flight	19109.562	767.969	1155.99999984823	1.50396695680211
393	hornet_2012	o2012	13	2012-09-11	09:55:11	10	flight	15616.391	233.109	309.9999999593	1.32556014550889
394	hornet_2012	o2012	13	2012-09-11	09:55:11	8	flight	14755.984	838.188	1135.99999985086	1.35411148793706
395	hornet_2012	o2012	13	2012-09-11	09:55:11	12	flight	16443.953	2633.219	4017.99999947248	1.52550927191115
396	hornet_2012	o2012	13	2012-09-11	09:55:11	13	rest	19077.172	32.39	0	0
397	hornet_2012	o2012	13	2012-09-07	10:56:38	6	jump	3686.594	0	0.999999999868711	NA
398	hornet_2012	o2012	13	2012-09-07	10:56:38	12	flight	10647.594	2864.265	4843.99999936403	1.69083517040643
399	hornet_2012	o2012	13	2012-09-07	10:56:38	4	jump	3678.172	0	0.999999999868711	NA
400	hornet_2012	o2012	13	2012-09-07	10:56:38	5	rest	3678.172	8.422	0	0
401	hornet_2012	o2012	13	2012-09-07	10:56:38	3	rest	1345.609	2332.563	0	0
402	hornet_2012	o2012	13	2012-09-07	10:56:38	2	flight	26	1319.609	2582.99999966088	1.95664018634384
403	hornet_2012	o2012	13	2012-09-07	10:56:38	16	flight	14975.578	840.313	1390.99999981738	1.65414553840951
404	hornet_2012	o2012	13	2012-09-07	10:56:38	13	rest	13511.859	9.313	0	0
405	hornet_2012	o2012	13	2012-09-07	10:56:38	1	begin	0	26	0	0
406	hornet_2012	o2012	13	2012-09-07	10:56:38	15	rest	13521.172	1454.406	0	0
407	hornet_2012	o2012	13	2012-09-07	10:56:38	23	rest	18633.328	787.781	0	0
408	hornet_2012	o2012	13	2012-09-07	10:56:38	18	jump	15821.594	0	0.999999999868711	NA
409	hornet_2012	o2012	13	2012-09-07	10:56:38	27	end	24329.656	2173	0	0
410	hornet_2012	o2012	13	2012-09-07	10:56:38	26	jump	24329.656	0	0.999999999868711	NA
411	hornet_2012	o2012	13	2012-09-07	10:56:38	22	jump	18633.328	0	0.999999999868711	NA
412	hornet_2012	o2012	13	2012-09-07	10:56:38	7	rest	3686.594	611.609	0	0
413	hornet_2012	o2012	13	2012-09-07	10:56:38	14	jump	13521.172	0	0.999999999868711	NA
414	hornet_2012	o2012	13	2012-09-07	10:56:38	25	rest	24323.281	6.375	0	0
415	hornet_2012	o2012	13	2012-09-07	10:56:38	8	flight	4298.203	2519.75	4267.99999943966	1.6934219662426
416	hornet_2012	o2012	13	2012-09-07	10:56:38	17	rest	15815.891	5.703	0	0
417	hornet_2012	o2012	13	2012-09-07	10:56:38	20	jump	15829.969	0	0.999999999868711	NA
418	hornet_2012	o2012	13	2012-09-07	10:56:38	24	flight	19421.109	4902.172	6796.99999910763	1.38632426587801
419	hornet_2012	o2012	13	2012-09-07	10:56:38	21	rest	15829.969	2803.359	0	0
420	hornet_2012	o2012	13	2012-09-07	10:56:38	19	rest	15821.594	8.375	0	0
421	hornet_2012	o2012	13	2012-09-07	10:56:38	10	jump	6828.031	0	0.999999999868711	NA
422	hornet_2012	o2012	13	2012-09-07	10:56:38	9	rest	6817.953	10.078	0	0
423	hornet_2012	o2012	13	2012-09-07	10:56:38	11	rest	6828.031	3819.563	0	0
424	hornet_2012	o2012	13	2012-09-26	10:14:47	9	rest	7826.594	11.265	0	0
425	hornet_2012	o2012	13	2012-09-26	10:14:47	10	jump	7837.859	0	0.999999999868711	NA
426	hornet_2012	o2012	13	2012-09-26	10:14:47	8	jump	7826.594	0	0.999999999868711	NA
427	hornet_2012	o2012	13	2012-09-26	10:14:47	19	rest	16354.297	5.14	0	0
428	hornet_2012	o2012	13	2012-09-26	10:14:47	11	rest	7837.859	1437.5	0	0
429	hornet_2012	o2012	13	2012-09-26	10:14:47	5	rest	1939.953	3246.203	0	0
430	hornet_2012	o2012	13	2012-09-26	10:14:47	2	flight	84.625	1845.64	3255.99999957252	1.76361587285313
431	hornet_2012	o2012	13	2012-09-26	10:14:47	22	jump	16370.062	0	0.999999999868711	NA
432	hornet_2012	o2012	13	2012-09-26	10:14:47	7	rest	7816.672	9.922	0	0
433	hornet_2012	o2012	13	2012-09-26	10:14:47	6	flight	5186.156	2630.516	5690.99999925283	2.16307370844845
434	hornet_2012	o2012	13	2012-09-26	10:14:47	14	jump	13772.25	8.531	2.99999999960613	0.234439104411843
435	hornet_2012	o2012	13	2012-09-26	10:14:47	25	rest	24795.469	5.843	0	0
436	hornet_2012	o2012	13	2012-09-26	10:14:47	21	rest	16359.437	10.625	0	0
437	hornet_2012	o2012	13	2012-09-26	10:14:47	31	rest	25357.64	10.407	0	0
438	hornet_2012	o2012	13	2012-09-26	10:14:47	3	rest	1930.265	9.688	0	0
439	hornet_2012	o2012	13	2012-09-26	10:14:47	1	begin	0	84.625	0	0
440	hornet_2012	o2012	13	2012-09-26	10:14:47	30	jump	25357.64	0	0.999999999868711	NA
441	hornet_2012	o2012	13	2012-09-26	10:14:47	27	rest	24852.437	9.641	0	0
442	hornet_2012	o2012	13	2012-09-26	10:14:47	4	jump	1939.953	0	0.999999999868711	NA
443	hornet_2012	o2012	13	2012-09-26	10:14:47	12	flight	9275.359	4491.766	8709.99999885647	1.93888105454661
444	hornet_2012	o2012	13	2012-09-26	10:14:47	32	jump	25368.047	0	0.999999999868711	NA
445	hornet_2012	o2012	13	2012-09-26	10:14:47	24	flight	20601.75	4193.719	7386.99999903017	1.76120526888671
446	hornet_2012	o2012	13	2012-09-26	10:14:47	13	rest	13767.125	5.125	0	0
447	hornet_2012	o2012	13	2012-09-26	10:14:47	20	jump	16359.437	0	0.999999999868711	NA
448	hornet_2012	o2012	13	2012-09-26	10:14:47	29	rest	25345.984	11.656	0	0
449	hornet_2012	o2012	13	2012-09-26	10:14:47	26	flight	24801.312	51.125	59.9999999921226	1.15403422967734
450	hornet_2012	o2012	13	2012-09-26	10:14:47	33	end	25368.047	193	0	0
451	hornet_2012	o2012	13	2012-09-26	10:14:47	23	rest	16370.062	4231.688	0	0
452	hornet_2012	o2012	13	2012-09-26	10:14:47	16	jump	13790.5	0	0.999999999868711	NA
453	hornet_2012	o2012	13	2012-09-26	10:14:47	18	flight	14900.797	1453.5	3262.9999995716	2.244238045801
454	hornet_2012	o2012	13	2012-09-26	10:14:47	15	rest	13780.781	9.719	0	0
455	hornet_2012	o2012	13	2012-09-26	10:14:47	28	flight	24862.078	483.906	694.999999908754	1.43416283308925
456	hornet_2012	o2012	13	2012-09-26	10:14:47	17	rest	13790.5	1110.297	0	0
457	hornet_2012	o2012	13	2012-09-28	10:33:44	13	rest	2115.578	11.282	0	0
458	hornet_2012	o2012	13	2012-09-28	10:33:44	52	flight	19552.032	976.703	1731.99999977261	1.77228901700183
459	hornet_2012	o2012	13	2012-09-28	10:33:44	56	flight	22749.985	885.531	1226.99999983891	1.38448004625365
460	hornet_2012	o2012	13	2012-09-28	10:33:44	12	jump	2115.578	0	0.999999999868711	NA
461	hornet_2012	o2012	13	2012-09-28	10:33:44	25	rest	8767.907	9.921	0	0
462	hornet_2012	o2012	13	2012-09-28	10:33:44	62	jump	26109.688	0	0.999999999868711	NA
463	hornet_2012	o2012	13	2012-09-28	10:33:44	50	jump	19516.672	0	0.999999999868711	NA
464	hornet_2012	o2012	13	2012-09-28	10:33:44	49	rest	19490.61	26.062	0	0
465	hornet_2012	o2012	13	2012-09-28	10:33:44	51	rest	19516.672	35.36	0	0
466	hornet_2012	o2012	13	2012-09-28	10:33:44	45	rest	19142.532	313.75	0	0
467	hornet_2012	o2012	13	2012-09-28	10:33:44	54	jump	20538.438	0	0.999999999868711	NA
468	hornet_2012	o2012	13	2012-09-28	10:33:44	55	rest	20538.438	2211.547	0	0
469	hornet_2012	o2012	13	2012-09-28	10:33:44	18	jump	6350.047	0	0.999999999868711	NA
470	hornet_2012	o2012	13	2012-09-28	10:33:44	15	rest	2126.86	2654.562	0	0
471	hornet_2012	o2012	13	2012-09-28	10:33:44	24	flight	7904.469	863.438	1403.99999981567	1.62489952934177
472	hornet_2012	o2012	13	2012-09-28	10:33:44	22	jump	6367.625	0	0.999999999868711	NA
473	hornet_2012	o2012	13	2012-09-28	10:33:44	59	rest	23644.313	9.953	0	0
474	hornet_2012	o2012	13	2012-09-28	10:33:44	48	jump	19490.61	0	0.999999999868711	NA
475	hornet_2012	o2012	13	2012-09-28	10:33:44	53	rest	20528.735	9.703	0	0
476	hornet_2012	o2012	13	2012-09-28	10:33:44	28	flight	9876.157	1807.25	2556.99999966429	1.41430349960682
477	hornet_2012	o2012	13	2012-09-28	10:33:44	63	end	26109.688	893	0	0
478	hornet_2012	o2012	13	2012-09-28	10:33:44	14	jump	2126.86	0	0.999999999868711	NA
479	hornet_2012	o2012	13	2012-09-28	10:33:44	8	flight	1957.453	16	14.9999999980307	0.874999999885122
480	hornet_2012	o2012	13	2012-09-28	10:33:44	23	rest	6367.625	1536.844	0	0
481	hornet_2012	o2012	13	2012-09-28	10:33:44	47	rest	19456.282	34.328	0	0
482	hornet_2012	o2012	13	2012-09-28	10:33:44	61	rest	23654.266	2455.422	0	0
483	hornet_2012	o2012	13	2012-09-28	10:33:44	26	jump	8777.828	0	0.999999999868711	NA
484	hornet_2012	o2012	13	2012-09-28	10:33:44	11	rest	2106.969	8.609	0	0
485	hornet_2012	o2012	13	2012-09-28	10:33:44	10	flight	1983.172	123.797	161.999999978731	1.30051616742621
486	hornet_2012	o2012	13	2012-09-28	10:33:44	44	jump	19142.532	0	0.999999999868711	NA
487	hornet_2012	o2012	13	2012-09-28	10:33:44	60	jump	23654.266	0	0.999999999868711	NA
488	hornet_2012	o2012	13	2012-09-28	10:33:44	4	jump	1932.891	0	0.999999999868711	NA
489	hornet_2012	o2012	13	2012-09-28	10:33:44	42	flight	17474.188	1658.969	2343.99999969226	1.41232295461361
490	hornet_2012	o2012	13	2012-09-28	10:33:44	57	rest	23635.516	8.797	0	0
491	hornet_2012	o2012	13	2012-09-28	10:33:44	27	rest	8777.828	1098.329	0	0
492	hornet_2012	o2012	13	2012-09-28	10:33:44	43	rest	19133.157	9.375	0	0
493	hornet_2012	o2012	13	2012-09-28	10:33:44	46	jump	19456.282	0	0.999999999868711	NA
494	hornet_2012	o2012	13	2012-09-28	10:33:44	21	rest	6358.344	9.281	0	0
495	hornet_2012	o2012	13	2012-09-28	10:33:44	7	rest	1943.625	13.828	0	0
496	hornet_2012	o2012	13	2012-09-28	10:33:44	19	rest	6350.047	5.016	0	0
497	hornet_2012	o2012	13	2012-09-28	10:33:44	16	flight	4781.422	1562.875	2234.99999970657	1.42941693974675
498	hornet_2012	o2012	13	2012-09-28	10:33:44	9	rest	1973.453	9.719	0	0
499	hornet_2012	o2012	13	2012-09-28	10:33:44	17	rest	6344.297	5.75	0	0
500	hornet_2012	o2012	13	2012-09-28	10:33:44	37	rest	14439.625	6.344	0	0
501	hornet_2012	o2012	13	2012-09-28	10:33:44	58	jump	23644.313	0	0.999999999868711	NA
502	hornet_2012	o2012	13	2012-09-28	10:33:44	6	jump	1943.625	0	0.999999999868711	NA
503	hornet_2012	o2012	13	2012-09-28	10:33:44	40	jump	14456.922	0	0.999999999868711	NA
504	hornet_2012	o2012	13	2012-09-28	10:33:44	2	flight	72.313	1851.25	3216.99999957764	1.73720459126416
505	hornet_2012	o2012	13	2012-09-28	10:33:44	30	jump	11688.938	8.531	2.99999999960613	0.234439104411843
506	hornet_2012	o2012	13	2012-09-28	10:33:44	20	jump	6355.063	3.281	1.99999999973742	0.304785126445813
507	hornet_2012	o2012	13	2012-09-28	10:33:44	35	rest	12812.485	47.593	0	0
508	hornet_2012	o2012	13	2012-09-28	10:33:44	41	rest	14456.922	3017.266	0	0
509	hornet_2012	o2012	13	2012-09-28	10:33:44	39	rest	14445.969	10.953	0	0
510	hornet_2012	o2012	13	2012-09-28	10:33:44	36	flight	12860.078	1579.547	3118.99999959051	1.97398367987191
511	hornet_2012	o2012	13	2012-09-28	10:33:44	29	rest	11683.407	5.531	0	0
512	hornet_2012	o2012	13	2012-09-28	10:33:44	3	rest	1923.563	9.328	0	0
513	hornet_2012	o2012	13	2012-09-28	10:33:44	33	rest	11706.75	1105.735	0	0
514	hornet_2012	o2012	13	2012-09-28	10:33:44	38	jump	14445.969	0	0.999999999868711	NA
515	hornet_2012	o2012	13	2012-09-28	10:33:44	5	rest	1932.891	10.734	0	0
516	hornet_2012	o2012	13	2012-09-28	10:33:44	32	jump	11706.75	0	0.999999999868711	NA
517	hornet_2012	o2012	13	2012-09-28	10:33:44	1	begin	0	72.313	0	0
518	hornet_2012	o2012	13	2012-09-28	10:33:44	31	rest	11697.469	9.281	0	0
519	hornet_2012	o2012	13	2012-09-28	10:33:44	34	jump	12812.485	0	0.999999999868711	NA
520	hornet_2012	o2012	13	2012-10-04	10:05:07	18	flight	6098.172	1905.438	3582.99999952959	1.87988273537618
521	hornet_2012	o2012	13	2012-10-04	10:05:07	41	rest	25021.125	6.782	0	0
522	hornet_2012	o2012	13	2012-10-04	10:05:07	17	rest	4945.766	1152.406	0	0
523	hornet_2012	o2012	13	2012-10-04	10:05:07	3	rest	3.266	61.109	0	0
524	hornet_2012	o2012	13	2012-10-04	10:05:07	2	jump	3.266	0	0.999999999868711	NA
525	hornet_2012	o2012	13	2012-10-04	10:05:07	42	jump	25027.907	0	0.999999999868711	NA
526	hornet_2012	o2012	13	2012-10-04	10:05:07	40	flight	23454.829	1566.296	3202.99999957948	2.0443134628318
527	hornet_2012	o2012	13	2012-10-04	10:05:07	16	jump	4945.766	0	0.999999999868711	NA
528	hornet_2012	o2012	13	2012-10-04	10:05:07	15	rest	4935.469	10.297	0	0
529	hornet_2012	o2012	13	2012-10-04	10:05:07	11	rest	2063.375	151.485	0	0
530	hornet_2012	o2012	13	2012-10-04	10:05:07	39	rest	21444.079	2010.75	0	0
531	hornet_2012	o2012	13	2012-10-04	10:05:07	45	end	25037.657	3413	0	0
532	hornet_2012	o2012	13	2012-10-04	10:05:07	13	rest	4927.469	8	0	0
533	hornet_2012	o2012	13	2012-10-04	10:05:07	38	jump	21444.079	0	0.999999999868711	NA
534	hornet_2012	o2012	13	2012-10-04	10:05:07	4	flight	64.375	1972.594	2101.99999972403	1.0650949966005
535	hornet_2012	o2012	13	2012-10-04	10:05:07	43	rest	25027.907	9.75	0	0
536	hornet_2012	o2012	13	2012-10-04	10:05:07	44	jump	25037.657	0	0.999999999868711	NA
537	hornet_2012	o2012	13	2012-10-04	10:05:07	6	jump	2045.688	0	0.999999999868711	NA
538	hornet_2012	o2012	13	2012-10-04	10:05:07	36	jump	21426.141	8.75	2.99999999960613	0.228571428541419
539	hornet_2012	o2012	13	2012-10-04	10:05:07	14	jump	4935.469	0	0.999999999868711	NA
540	hornet_2012	o2012	13	2012-10-04	10:05:07	5	rest	2036.969	8.719	0	0
541	hornet_2012	o2012	13	2012-10-04	10:05:07	10	jump	2063.375	0	0.999999999868711	NA
542	hornet_2012	o2012	13	2012-10-04	10:05:07	7	rest	2045.688	8.359	0	0
543	hornet_2012	o2012	13	2012-10-04	10:05:07	30	flight	12972.719	1258.047	1897.99999975081	1.50789278918112
544	hornet_2012	o2012	13	2012-10-04	10:05:07	1	begin	0	3.266	0	0
545	hornet_2012	o2012	13	2012-10-04	10:05:07	37	rest	21434.891	9.188	0	0
546	hornet_2012	o2012	13	2012-10-04	10:05:07	22	jump	8019.391	0	0.999999999868711	NA
547	hornet_2012	o2012	13	2012-10-04	10:05:07	35	rest	21421.125	5.016	0	0
548	hornet_2012	o2012	13	2012-10-04	10:05:07	26	jump	12764.969	0	0.999999999868711	NA
549	hornet_2012	o2012	13	2012-10-04	10:05:07	34	flight	16326.782	5094.343	10346.9999986415	2.03088013481653
550	hornet_2012	o2012	13	2012-10-04	10:05:07	19	rest	8003.61	5.406	0	0
551	hornet_2012	o2012	13	2012-10-04	10:05:07	23	rest	8019.391	2817.516	0	0
552	hornet_2012	o2012	13	2012-10-04	10:05:07	28	jump	12775.235	0	0.999999999868711	NA
553	hornet_2012	o2012	13	2012-10-04	10:05:07	25	rest	12757.625	7.344	0	0
554	hornet_2012	o2012	13	2012-10-04	10:05:07	9	rest	2054.047	9.328	0	0
555	hornet_2012	o2012	13	2012-10-04	10:05:07	8	jump	2054.047	0	0.999999999868711	NA
556	hornet_2012	o2012	13	2012-10-04	10:05:07	33	rest	14240.594	2086.188	0	0
557	hornet_2012	o2012	13	2012-10-04	10:05:07	27	rest	12764.969	10.266	0	0
558	hornet_2012	o2012	13	2012-10-04	10:05:07	21	rest	8009.016	10.375	0	0
559	hornet_2012	o2012	13	2012-10-04	10:05:07	20	jump	8009.016	0	0.999999999868711	NA
560	hornet_2012	o2012	13	2012-10-04	10:05:07	12	flight	2214.86	2712.609	4122.99999945869	1.51957027328997
561	hornet_2012	o2012	13	2012-10-04	10:05:07	31	rest	14230.766	9.828	0	0
562	hornet_2012	o2012	13	2012-10-04	10:05:07	29	rest	12775.235	197.484	0	0
563	hornet_2012	o2012	13	2012-10-04	10:05:07	24	flight	10836.907	1920.718	3100.99999959287	1.61397977193581
564	hornet_2012	o2012	13	2012-10-04	10:05:07	32	jump	14240.594	0	0.999999999868711	NA
565	hornet_2012	o2012	13	2012-10-15	10:40:42	4	jump	1715.891	0	0.999999999868711	NA
566	hornet_2012	o2012	13	2012-10-15	10:40:42	27	rest	13425.344	4797.016	0	0
567	hornet_2012	o2012	13	2012-10-15	10:40:42	37	rest	23101.11	9.375	0	0
568	hornet_2012	o2012	13	2012-10-15	10:40:42	2	flight	65.453	1643.985	1645.9999997839	1.00061740209554
569	hornet_2012	o2012	13	2012-10-15	10:40:42	35	rest	23093.656	7.454	0	0
570	hornet_2012	o2012	13	2012-10-15	10:40:42	5	rest	1715.891	10	0	0
571	hornet_2012	o2012	13	2012-10-15	10:40:42	3	rest	1709.438	6.453	0	0
572	hornet_2012	o2012	13	2012-10-15	10:40:42	39	end	23110.485	3825	0	0
573	hornet_2012	o2012	13	2012-10-15	10:40:42	25	rest	13416.031	9.313	0	0
574	hornet_2012	o2012	13	2012-10-15	10:40:42	23	rest	13408.344	7.687	0	0
575	hornet_2012	o2012	13	2012-10-15	10:40:42	1	begin	0	65.453	0	0
576	hornet_2012	o2012	13	2012-10-15	10:40:42	36	jump	23101.11	0	0.999999999868711	NA
577	hornet_2012	o2012	13	2012-10-15	10:40:42	20	flight	8983.985	4418.39	6350.99999916618	1.43717507942176
578	hornet_2012	o2012	13	2012-10-15	10:40:42	24	jump	13416.031	0	0.999999999868711	NA
579	hornet_2012	o2012	13	2012-10-15	10:40:42	22	jump	13408.344	0	0.999999999868711	NA
580	hornet_2012	o2012	13	2012-10-15	10:40:42	34	flight	22340.11	753.546	1334.99999982473	1.77029670361844
581	hornet_2012	o2012	13	2012-10-15	10:40:42	26	jump	13425.344	0	0.999999999868711	NA
582	hornet_2012	o2012	13	2012-10-15	10:40:42	28	jump	18222.36	4.015	1.99999999973742	0.24906600245796
583	hornet_2012	o2012	13	2012-10-15	10:40:42	29	rest	18226.375	6.094	0	0
584	hornet_2012	o2012	13	2012-10-15	10:40:42	21	rest	13402.375	5.969	0	0
585	hornet_2012	o2012	13	2012-10-15	10:40:42	33	rest	18241.985	4098.125	0	0
586	hornet_2012	o2012	13	2012-10-15	10:40:42	13	rest	5196.61	6.156	0	0
587	hornet_2012	o2012	13	2012-10-15	10:40:42	12	flight	4491.047	705.563	1092.9999998565	1.54770020516472
588	hornet_2012	o2012	13	2012-10-15	10:40:42	15	rest	5202.766	7.562	0	0
589	hornet_2012	o2012	13	2012-10-15	10:40:42	6	jump	1725.891	0	0.999999999868711	NA
590	hornet_2012	o2012	13	2012-10-15	10:40:42	18	jump	5219.516	0	0.999999999868711	NA
591	hornet_2012	o2012	13	2012-10-15	10:40:42	16	jump	5210.328	0	0.999999999868711	NA
592	hornet_2012	o2012	13	2012-10-15	10:40:42	11	rest	4427.703	63.344	0	0
593	hornet_2012	o2012	13	2012-10-15	10:40:42	32	jump	18241.985	0	0.999999999868711	NA
594	hornet_2012	o2012	13	2012-10-15	10:40:42	19	rest	5219.516	3764.469	0	0
595	hornet_2012	o2012	13	2012-10-15	10:40:42	14	jump	5202.766	0	0.999999999868711	NA
596	hornet_2012	o2012	13	2012-10-15	10:40:42	10	jump	4427.703	0	0.999999999868711	NA
597	hornet_2012	o2012	13	2012-10-15	10:40:42	9	rest	4418.688	9.015	0	0
598	hornet_2012	o2012	13	2012-10-15	10:40:42	30	jump	18232.469	0	0.999999999868711	NA
599	hornet_2012	o2012	13	2012-10-15	10:40:42	17	rest	5210.328	9.188	0	0
600	hornet_2012	o2012	13	2012-10-15	10:40:42	7	rest	1725.891	2692.797	0	0
601	hornet_2012	o2012	13	2012-10-15	10:40:42	8	jump	4418.688	0	0.999999999868711	NA
602	hornet_2012	o2012	13	2012-10-15	10:40:42	31	rest	18232.469	9.516	0	0
603	hornet_2012	o2012	13	2012-10-15	10:40:42	38	jump	23110.485	0	0.999999999868711	NA
604	hornet_2012	o2012	13	2012-10-17	10:17:37	17	rest	13192.969	1059.656	0	0
605	hornet_2012	o2012	13	2012-10-17	10:17:37	1	begin	0	80.641	0	0
606	hornet_2012	o2012	13	2012-10-17	10:17:37	14	jump	13182.781	0	0.999999999868711	NA
607	hornet_2012	o2012	13	2012-10-17	10:17:37	38	jump	25587.141	0	0.999999999868711	NA
608	hornet_2012	o2012	13	2012-10-17	10:17:37	16	jump	13192.969	0	0.999999999868711	NA
609	hornet_2012	o2012	13	2012-10-17	10:17:37	13	rest	13174.031	8.75	0	0
610	hornet_2012	o2012	13	2012-10-17	10:17:37	37	rest	25576.844	10.297	0	0
611	hornet_2012	o2012	13	2012-10-17	10:17:37	10	jump	4895.766	0	0.999999999868711	NA
612	hornet_2012	o2012	13	2012-10-17	10:17:37	3	rest	1455.61	7.781	0	0
613	hornet_2012	o2012	13	2012-10-17	10:17:37	39	end	25587.141	2255	0	0
614	hornet_2012	o2012	13	2012-10-17	10:17:37	12	flight	8963.781	4210.25	6914.99999909213	1.64218276802856
615	hornet_2012	o2012	13	2012-10-17	10:17:37	36	jump	25576.844	0	0.999999999868711	NA
616	hornet_2012	o2012	13	2012-10-17	10:17:37	15	rest	13182.781	10.188	0	0
617	hornet_2012	o2012	13	2012-10-17	10:17:37	34	flight	24570.328	997.141	1520.99999980031	1.52435813972191
618	hornet_2012	o2012	13	2012-10-17	10:17:37	33	rest	24336.656	233.672	0	0
619	hornet_2012	o2012	13	2012-10-17	10:17:37	31	rest	24326.547	10.109	0	0
620	hornet_2012	o2012	13	2012-10-17	10:17:37	8	jump	4890.719	0	0.999999999868711	NA
621	hornet_2012	o2012	13	2012-10-17	10:17:37	29	rest	18797.688	3719.187	0	0
622	hornet_2012	o2012	13	2012-10-17	10:17:37	4	jump	1463.391	0	0.999999999868711	NA
623	hornet_2012	o2012	13	2012-10-17	10:17:37	2	flight	80.641	1374.969	2310.99999969659	1.68003787699702
624	hornet_2012	o2012	13	2012-10-17	10:17:37	35	rest	25567.469	9.375	0	0
625	hornet_2012	o2012	13	2012-10-17	10:17:37	23	rest	18447.313	10.422	0	0
626	hornet_2012	o2012	13	2012-10-17	10:17:37	22	flight	17993.391	453.922	599.999999921226	1.31960997687126
627	hornet_2012	o2012	13	2012-10-17	10:17:37	32	jump	24336.656	0	0.999999999868711	NA
628	hornet_2012	o2012	13	2012-10-17	10:17:37	7	rest	1473.656	3417.063	0	0
629	hornet_2012	o2012	13	2012-10-17	10:17:37	11	rest	4895.766	4068.015	0	0
630	hornet_2012	o2012	13	2012-10-17	10:17:37	9	rest	4890.719	5.047	0	0
631	hornet_2012	o2012	13	2012-10-17	10:17:37	20	jump	15855.61	0	0.999999999868711	NA
632	hornet_2012	o2012	13	2012-10-17	10:17:37	24	jump	18457.735	0	0.999999999868711	NA
633	hornet_2012	o2012	13	2012-10-17	10:17:37	6	jump	1473.656	0	0.999999999868711	NA
634	hornet_2012	o2012	13	2012-10-17	10:17:37	21	rest	15855.61	2137.781	0	0
635	hornet_2012	o2012	13	2012-10-17	10:17:37	28	jump	18797.688	0	0.999999999868711	NA
636	hornet_2012	o2012	13	2012-10-17	10:17:37	27	rest	18787.688	10	0	0
637	hornet_2012	o2012	13	2012-10-17	10:17:37	5	rest	1463.391	10.265	0	0
638	hornet_2012	o2012	13	2012-10-17	10:17:37	18	flight	14252.625	1593.781	2161.99999971615	1.35589519495858
639	hornet_2012	o2012	13	2012-10-17	10:17:37	30	flight	22516.875	1809.672	2761.99999963738	1.52569084322325
640	hornet_2012	o2012	13	2012-10-17	10:17:37	19	rest	15846.406	9.204	0	0
641	hornet_2012	o2012	13	2012-10-17	10:17:37	26	jump	18787.688	0	0.999999999868711	NA
642	hornet_2012	o2012	13	2012-10-17	10:17:37	25	rest	18457.735	329.953	0	0
643	hornet_2012	o2012	13	2012-09-14	11:10:13	97	rest	20063.765	257.453	0	0
644	hornet_2012	o2012	13	2012-09-14	11:10:13	96	flight	18572.562	1491.203	2378.99999968766	1.59468563279969
645	hornet_2012	o2012	13	2012-09-14	11:10:13	18	flight	4528.453	451.39	541.999999928841	1.19852012656234
646	hornet_2012	o2012	13	2012-09-14	11:10:13	57	rest	10960.218	11.5	0	0
647	hornet_2012	o2012	13	2012-09-14	11:10:13	58	jump	10971.718	0	0.999999999868711	NA
648	hornet_2012	o2012	13	2012-09-14	11:10:13	95	rest	18492.156	80.406	0	0
649	hornet_2012	o2012	13	2012-09-14	11:10:13	99	rest	20657.312	19.453	0	0
650	hornet_2012	o2012	13	2012-09-14	11:10:13	30	jump	8499.312	0	0.999999999868711	NA
651	hornet_2012	o2012	13	2012-09-14	11:10:13	131	end	24965.109	249	0	0
652	hornet_2012	o2012	13	2012-09-14	11:10:13	20	jump	4988.984	0	0.999999999868711	NA
653	hornet_2012	o2012	13	2012-09-14	11:10:13	68	jump	11623.64	0	0.999999999868711	NA
654	hornet_2012	o2012	13	2012-09-14	11:10:13	98	flight	20321.218	336.094	449.99999994092	1.33593577969571
655	hornet_2012	o2012	13	2012-09-14	11:10:13	66	jump	11098.718	0	0.999999999868711	NA
656	hornet_2012	o2012	13	2012-09-14	11:10:13	92	jump	17927.25	0	0.999999999868711	NA
657	hornet_2012	o2012	13	2012-09-14	11:10:13	35	rest	8683.609	7.203	0	0
658	hornet_2012	o2012	13	2012-09-14	11:10:13	67	rest	11098.718	524.922	0	0
659	hornet_2012	o2012	13	2012-09-14	11:10:13	36	flight	8690.812	143.844	146.9999999807	1.01498845958699
660	hornet_2012	o2012	13	2012-09-14	11:10:13	91	rest	17920.187	7.063	0	0
661	hornet_2012	o2012	13	2012-09-14	11:10:13	34	flight	8667.484	16.125	13.999999998162	0.80620155028175
662	hornet_2012	o2012	13	2012-09-14	11:10:13	19	rest	4979.843	9.141	0	0
663	hornet_2012	o2012	13	2012-09-14	11:10:13	93	rest	17927.25	564.906	0	0
664	hornet_2012	o2012	13	2012-09-14	11:10:13	87	rest	15356.078	6.078	0	0
665	hornet_2012	o2012	13	2012-09-14	11:10:13	105	rest	20790.468	7.766	0	0
666	hornet_2012	o2012	13	2012-09-14	11:10:13	56	flight	10836.734	123.484	111.999999985296	0.898901881907186
667	hornet_2012	o2012	13	2012-09-14	11:10:13	69	rest	11623.64	10.813	0	0
668	hornet_2012	o2012	13	2012-09-14	11:10:13	17	rest	4494.828	33.625	0	0
669	hornet_2012	o2012	13	2012-09-14	11:10:13	61	rest	11041.609	5.625	0	0
670	hornet_2012	o2012	13	2012-09-14	11:10:13	38	jump	8844.531	0	0.999999999868711	NA
671	hornet_2012	o2012	13	2012-09-14	11:10:13	90	jump	17914.75	5.437	2.99999999960613	0.367849917185473
672	hornet_2012	o2012	13	2012-09-14	11:10:13	86	flight	15238.218	117.86	111.999999985296	0.9417953502921
673	hornet_2012	o2012	13	2012-09-14	11:10:13	27	rest	8464.281	5.953	0	0
674	hornet_2012	o2012	13	2012-09-14	11:10:13	94	jump	18492.156	0	0.999999999868711	NA
675	hornet_2012	o2012	13	2012-09-14	11:10:13	31	rest	8499.312	9.735	0	0
676	hornet_2012	o2012	13	2012-09-14	11:10:13	55	rest	10827.172	9.562	0	0
677	hornet_2012	o2012	13	2012-09-14	11:10:13	70	jump	11634.453	2.422	1.99999999973742	0.412881915717883
678	hornet_2012	o2012	13	2012-09-14	11:10:13	71	rest	11636.875	5.437	0	0
679	hornet_2012	o2012	13	2012-09-14	11:10:13	59	rest	10971.718	35.625	0	0
680	hornet_2012	o2012	13	2012-09-14	11:10:13	60	flight	11007.343	34.266	22.9999999969803	0.642035837188806
681	hornet_2012	o2012	13	2012-09-14	11:10:13	63	rest	11047.234	7.375	0	0
682	hornet_2012	o2012	13	2012-09-14	11:10:13	11	rest	4315.218	9.266	0	0
683	hornet_2012	o2012	13	2012-09-14	11:10:13	89	rest	15731	2183.75	0	0
684	hornet_2012	o2012	13	2012-09-14	11:10:13	65	rest	11063.531	35.187	0	0
685	hornet_2012	o2012	13	2012-09-14	11:10:13	26	flight	8214.953	249.328	234.999999969147	0.938522749026496
686	hornet_2012	o2012	13	2012-09-14	11:10:13	84	jump	15221.281	7.828	5.99999999921226	0.638732754131777
687	hornet_2012	o2012	13	2012-09-14	11:10:13	104	flight	20772.437	18.031	16.9999999977681	0.887360656530385
688	hornet_2012	o2012	13	2012-09-14	11:10:13	15	rest	4489.078	5.75	0	0
689	hornet_2012	o2012	13	2012-09-14	11:10:13	14	jump	4479.359	9.719	3.99999999947484	0.308673731824892
690	hornet_2012	o2012	13	2012-09-14	11:10:13	16	jump	4494.828	0	0.999999999868711	NA
691	hornet_2012	o2012	13	2012-09-14	11:10:13	33	rest	8659.718	7.766	0	0
692	hornet_2012	o2012	13	2012-09-14	11:10:13	106	flight	20798.234	544.484	789.999999896281	1.4490783932979
693	hornet_2012	o2012	13	2012-09-14	11:10:13	37	rest	8834.656	9.875	0	0
694	hornet_2012	o2012	13	2012-09-14	11:10:13	83	rest	15213.906	7.375	0	0
695	hornet_2012	o2012	13	2012-09-14	11:10:13	101	rest	20676.765	8.891	0	0
696	hornet_2012	o2012	13	2012-09-14	11:10:13	127	rest	24935.125	9.562	0	0
697	hornet_2012	o2012	13	2012-09-14	11:10:13	12	flight	4324.484	126.578	153.999999979781	1.20874085528222
698	hornet_2012	o2012	13	2012-09-14	11:10:13	128	jump	24944.687	9.797	5.99999999921226	0.510360314314949
699	hornet_2012	o2012	13	2012-09-14	11:10:13	25	rest	8209.297	5.656	0	0
700	hornet_2012	o2012	13	2012-09-14	11:10:13	85	rest	15229.109	9.109	0	0
701	hornet_2012	o2012	13	2012-09-14	11:10:13	29	rest	8494.031	5.281	0	0
702	hornet_2012	o2012	13	2012-09-14	11:10:13	103	rest	20685.656	86.781	0	0
703	hornet_2012	o2012	13	2012-09-14	11:10:13	32	flight	8509.047	150.671	161.999999978731	1.06855333792742
704	hornet_2012	o2012	13	2012-09-14	11:10:13	112	flight	21520.906	450.172	616.999999918994	1.36836586886596
705	hornet_2012	o2012	13	2012-09-14	11:10:13	114	jump	21976.25	0	0.999999999868711	NA
706	hornet_2012	o2012	13	2012-09-14	11:10:13	21	rest	4988.984	2475.625	0	0
707	hornet_2012	o2012	13	2012-09-14	11:10:13	100	jump	20676.765	0	0.999999999868711	NA
708	hornet_2012	o2012	13	2012-09-14	11:10:13	82	flight	14930.078	283.828	301.999999960351	1.06050143030456
709	hornet_2012	o2012	13	2012-09-14	11:10:13	24	jump	8209.297	0	0.999999999868711	NA
710	hornet_2012	o2012	13	2012-09-14	11:10:13	64	jump	11054.609	8.922	4.99999999934355	0.448329970799691
711	hornet_2012	o2012	13	2012-09-14	11:10:13	2	flight	0	1283.156	2240.99999970578	1.74569576864069
712	hornet_2012	o2012	13	2012-09-14	11:10:13	40	flight	8852.422	532.375	486.999999936062	0.912890349727529
713	hornet_2012	o2012	13	2012-09-14	11:10:13	129	rest	24954.484	10.625	0	0
714	hornet_2012	o2012	13	2012-09-14	11:10:13	88	flight	15362.156	368.844	439.999999942233	1.19020507299119
715	hornet_2012	o2012	13	2012-09-14	11:10:13	13	rest	4451.062	28.297	0	0
716	hornet_2012	o2012	13	2012-09-14	11:10:13	54	flight	10710.859	116.313	105.999999986083	0.902736581347008
717	hornet_2012	o2012	13	2012-09-14	11:10:13	76	jump	14623.984	0	0.999999999868711	NA
718	hornet_2012	o2012	13	2012-09-14	11:10:13	10	flight	2749.031	1566.187	2757.9999996379	1.76032619325664
719	hornet_2012	o2012	13	2012-09-14	11:10:13	43	rest	9413.609	7.328	0	0
720	hornet_2012	o2012	13	2012-09-14	11:10:13	22	flight	7464.609	737.016	794.999999895625	1.0773171815751
721	hornet_2012	o2012	13	2012-09-14	11:10:13	62	jump	11047.234	0	0.999999999868711	NA
722	hornet_2012	o2012	13	2012-09-14	11:10:13	111	rest	21513.328	7.578	0	0
723	hornet_2012	o2012	13	2012-09-14	11:10:13	51	rest	10681.734	7.547	0	0
724	hornet_2012	o2012	13	2012-09-14	11:10:13	1	begin	0	0	0	NA
725	hornet_2012	o2012	13	2012-09-14	11:10:13	50	jump	10675.218	6.516	2.99999999960613	0.30693677098487
726	hornet_2012	o2012	13	2012-09-14	11:10:13	39	rest	8844.531	7.891	0	0
727	hornet_2012	o2012	13	2012-09-14	11:10:13	28	flight	8470.234	23.797	22.9999999969803	0.924486279661791
728	hornet_2012	o2012	13	2012-09-14	11:10:13	102	jump	20685.656	0	0.999999999868711	NA
729	hornet_2012	o2012	13	2012-09-14	11:10:13	113	rest	21971.078	5.172	0	0
730	hornet_2012	o2012	13	2012-09-14	11:10:13	3	rest	1283.156	6.953	0	0
731	hornet_2012	o2012	13	2012-09-14	11:10:13	23	rest	8201.625	7.672	0	0
732	hornet_2012	o2012	13	2012-09-14	11:10:13	110	flight	21376.515	136.813	173.999999977156	1.26449971842798
733	hornet_2012	o2012	13	2012-09-14	11:10:13	109	rest	21348.828	27.687	0	0
734	hornet_2012	o2012	13	2012-09-14	11:10:13	121	rest	23814.703	5.594	0	0
735	hornet_2012	o2012	13	2012-09-14	11:10:13	78	flight	14630.515	241.672	264.999999965208	1.09238968504973
736	hornet_2012	o2012	13	2012-09-14	11:10:13	130	jump	24965.109	0	0.999999999868711	NA
737	hornet_2012	o2012	13	2012-09-14	11:10:13	80	flight	14878.609	39.531	37.999999995011	0.935974298528809
738	hornet_2012	o2012	13	2012-09-14	11:10:13	115	rest	21976.25	1141.218	0	0
739	hornet_2012	o2012	13	2012-09-14	11:10:13	117	rest	23648.047	8.5	0	0
740	hornet_2012	o2012	13	2012-09-14	11:10:13	107	rest	21342.718	6.11	0	0
741	hornet_2012	o2012	13	2012-09-14	11:10:13	53	rest	10703.078	7.781	0	0
742	hornet_2012	o2012	13	2012-09-14	11:10:13	125	rest	24926.015	9.11	0	0
743	hornet_2012	o2012	13	2012-09-14	11:10:13	4	flight	1290.109	26.094	17.9999999976368	0.65149076407481
744	hornet_2012	o2012	13	2012-09-14	11:10:13	5	rest	1316.203	6.594	0	0
745	hornet_2012	o2012	13	2012-09-14	11:10:13	126	jump	24935.125	0	0.999999999868711	NA
746	hornet_2012	o2012	13	2012-09-14	11:10:13	42	flight	9390.515	23.094	9.99999999868711	0.389711613354915
747	hornet_2012	o2012	13	2012-09-14	11:10:13	47	rest	9990.312	5.25	0	0
748	hornet_2012	o2012	13	2012-09-14	11:10:13	79	rest	14872.187	6.422	0	0
749	hornet_2012	o2012	13	2012-09-14	11:10:13	52	jump	10689.281	13.797	8.9999999988184	0.579836196198426
750	hornet_2012	o2012	13	2012-09-14	11:10:13	9	rest	1613.828	1135.203	0	0
751	hornet_2012	o2012	13	2012-09-14	11:10:13	46	flight	9598.312	392	355.999999953261	0.905612244779063
752	hornet_2012	o2012	13	2012-09-14	11:10:13	45	rest	9592.14	6.172	0	0
753	hornet_2012	o2012	13	2012-09-14	11:10:13	81	rest	14918.14	11.938	0	0
754	hornet_2012	o2012	13	2012-09-14	11:10:13	108	jump	21348.828	0	0.999999999868711	NA
755	hornet_2012	o2012	13	2012-09-14	11:10:13	41	rest	9384.797	5.718	0	0
756	hornet_2012	o2012	13	2012-09-14	11:10:13	122	flight	23820.297	134.656	127.999999983195	0.943144011283019
757	hornet_2012	o2012	13	2012-09-14	11:10:13	124	flight	23966.234	959.781	1815.99999976158	1.89105639699234
758	hornet_2012	o2012	13	2012-09-14	11:10:13	44	flight	9420.937	171.203	157.999999979256	0.917040005019698
759	hornet_2012	o2012	13	2012-09-14	11:10:13	118	jump	23656.547	0	0.999999999868711	NA
760	hornet_2012	o2012	13	2012-09-14	11:10:13	6	flight	1322.797	46.875	41.9999999944858	0.874666666551832
761	hornet_2012	o2012	13	2012-09-14	11:10:13	8	flight	1375.625	238.203	275.999999963764	1.1544774833394
762	hornet_2012	o2012	13	2012-09-14	11:10:13	7	rest	1369.672	5.953	0	0
763	hornet_2012	o2012	13	2012-09-14	11:10:13	123	rest	23954.953	11.281	0	0
764	hornet_2012	o2012	13	2012-09-14	11:10:13	116	flight	23117.468	530.579	688.999999909542	1.29669662747616
765	hornet_2012	o2012	13	2012-09-14	11:10:13	72	jump	11642.312	10.781	4.99999999934355	0.371023096139027
766	hornet_2012	o2012	13	2012-09-14	11:10:13	75	rest	14614.828	9.156	0	0
767	hornet_2012	o2012	13	2012-09-14	11:10:13	74	flight	13047.687	1567.141	2629.99999965471	1.67757719289767
768	hornet_2012	o2012	13	2012-09-14	11:10:13	77	rest	14623.984	6.531	0	0
769	hornet_2012	o2012	13	2012-09-14	11:10:13	48	flight	9995.562	672.875	599.999999921226	0.890209920002017
770	hornet_2012	o2012	13	2012-09-14	11:10:13	73	rest	11653.093	1394.594	0	0
771	hornet_2012	o2012	13	2012-09-14	11:10:13	49	rest	10668.437	6.781	0	0
772	hornet_2012	o2012	13	2012-09-14	11:10:13	120	flight	23795.828	18.875	18.9999999975055	0.953642383980757
773	hornet_2012	o2012	13	2012-09-14	11:10:13	119	rest	23656.547	139.281	0	0
774	hornet_2012	o2012	13	2012-10-23	10:06:36	9	rest	10250.422	10262.046	0	0
775	hornet_2012	o2012	13	2012-10-23	10:06:36	12	flight	20512.484	2908.531	5454.99999928382	1.87551722821033
776	hornet_2012	o2012	13	2012-10-23	10:06:36	10	jump	20512.468	0	0.999999999868711	NA
777	hornet_2012	o2012	13	2012-10-23	10:06:36	8	jump	10250.422	0	0.999999999868711	NA
778	hornet_2012	o2012	13	2012-10-23	10:06:36	11	error	20512.468	0.016	0.999999999868711	NA
779	hornet_2012	o2012	13	2012-10-23	10:06:36	15	end	23427.609	4933	0	0
780	hornet_2012	o2012	13	2012-10-23	10:06:36	7	rest	10241.859	8.563	0	0
781	hornet_2012	o2012	13	2012-10-23	10:06:36	5	rest	4604.14	1774.375	0	0
782	hornet_2012	o2012	13	2012-10-23	10:06:36	3	rest	108	21.828	0	0
783	hornet_2012	o2012	13	2012-10-23	10:06:36	2	jump	108	0	0.999999999868711	NA
784	hornet_2012	o2012	13	2012-10-23	10:06:36	6	flight	6378.515	3863.344	7035.99999907625	1.82096132238713
785	hornet_2012	o2012	13	2012-10-23	10:06:36	4	flight	129.828	4474.312	8586.99999887262	1.91895424343961
786	hornet_2012	o2012	13	2012-10-23	10:06:36	14	jump	23427.609	0	0.999999999868711	NA
787	hornet_2012	o2012	13	2012-10-23	10:06:36	1	begin	0	108	0	0
788	hornet_2012	o2012	13	2012-10-23	10:06:36	13	rest	23421.015	6.594	0	0
789	hornet_2012	o2012	13	2012-09-21	09:39:29	8	flight	5787.39	250.578	383.999999949585	1.52846618597689
790	hornet_2012	o2012	13	2012-09-21	09:39:29	30	jump	8210.109	0	0.999999999868711	NA
791	hornet_2012	o2012	13	2012-09-21	09:39:29	108	flight	24683.484	1657.188	3197.99999958014	1.92917158438286
792	hornet_2012	o2012	13	2012-09-21	09:39:29	39	rest	10744.343	6.11	0	0
793	hornet_2012	o2012	13	2012-09-21	09:39:29	31	rest	8210.109	5.563	0	0
794	hornet_2012	o2012	13	2012-09-21	09:39:29	32	flight	8215.672	13.75	11.9999999984245	0.799999999894969
795	hornet_2012	o2012	13	2012-09-21	09:39:29	85	rest	19829.984	6.578	0	0
796	hornet_2012	o2012	13	2012-09-21	09:39:29	68	flight	14119.328	114.672	158.999999979125	1.37784289084743
797	hornet_2012	o2012	13	2012-09-21	09:39:29	121	end	28768.125	1023	0	0
798	hornet_2012	o2012	13	2012-09-21	09:39:29	4	jump	3610.734	0	0.999999999868711	NA
799	hornet_2012	o2012	13	2012-09-21	09:39:29	38	flight	10294.843	449.5	674.99999991138	1.499443826277
800	hornet_2012	o2012	13	2012-09-21	09:39:29	7	rest	5618.297	169.093	0	0
801	hornet_2012	o2012	13	2012-09-21	09:39:29	69	rest	14234	12.797	0	0
802	hornet_2012	o2012	13	2012-09-21	09:39:29	5	rest	3610.734	1067.484	0	0
803	hornet_2012	o2012	13	2012-09-21	09:39:29	70	flight	14246.797	38.859	50.9999999933042	1.28670320886887
804	hornet_2012	o2012	13	2012-09-21	09:39:29	109	rest	26340.672	1382.515	0	0
805	hornet_2012	o2012	13	2012-09-21	09:39:29	105	rest	23479.718	618.485	0	0
806	hornet_2012	o2012	13	2012-09-21	09:39:29	1	begin	0	21	0	0
807	hornet_2012	o2012	13	2012-09-21	09:39:29	119	rest	28688.593	6.235	0	0
808	hornet_2012	o2012	13	2012-09-21	09:39:29	2	flight	21	2448.593	4996.99999934395	2.04035542017154
809	hornet_2012	o2012	13	2012-09-21	09:39:29	120	flight	28694.828	73.297	69.9999999908098	0.941375499555793
810	hornet_2012	o2012	13	2012-09-21	09:39:29	81	rest	14724.328	8.281	0	0
811	hornet_2012	o2012	13	2012-09-21	09:39:29	67	rest	14109.297	10.031	0	0
812	hornet_2012	o2012	13	2012-09-21	09:39:29	27	rest	7132.781	414.266	0	0
813	hornet_2012	o2012	13	2012-09-21	09:39:29	71	rest	14285.656	9.156	0	0
814	hornet_2012	o2012	13	2012-09-21	09:39:29	33	rest	8229.422	6.265	0	0
815	hornet_2012	o2012	13	2012-09-21	09:39:29	114	flight	28348.437	144.656	196.999999974136	1.3549386128074
816	hornet_2012	o2012	13	2012-09-21	09:39:29	6	flight	4678.218	940.079	1688.99999977825	1.79559377433001
817	hornet_2012	o2012	13	2012-09-21	09:39:29	118	flight	28508.437	180.156	204.999999973086	1.13235196148459
818	hornet_2012	o2012	13	2012-09-21	09:39:29	117	rest	28502.578	5.859	0	0
819	hornet_2012	o2012	13	2012-09-21	09:39:29	29	rest	7547.047	663.062	0	0
820	hornet_2012	o2012	13	2012-09-21	09:39:29	24	flight	7091.312	33.844	30.99999999593	0.886420044795571
821	hornet_2012	o2012	13	2012-09-21	09:39:29	106	jump	24098.203	2.25	1.99999999973742	0.444444444386093
822	hornet_2012	o2012	13	2012-09-21	09:39:29	3	rest	2469.593	1141.141	0	0
823	hornet_2012	o2012	13	2012-09-21	09:39:29	86	flight	19836.562	1410.86	2473.99999967519	1.75283160602421
824	hornet_2012	o2012	13	2012-09-21	09:39:29	80	flight	14677.968	46.36	42.9999999943546	0.905953407991498
825	hornet_2012	o2012	13	2012-09-21	09:39:29	113	rest	28327.828	20.609	0	0
826	hornet_2012	o2012	13	2012-09-21	09:39:29	115	rest	28493.093	9.485	0	0
827	hornet_2012	o2012	13	2012-09-21	09:39:29	26	jump	7132.781	0	0.999999999868711	NA
828	hornet_2012	o2012	13	2012-09-21	09:39:29	59	rest	11653.922	5.14	0	0
829	hornet_2012	o2012	13	2012-09-21	09:39:29	66	flight	13449.656	659.641	1126.99999985204	1.70698910445556
830	hornet_2012	o2012	13	2012-09-21	09:39:29	82	flight	14732.609	42.953	43.9999999942233	1.00109421913148
831	hornet_2012	o2012	13	2012-09-21	09:39:29	107	rest	24100.453	583.031	0	0
832	hornet_2012	o2012	13	2012-09-21	09:39:29	79	rest	14669.687	8.281	0	0
833	hornet_2012	o2012	13	2012-09-21	09:39:29	41	rest	10750.453	11.562	0	0
834	hornet_2012	o2012	13	2012-09-21	09:39:29	34	jump	8235.687	3.906	1.99999999973742	0.256016385015032
835	hornet_2012	o2012	13	2012-09-21	09:39:29	23	rest	7068.718	22.594	0	0
836	hornet_2012	o2012	13	2012-09-21	09:39:29	84	jump	19829.984	0	0.999999999868711	NA
837	hornet_2012	o2012	13	2012-09-21	09:39:29	74	flight	14307.484	131.516	171.999999977418	1.30022202604664
838	hornet_2012	o2012	13	2012-09-21	09:39:29	91	rest	21298.047	5.093	0	0
839	hornet_2012	o2012	13	2012-09-21	09:39:29	60	jump	11659.062	0	0.999999999868711	NA
840	hornet_2012	o2012	13	2012-09-21	09:39:29	37	rest	10284.703	10.14	0	0
841	hornet_2012	o2012	13	2012-09-21	09:39:29	28	jump	7547.047	0	0.999999999868711	NA
842	hornet_2012	o2012	13	2012-09-21	09:39:29	101	rest	23128.812	6.25	0	0
843	hornet_2012	o2012	13	2012-09-21	09:39:29	104	flight	23407.234	72.484	79.9999999894969	1.08989570097716
844	hornet_2012	o2012	13	2012-09-21	09:39:29	83	rest	14775.562	5054.422	0	0
845	hornet_2012	o2012	13	2012-09-21	09:39:29	40	jump	10750.453	0	0.999999999868711	NA
846	hornet_2012	o2012	13	2012-09-21	09:39:29	47	rest	11124.14	5.985	0	0
847	hornet_2012	o2012	13	2012-09-21	09:39:29	110	flight	27723.187	221.813	474.999999937638	2.13693516582782
848	hornet_2012	o2012	13	2012-09-21	09:39:29	112	flight	27945.218	382.61	715.999999905997	1.87135725649093
849	hornet_2012	o2012	13	2012-09-21	09:39:29	35	rest	8239.593	1096.969	0	0
850	hornet_2012	o2012	13	2012-09-21	09:39:29	90	jump	21298.047	0	0.999999999868711	NA
851	hornet_2012	o2012	13	2012-09-21	09:39:29	56	jump	11616.953	16.922	8.9999999988184	0.472757357224304
852	hornet_2012	o2012	13	2012-09-21	09:39:29	75	rest	14439	9.953	0	0
853	hornet_2012	o2012	13	2012-09-21	09:39:29	25	rest	7125.156	7.625	0	0
854	hornet_2012	o2012	13	2012-09-21	09:39:29	78	flight	14592.156	77.531	64.9999999914662	0.825476261000084
855	hornet_2012	o2012	13	2012-09-21	09:39:29	77	rest	14587.047	5.109	0	0
856	hornet_2012	o2012	13	2012-09-21	09:39:29	103	rest	23384.859	22.375	0	0
857	hornet_2012	o2012	13	2012-09-21	09:39:29	65	rest	12513.203	936.453	0	0
858	hornet_2012	o2012	13	2012-09-21	09:39:29	64	jump	12513.203	0	0.999999999868711	NA
859	hornet_2012	o2012	13	2012-09-21	09:39:29	44	flight	10955.125	26.656	31.9999999957987	1.16296518592174
860	hornet_2012	o2012	13	2012-09-21	09:39:29	87	rest	21247.422	5.234	0	0
861	hornet_2012	o2012	13	2012-09-21	09:39:29	72	jump	14294.812	0	0.999999999868711	NA
862	hornet_2012	o2012	13	2012-09-21	09:39:29	58	jump	11651.437	2.485	1.99999999973742	0.402414486868697
863	hornet_2012	o2012	13	2012-09-21	09:39:29	57	rest	11633.875	17.562	0	0
864	hornet_2012	o2012	13	2012-09-21	09:39:29	88	jump	21252.656	0	0.999999999868711	NA
865	hornet_2012	o2012	13	2012-09-21	09:39:29	42	flight	10762.015	184.719	282.999999962845	1.52664317131955
866	hornet_2012	o2012	13	2012-09-21	09:39:29	36	flight	9336.562	948.141	1672.99999978035	1.76345079453424
867	hornet_2012	o2012	13	2012-09-21	09:39:29	62	jump	11665.968	0	0.999999999868711	NA
868	hornet_2012	o2012	13	2012-09-21	09:39:29	100	flight	22556.484	572.328	1089.99999985689	1.90275506328019
869	hornet_2012	o2012	13	2012-09-21	09:39:29	45	rest	10981.781	12.094	0	0
870	hornet_2012	o2012	13	2012-09-21	09:39:29	63	rest	11665.968	847.235	0	0
871	hornet_2012	o2012	13	2012-09-21	09:39:29	46	flight	10993.875	130.265	170.99999997755	1.30503204988048
872	hornet_2012	o2012	13	2012-09-21	09:39:29	73	rest	14294.812	12.672	0	0
873	hornet_2012	o2012	13	2012-09-21	09:39:29	98	flight	21574.515	101.219	136.999999982013	1.34362125670225
874	hornet_2012	o2012	13	2012-09-21	09:39:29	93	rest	21303.14	25.86	0	0
875	hornet_2012	o2012	13	2012-09-21	09:39:29	111	error	27945	0.218	0.999999999868711	NA
876	hornet_2012	o2012	13	2012-09-21	09:39:29	116	jump	28502.578	0	0.999999999868711	NA
877	hornet_2012	o2012	13	2012-09-21	09:39:29	76	flight	14448.953	138.094	169.999999977681	1.22380407532414
878	hornet_2012	o2012	13	2012-09-21	09:39:29	52	flight	11402.578	49.969	54.9999999927791	1.08067001526767
879	hornet_2012	o2012	13	2012-09-21	09:39:29	99	rest	21675.734	880.75	0	0
880	hornet_2012	o2012	13	2012-09-21	09:39:29	89	rest	21252.656	45.391	0	0
881	hornet_2012	o2012	13	2012-09-21	09:39:29	22	jump	7068.718	0	0.999999999868711	NA
882	hornet_2012	o2012	13	2012-09-21	09:39:29	18	flight	6960.39	17.219	17.9999999976368	0.987281491246186
883	hornet_2012	o2012	13	2012-09-21	09:39:29	102	flight	23135.062	249.797	296.999999961007	1.18496218914214
884	hornet_2012	o2012	13	2012-09-21	09:39:29	97	rest	21553.078	21.437	0	0
885	hornet_2012	o2012	13	2012-09-21	09:39:29	61	rest	11659.062	6.906	0	0
886	hornet_2012	o2012	13	2012-09-21	09:39:29	92	jump	21303.14	0	0.999999999868711	NA
887	hornet_2012	o2012	13	2012-09-21	09:39:29	9	rest	6037.968	59.079	0	0
888	hornet_2012	o2012	13	2012-09-21	09:39:29	43	rest	10946.734	8.391	0	0
889	hornet_2012	o2012	13	2012-09-21	09:39:29	13	rest	6425.672	163.343	0	0
890	hornet_2012	o2012	13	2012-09-21	09:39:29	21	rest	7061.468	7.25	0	0
891	hornet_2012	o2012	13	2012-09-21	09:39:29	55	rest	11611.078	5.875	0	0
892	hornet_2012	o2012	13	2012-09-21	09:39:29	54	flight	11466.156	144.922	133.999999982407	0.917735057358707
893	hornet_2012	o2012	13	2012-09-21	09:39:29	96	flight	21360.843	192.235	326.999999957068	1.6958410276859
894	hornet_2012	o2012	13	2012-09-21	09:39:29	51	rest	11396.968	5.61	0	0
895	hornet_2012	o2012	13	2012-09-21	09:39:29	20	flight	6984.734	76.734	77.9999999897594	1.00346652057616
896	hornet_2012	o2012	13	2012-09-21	09:39:29	15	rest	6774	76.265	0	0
897	hornet_2012	o2012	13	2012-09-21	09:39:29	17	rest	6955.25	5.14	0	0
898	hornet_2012	o2012	13	2012-09-21	09:39:29	95	rest	21329	31.843	0	0
899	hornet_2012	o2012	13	2012-09-21	09:39:29	53	rest	11452.547	13.609	0	0
900	hornet_2012	o2012	13	2012-09-21	09:39:29	10	flight	6097.047	318.421	549.999999927791	1.72413251615918
901	hornet_2012	o2012	13	2012-09-21	09:39:29	14	flight	6589.015	184.985	319.999999957987	1.72446414551514
902	hornet_2012	o2012	13	2012-09-21	09:39:29	19	rest	6977.609	7.125	0	0
903	hornet_2012	o2012	13	2012-09-21	09:39:29	94	jump	21329	0	0.999999999868711	NA
904	hornet_2012	o2012	13	2012-09-21	09:39:29	50	flight	11140.75	256.218	287.999999962189	1.12013988073562
905	hornet_2012	o2012	13	2012-09-21	09:39:29	48	jump	11130.125	0	0.999999999868711	NA
906	hornet_2012	o2012	13	2012-09-21	09:39:29	16	flight	6850.265	104.985	172.999999977287	1.63832928492088
907	hornet_2012	o2012	13	2012-09-21	09:39:29	11	rest	6415.468	10.204	0	0
908	hornet_2012	o2012	13	2012-09-21	09:39:29	49	rest	11130.125	10.625	0	0
909	hornet_2012	o2012	13	2012-09-21	09:39:29	12	jump	6425.672	0	0.999999999868711	NA
910	hornet_2012	o2012	13	2012-10-26	10:28:57	6	flight	6019	1072.328	1649.99999978337	1.53777575497749
911	hornet_2012	o2012	13	2012-10-26	10:28:57	7	rest	7091.328	7.015	0	0
912	hornet_2012	o2012	13	2012-10-26	10:28:57	14	jump	22684.125	0	0.999999999868711	NA
913	hornet_2012	o2012	13	2012-10-26	10:28:57	15	end	22684.125	3690	0	0
914	hornet_2012	o2012	13	2012-10-26	10:28:57	2	flight	149	791.187	925.999999878426	1.16912942184156
915	hornet_2012	o2012	13	2012-10-26	10:28:57	8	jump	7098.343	0	0.999999999868711	NA
916	hornet_2012	o2012	13	2012-10-26	10:28:57	3	rest	940.187	7.141	0	0
917	hornet_2012	o2012	13	2012-10-26	10:28:57	9	rest	7098.343	11809.125	0	0
918	hornet_2012	o2012	13	2012-10-26	10:28:57	5	rest	947.328	5071.672	0	0
919	hornet_2012	o2012	13	2012-10-26	10:28:57	11	rest	20105.593	9.282	0	0
920	hornet_2012	o2012	13	2012-10-26	10:28:57	4	jump	947.328	0	0.999999999868711	NA
921	hornet_2012	o2012	13	2012-10-26	10:28:57	10	flight	18907.468	1198.125	1846.99999975751	1.54074074053846
922	hornet_2012	o2012	13	2012-10-26	10:28:57	12	jump	20114.875	0	0.999999999868711	NA
923	hornet_2012	o2012	13	2012-10-26	10:28:57	1	begin	0	149	0	0
924	hornet_2012	o2012	13	2012-10-26	10:28:57	13	rest	20114.875	2569.25	0	0
925	hornet_2012	o2012	13	2012-10-29	09:58:29	25	end	23122.829	27	0	0
926	hornet_2012	o2012	13	2012-10-29	09:58:29	5	rest	50.11	5534.547	0	0
927	hornet_2012	o2012	13	2012-10-29	09:58:29	8	jump	12565.047	0	0.999999999868711	NA
928	hornet_2012	o2012	13	2012-10-29	09:58:29	1	begin	0	38	0	0
929	hornet_2012	o2012	13	2012-10-29	09:58:29	4	jump	50.11	0	0.999999999868711	NA
930	hornet_2012	o2012	13	2012-10-29	09:58:29	12	jump	12578.766	0	0.999999999868711	NA
931	hornet_2012	o2012	13	2012-10-29	09:58:29	2	jump	38	0	0.999999999868711	NA
932	hornet_2012	o2012	13	2012-10-29	09:58:29	19	rest	17768.969	910.422	0	0
933	hornet_2012	o2012	13	2012-10-29	09:58:29	3	rest	38	12.11	0	0
934	hornet_2012	o2012	13	2012-10-29	09:58:29	7	rest	5584.657	6980.39	0	0
935	hornet_2012	o2012	13	2012-10-29	09:58:29	18	jump	17768.969	0	0.999999999868711	NA
936	hornet_2012	o2012	13	2012-10-29	09:58:29	11	rest	12570.625	8.141	0	0
937	hornet_2012	o2012	13	2012-10-29	09:58:29	6	jump	5584.657	0	0.999999999868711	NA
938	hornet_2012	o2012	13	2012-10-29	09:58:29	15	rest	17755.032	6.812	0	0
939	hornet_2012	o2012	13	2012-10-29	09:58:29	14	jump	17755.032	0	0.999999999868711	NA
940	hornet_2012	o2012	13	2012-10-29	09:58:29	17	rest	17761.844	7.125	0	0
941	hornet_2012	o2012	13	2012-10-29	09:58:29	24	jump	23122.829	0	0.999999999868711	NA
942	hornet_2012	o2012	13	2012-10-29	09:58:29	16	jump	17761.844	0	0.999999999868711	NA
943	hornet_2012	o2012	13	2012-10-29	09:58:29	23	rest	22086.719	1036.11	0	0
944	hornet_2012	o2012	13	2012-10-29	09:58:29	13	rest	12578.766	5176.266	0	0
945	hornet_2012	o2012	13	2012-10-29	09:58:29	22	jump	22086.719	0	0.999999999868711	NA
946	hornet_2012	o2012	13	2012-10-29	09:58:29	21	rest	18679.391	3407.328	0	0
947	hornet_2012	o2012	13	2012-10-29	09:58:29	10	jump	12570.625	0	0.999999999868711	NA
948	hornet_2012	o2012	13	2012-10-29	09:58:29	9	rest	12565.047	5.578	0	0
949	hornet_2012	o2012	13	2012-10-29	09:58:29	20	jump	18679.391	0	0.999999999868711	NA
950	hornet_2012	o2012	13	2012-09-13	10:08:08	36	jump	15139.828	0	0.999999999868711	NA
951	hornet_2012	o2012	13	2012-09-13	10:08:08	31	rest	14954.594	5.172	0	0
952	hornet_2012	o2012	13	2012-09-13	10:08:08	106	jump	22163.938	0	0.999999999868711	NA
953	hornet_2012	o2012	13	2012-09-13	10:08:08	30	flight	14773.922	180.672	187.999999975318	1.03502479618009
954	hornet_2012	o2012	13	2012-09-13	10:08:08	67	rest	17839.922	154.422	0	0
955	hornet_2012	o2012	13	2012-09-13	10:08:08	61	rest	17679.719	10.703	0	0
956	hornet_2012	o2012	13	2012-09-13	10:08:08	29	rest	14760.156	13.766	0	0
957	hornet_2012	o2012	13	2012-09-13	10:08:08	28	jump	14748.063	12.093	5.99999999921226	0.413462333527127
958	hornet_2012	o2012	13	2012-09-13	10:08:08	25	rest	14428.953	23.25	0	0
959	hornet_2012	o2012	13	2012-09-13	10:08:08	68	flight	17994.344	90.469	94.9999999875275	1.03902994382229
960	hornet_2012	o2012	13	2012-09-13	10:08:08	65	rest	17827.344	12.578	0	0
961	hornet_2012	o2012	13	2012-09-13	10:08:08	69	rest	18084.813	134.187	0	0
962	hornet_2012	o2012	13	2012-09-13	10:08:08	27	rest	14633.469	114.594	0	0
963	hornet_2012	o2012	13	2012-09-13	10:08:08	24	jump	14428.953	0	0.999999999868711	NA
964	hornet_2012	o2012	13	2012-09-13	10:08:08	112	flight	22232.453	13.61	10.9999999985558	0.734753857361287
965	hornet_2012	o2012	13	2012-09-13	10:08:08	83	rest	21030.641	5.828	0	0
966	hornet_2012	o2012	13	2012-09-13	10:08:08	84	flight	21036.469	60.969	53.9999999929104	0.869294231380565
967	hornet_2012	o2012	13	2012-09-13	10:08:08	64	flight	17809.531	17.813	14.9999999980307	0.785942850623812
968	hornet_2012	o2012	13	2012-09-13	10:08:08	118	flight	22391.641	100.093	82.999999989103	0.819238108451483
969	hornet_2012	o2012	13	2012-09-13	10:08:08	60	jump	17679.719	0	0.999999999868711	NA
970	hornet_2012	o2012	13	2012-09-13	10:08:08	113	rest	22246.063	22.812	0	0
971	hornet_2012	o2012	13	2012-09-13	10:08:08	33	rest	14959.766	17.656	0	0
972	hornet_2012	o2012	13	2012-09-13	10:08:08	23	rest	14422.719	6.234	0	0
973	hornet_2012	o2012	13	2012-09-13	10:08:08	62	flight	17690.422	84.312	77.9999999897594	0.913274504102509
974	hornet_2012	o2012	13	2012-09-13	10:08:08	80	flight	20650.516	341.968	402.99999994709	1.17554858918735
975	hornet_2012	o2012	13	2012-09-13	10:08:08	35	rest	15134.25	5.578	0	0
976	hornet_2012	o2012	13	2012-09-13	10:08:08	116	flight	22327.938	57.562	57.9999999923852	0.990236614303125
977	hornet_2012	o2012	13	2012-09-13	10:08:08	20	flight	14165.75	210.328	197.999999974005	0.936632307510822
978	hornet_2012	o2012	13	2012-09-13	10:08:08	73	rest	20251.547	6.734	0	0
979	hornet_2012	o2012	13	2012-09-13	10:08:08	117	rest	22385.5	6.141	0	0
980	hornet_2012	o2012	13	2012-09-13	10:08:08	85	rest	21097.438	5.562	0	0
981	hornet_2012	o2012	13	2012-09-13	10:08:08	114	flight	22268.875	54.047	46.9999999938294	0.851111069882892
982	hornet_2012	o2012	13	2012-09-13	10:08:08	63	rest	17774.734	34.797	0	0
983	hornet_2012	o2012	13	2012-09-13	10:08:08	101	rest	21853.75	198.359	0	0
984	hornet_2012	o2012	13	2012-09-13	10:08:08	88	jump	21177.656	0	0.999999999868711	NA
985	hornet_2012	o2012	13	2012-09-13	10:08:08	66	jump	17839.922	0	0.999999999868711	NA
986	hornet_2012	o2012	13	2012-09-13	10:08:08	109	rest	22212.641	5.14	0	0
987	hornet_2012	o2012	13	2012-09-13	10:08:08	105	rest	22158.016	5.922	0	0
988	hornet_2012	o2012	13	2012-09-13	10:08:08	75	rest	20366.547	46.031	0	0
989	hornet_2012	o2012	13	2012-09-13	10:08:08	22	flight	14395.297	27.422	22.9999999969803	0.80227554507737
990	hornet_2012	o2012	13	2012-09-13	10:08:08	110	jump	22217.781	0	0.999999999868711	NA
991	hornet_2012	o2012	13	2012-09-13	10:08:08	59	rest	17672.516	7.203	0	0
992	hornet_2012	o2012	13	2012-09-13	10:08:08	38	flight	15148.938	100.796	85.9999999887091	0.843287431930239
993	hornet_2012	o2012	13	2012-09-13	10:08:08	111	rest	22217.781	14.672	0	0
994	hornet_2012	o2012	13	2012-09-13	10:08:08	26	flight	14452.203	181.266	172.999999977287	0.948881753761976
995	hornet_2012	o2012	13	2012-09-13	10:08:08	115	rest	22322.922	5.016	0	0
996	hornet_2012	o2012	13	2012-09-13	10:08:08	34	flight	14977.422	156.828	153.999999979781	0.975591093299109
997	hornet_2012	o2012	13	2012-09-13	10:08:08	104	flight	22084.313	73.703	74.9999999901533	1.00402968658378
998	hornet_2012	o2012	13	2012-09-13	10:08:08	82	flight	20998.25	32.391	27.9999999963239	0.833564879023654
999	hornet_2012	o2012	13	2012-09-13	10:08:08	119	rest	22491.734	8.219	0	0
1000	hornet_2012	o2012	13	2012-09-13	10:08:08	79	rest	20645.422	5.094	0	0
1001	hornet_2012	o2012	13	2012-09-13	10:08:08	32	jump	14959.766	0	0.999999999868711	NA
1002	hornet_2012	o2012	13	2012-09-13	10:08:08	108	flight	22176.313	36.328	32.9999999956675	0.880863245865414
1003	hornet_2012	o2012	13	2012-09-13	10:08:08	41	rest	16142.766	7.64	0	0
1004	hornet_2012	o2012	13	2012-09-13	10:08:08	72	flight	18951.391	1300.156	1337.99999982433	1.02833813774998
1005	hornet_2012	o2012	13	2012-09-13	10:08:08	100	flight	21727.344	126.406	104.999999986215	0.822745755631424
1006	hornet_2012	o2012	13	2012-09-13	10:08:08	50	flight	16419.672	22.797	18.9999999975055	0.789577575893179
1007	hornet_2012	o2012	13	2012-09-13	10:08:08	76	flight	20412.578	131.906	115.99999998477	0.871832971850422
1008	hornet_2012	o2012	13	2012-09-13	10:08:08	37	rest	15139.828	9.11	0	0
1009	hornet_2012	o2012	13	2012-09-13	10:08:08	103	rest	22074.203	10.11	0	0
1010	hornet_2012	o2012	13	2012-09-13	10:08:08	78	flight	20570.063	75.359	75.999999990022	0.995236136229956
1011	hornet_2012	o2012	13	2012-09-13	10:08:08	81	rest	20992.484	5.766	0	0
1012	hornet_2012	o2012	13	2012-09-13	10:08:08	39	rest	15249.734	525.141	0	0
1013	hornet_2012	o2012	13	2012-09-13	10:08:08	107	rest	22163.938	12.375	0	0
1014	hornet_2012	o2012	13	2012-09-13	10:08:08	87	rest	21171.5	6.156	0	0
1015	hornet_2012	o2012	13	2012-09-13	10:08:08	86	flight	21103	68.5	65.9999999913349	0.948905109364471
1016	hornet_2012	o2012	13	2012-09-13	10:08:08	19	rest	14135.688	30.062	0	0
1017	hornet_2012	o2012	13	2012-09-13	10:08:08	58	flight	17639.531	32.985	32.9999999956675	0.970137941361187
1018	hornet_2012	o2012	13	2012-09-13	10:08:08	51	rest	16442.469	5.078	0	0
1019	hornet_2012	o2012	13	2012-09-13	10:08:08	49	rest	16410.672	9	0	0
1020	hornet_2012	o2012	13	2012-09-13	10:08:08	74	flight	20258.281	108.266	91.9999999879214	0.840522416899606
1021	hornet_2012	o2012	13	2012-09-13	10:08:08	102	flight	22052.109	22.094	19.9999999973742	0.85996198051532
1022	hornet_2012	o2012	13	2012-09-13	10:08:08	77	rest	20544.484	25.579	0	0
1023	hornet_2012	o2012	13	2012-09-13	10:08:08	91	rest	21228.531	11.188	0	0
1024	hornet_2012	o2012	13	2012-09-13	10:08:08	44	flight	16286.141	43.468	34.9999999954049	0.782184595461861
1025	hornet_2012	o2012	13	2012-09-13	10:08:08	46	jump	16334.75	5.875	2.99999999960613	0.3404255318702
1026	hornet_2012	o2012	13	2012-09-13	10:08:08	40	flight	15774.875	367.891	370.999999951292	1.00573267612261
1027	hornet_2012	o2012	13	2012-09-13	10:08:08	21	rest	14376.078	19.219	0	0
1028	hornet_2012	o2012	13	2012-09-13	10:08:08	18	flight	14016.141	119.547	106.999999985952	0.886680552302302
1029	hornet_2012	o2012	13	2012-09-13	10:08:08	71	rest	18219	732.391	0	0
1030	hornet_2012	o2012	13	2012-09-13	10:08:08	54	flight	17364.297	163.156	184.999999975711	1.12775503184586
1031	hornet_2012	o2012	13	2012-09-13	10:08:08	127	end	22790.125	1287	0	0
1032	hornet_2012	o2012	13	2012-09-13	10:08:08	53	rest	16704.766	659.531	0	0
1033	hornet_2012	o2012	13	2012-09-13	10:08:08	99	rest	21722.031	5.313	0	0
1034	hornet_2012	o2012	13	2012-09-13	10:08:08	89	rest	21177.656	15.985	0	0
1035	hornet_2012	o2012	13	2012-09-13	10:08:08	90	flight	21193.641	34.89	27.9999999963239	0.773860704971486
1036	hornet_2012	o2012	13	2012-09-13	10:08:08	43	rest	16275.656	10.485	0	0
1037	hornet_2012	o2012	13	2012-09-13	10:08:08	42	flight	16150.406	125.25	111.999999985296	0.886227544793828
1038	hornet_2012	o2012	13	2012-09-13	10:08:08	14	jump	13950.688	0	0.999999999868711	NA
1039	hornet_2012	o2012	13	2012-09-13	10:08:08	57	rest	17619.813	19.718	0	0
1040	hornet_2012	o2012	13	2012-09-13	10:08:08	70	jump	18219	0	0.999999999868711	NA
1041	hornet_2012	o2012	13	2012-09-13	10:08:08	16	flight	13958.891	38.797	32.9999999956675	0.824806041595968
1042	hornet_2012	o2012	13	2012-09-13	10:08:08	126	flight	22722.391	67.734	62.9999999917288	0.915345321284141
1043	hornet_2012	o2012	13	2012-09-13	10:08:08	125	rest	22715.703	6.688	0	0
1044	hornet_2012	o2012	13	2012-09-13	10:08:08	10	flight	10856	2910.422	3063.99999959773	1.05242469978507
1045	hornet_2012	o2012	13	2012-09-13	10:08:08	52	flight	16447.547	257.219	212.999999972035	0.824200389443107
1046	hornet_2012	o2012	13	2012-09-13	10:08:08	124	flight	22550.984	164.719	144.999999980963	0.880287034167054
1047	hornet_2012	o2012	13	2012-09-13	10:08:08	17	rest	13997.688	18.453	0	0
1048	hornet_2012	o2012	13	2012-09-13	10:08:08	5	rest	8175.781	5.328	0	0
1049	hornet_2012	o2012	13	2012-09-13	10:08:08	47	rest	16340.625	8.719	0	0
1050	hornet_2012	o2012	13	2012-09-13	10:08:08	93	rest	21453.719	74.969	0	0
1051	hornet_2012	o2012	13	2012-09-13	10:08:08	6	flight	8181.109	434.172	499.999999934355	1.14931409656654
1052	hornet_2012	o2012	13	2012-09-13	10:08:08	12	flight	13771.797	173.844	141.999999981357	0.811071995475761
1053	hornet_2012	o2012	13	2012-09-13	10:08:08	13	rest	13945.641	5.047	0	0
1054	hornet_2012	o2012	13	2012-09-13	10:08:08	55	rest	17527.453	14.953	0	0
1055	hornet_2012	o2012	13	2012-09-13	10:08:08	96	flight	21590.547	33.531	26.9999999964552	0.775401866827308
1056	hornet_2012	o2012	13	2012-09-13	10:08:08	48	flight	16349.344	61.328	57.9999999923852	0.92942864584719
1057	hornet_2012	o2012	13	2012-09-13	10:08:08	97	rest	21624.078	8.563	0	0
1058	hornet_2012	o2012	13	2012-09-13	10:08:08	4	flight	6182.469	1993.312	3135.99999958828	1.57275930691653
1059	hornet_2012	o2012	13	2012-09-13	10:08:08	92	flight	21239.719	214	191.999999974792	0.892523364368803
1060	hornet_2012	o2012	13	2012-09-13	10:08:08	56	flight	17542.406	77.407	82.999999989103	1.05933571885274
1061	hornet_2012	o2012	13	2012-09-13	10:08:08	15	rest	13950.688	8.203	0	0
1062	hornet_2012	o2012	13	2012-09-13	10:08:08	7	rest	8615.281	6.172	0	0
1063	hornet_2012	o2012	13	2012-09-13	10:08:08	95	rest	21580.422	10.125	0	0
1064	hornet_2012	o2012	13	2012-09-13	10:08:08	98	flight	21632.641	89.39	90.9999999880527	1.00682402940132
1065	hornet_2012	o2012	13	2012-09-13	10:08:08	9	rest	8621.453	2234.547	0	0
1066	hornet_2012	o2012	13	2012-09-13	10:08:08	123	error	22550.922	0.062	0.999999999868711	NA
1067	hornet_2012	o2012	13	2012-09-13	10:08:08	94	flight	21528.688	51.734	30.99999999593	0.579889434338373
1068	hornet_2012	o2012	13	2012-09-13	10:08:08	3	rest	5201.906	980.563	0	0
1069	hornet_2012	o2012	13	2012-09-13	10:08:08	1	begin	0	47	0	0
1070	hornet_2012	o2012	13	2012-09-13	10:08:08	2	flight	47	5154.906	8071.99999894023	1.5656929532644
1071	hornet_2012	o2012	13	2012-09-13	10:08:08	121	rest	22541.391	9.265	0	0
1072	hornet_2012	o2012	13	2012-09-13	10:08:08	11	rest	13766.422	5.375	0	0
1073	hornet_2012	o2012	13	2012-09-13	10:08:08	8	jump	8621.453	0	0.999999999868711	NA
1074	hornet_2012	o2012	13	2012-09-13	10:08:08	45	rest	16329.609	5.141	0	0
1075	hornet_2012	o2012	13	2012-09-13	10:08:08	122	jump	22550.656	0.266	1.99999999973742	3.75939849574703
1076	hornet_2012	o2012	13	2012-09-13	10:08:08	120	flight	22499.953	41.438	32.9999999956675	0.772238042275175
1077	hornet_2012	o2012	13	2012-09-06	10:10:46	3	rest	50	4738.375	0	0
1078	hornet_2012	o2012	13	2012-09-06	10:10:46	10	flight	14288.125	2184.172	4035.99999947012	1.84738198249508
1079	hornet_2012	o2012	13	2012-09-06	10:10:46	2	jump	50	0	0.999999999868711	NA
1080	hornet_2012	o2012	13	2012-09-06	10:10:46	16	jump	21319	0	0.999999999868711	NA
1081	hornet_2012	o2012	13	2012-09-06	10:10:46	11	rest	16472.297	632.937	0	0
1082	hornet_2012	o2012	13	2012-09-06	10:10:46	9	rest	14279.234	8.891	0	0
1083	hornet_2012	o2012	13	2012-09-06	10:10:46	4	flight	4788.375	1927.766	3501.99999954022	1.81609178683531
1084	hornet_2012	o2012	13	2012-09-06	10:10:46	5	rest	6716.141	2499.656	0	0
1085	hornet_2012	o2012	13	2012-09-06	10:10:46	14	flight	18072.469	1381.531	2455.99999967755	1.77701405156865
1086	hornet_2012	o2012	13	2012-09-06	10:10:46	6	jump	9215.797	9	3.99999999947484	0.333333333289571
1087	hornet_2012	o2012	13	2012-09-06	10:10:46	1	begin	0	50	0	0
1088	hornet_2012	o2012	13	2012-09-06	10:10:46	23	end	24053.828	4440	0	0
1089	hornet_2012	o2012	13	2012-09-06	10:10:46	13	rest	17106.109	966.36	0	0
1090	hornet_2012	o2012	13	2012-09-06	10:10:46	20	flight	23687.172	360.875	475.999999937506	1.31901627970213
1091	hornet_2012	o2012	13	2012-09-06	10:10:46	15	rest	19454	1865	0	0
1092	hornet_2012	o2012	13	2012-09-06	10:10:46	17	rest	21319	896.109	0	0
1093	hornet_2012	o2012	13	2012-09-06	10:10:46	18	flight	22215.109	1471.875	2586.99999966035	1.75694267492857
1094	hornet_2012	o2012	13	2012-09-06	10:10:46	7	rest	9224.797	5054.437	0	0
1095	hornet_2012	o2012	13	2012-09-06	10:10:46	8	jump	14279.234	0	0.999999999868711	NA
1096	hornet_2012	o2012	13	2012-09-06	10:10:46	19	error	23686.984	0.188	0.999999999868711	NA
1097	hornet_2012	o2012	13	2012-09-06	10:10:46	21	rest	24048.047	5.781	0	0
1098	hornet_2012	o2012	13	2012-09-06	10:10:46	22	jump	24053.828	0	0.999999999868711	NA
1099	hornet_2012	o2012	13	2012-09-06	10:10:46	12	jump	17105.234	0.875	1.99999999973742	1.1428571427071
1100	hornet_2012	o2012	13	2012-09-20	09:50:42	47	rest	17292.109	8.469	0	0
1101	hornet_2012	o2012	13	2012-09-20	09:50:42	7	rest	7822.406	5.719	0	0
1102	hornet_2012	o2012	13	2012-09-20	09:50:42	10	flight	7834.687	244.625	258.999999965996	1.05467552362239
1103	hornet_2012	o2012	13	2012-09-20	09:50:42	62	flight	25770.343	2697.329	2707.99999964447	1.00358539860899
1104	hornet_2012	o2012	13	2012-09-20	09:50:42	48	jump	17300.578	0	0.999999999868711	NA
1105	hornet_2012	o2012	13	2012-09-20	09:50:42	64	flight	28478.328	1151.469	1167.99999984665	1.01348798781972
1106	hornet_2012	o2012	13	2012-09-20	09:50:42	46	jump	17292.109	0	0.999999999868711	NA
1107	hornet_2012	o2012	13	2012-09-20	09:50:42	8	jump	7828.125	0	0.999999999868711	NA
1108	hornet_2012	o2012	13	2012-09-20	09:50:42	58	jump	19730.843	0	0.999999999868711	NA
1109	hornet_2012	o2012	13	2012-09-20	09:50:42	44	flight	16769.609	516.734	673.999999911511	1.30241091143924
1110	hornet_2012	o2012	13	2012-09-20	09:50:42	9	rest	7828.125	6.562	0	0
1111	hornet_2012	o2012	13	2012-09-20	09:50:42	63	rest	28467.672	10.656	0	0
1112	hornet_2012	o2012	13	2012-09-20	09:50:42	61	rest	25764.734	5.609	0	0
1113	hornet_2012	o2012	13	2012-09-20	09:50:42	55	rest	18975.265	484.188	0	0
1114	hornet_2012	o2012	13	2012-09-20	09:50:42	45	rest	17286.343	5.766	0	0
1115	hornet_2012	o2012	13	2012-09-20	09:50:42	41	rest	16656.968	36.282	0	0
1116	hornet_2012	o2012	13	2012-09-20	09:50:42	42	flight	16693.25	19.937	17.9999999976368	0.852685960664497
1117	hornet_2012	o2012	13	2012-09-20	09:50:42	19	rest	9484.828	14.39	0	0
1118	hornet_2012	o2012	13	2012-09-20	09:50:42	59	rest	19730.843	4775.094	0	0
1119	hornet_2012	o2012	13	2012-09-20	09:50:42	25	rest	10128.515	10	0	0
1120	hornet_2012	o2012	13	2012-09-20	09:50:42	23	rest	10121.718	6.797	0	0
1121	hornet_2012	o2012	13	2012-09-20	09:50:42	56	flight	19459.453	266.219	344.999999954705	1.29216922892369
1122	hornet_2012	o2012	13	2012-09-20	09:50:42	6	jump	7822.406	0	0.999999999868711	NA
1123	hornet_2012	o2012	13	2012-09-20	09:50:42	53	rest	18168.125	807.14	0	0
1124	hornet_2012	o2012	13	2012-09-20	09:50:42	43	rest	16713.187	56.422	0	0
1125	hornet_2012	o2012	13	2012-09-20	09:50:42	60	flight	24505.937	1258.797	1493.99999980385	1.18605303301802
1126	hornet_2012	o2012	13	2012-09-20	09:50:42	18	flight	9275.156	209.672	251.999999966915	1.19710786355377
1127	hornet_2012	o2012	13	2012-09-20	09:50:42	54	jump	18975.265	0	0.999999999868711	NA
1128	hornet_2012	o2012	13	2012-09-20	09:50:42	21	rest	9683.703	46.672	0	0
1129	hornet_2012	o2012	13	2012-09-20	09:50:42	57	rest	19725.672	5.171	0	0
1130	hornet_2012	o2012	13	2012-09-20	09:50:42	17	rest	9266.64	8.516	0	0
1131	hornet_2012	o2012	13	2012-09-20	09:50:42	26	flight	10138.515	22.453	23.9999999968491	1.02436200048904
1132	hornet_2012	o2012	13	2012-09-20	09:50:42	3	rest	6266.406	8	0	0
1133	hornet_2012	o2012	13	2012-09-20	09:50:42	30	flight	10442.125	758.39	823.999999891818	1.08519363373983
1134	hornet_2012	o2012	13	2012-09-20	09:50:42	15	rest	8971.843	36.016	0	0
1135	hornet_2012	o2012	13	2012-09-20	09:50:42	13	rest	8111.218	56.094	0	0
1136	hornet_2012	o2012	13	2012-09-20	09:50:42	22	flight	9730.375	391.343	462.999999939213	1.18055005440073
1137	hornet_2012	o2012	13	2012-09-20	09:50:42	16	flight	9007.859	258.781	302.999999960219	1.16700994261693
1138	hornet_2012	o2012	13	2012-09-20	09:50:42	49	rest	17300.578	265.594	0	0
1139	hornet_2012	o2012	13	2012-09-20	09:50:42	5	rest	7816.531	5.875	0	0
1140	hornet_2012	o2012	13	2012-09-20	09:50:42	24	jump	10128.515	0	0.999999999868711	NA
1141	hornet_2012	o2012	13	2012-09-20	09:50:42	36	flight	12843.047	10.64	9.99999999868711	0.845864661543083
1142	hornet_2012	o2012	13	2012-09-20	09:50:42	40	flight	14789.406	1867.562	2881.99999962162	1.54265293447915
1143	hornet_2012	o2012	13	2012-09-20	09:50:42	11	rest	8079.312	13.969	0	0
1144	hornet_2012	o2012	13	2012-09-20	09:50:42	4	flight	6274.406	1542.125	1924.99999974727	1.24762908308172
1145	hornet_2012	o2012	13	2012-09-20	09:50:42	14	flight	8167.312	804.531	1168.99999984652	1.45177749502089
1146	hornet_2012	o2012	13	2012-09-20	09:50:42	38	flight	12877.531	561.437	701.999999907835	1.2485817641302
1147	hornet_2012	o2012	13	2012-09-20	09:50:42	52	jump	18168.125	0	0.999999999868711	NA
1148	hornet_2012	o2012	13	2012-09-20	09:50:42	32	flight	11521.203	1283.172	1923.9999997474	1.49862995743948
1149	hornet_2012	o2012	13	2012-09-20	09:50:42	28	flight	10181.218	225.047	269.999999964552	1.19530586928368
1150	hornet_2012	o2012	13	2012-09-20	09:50:42	50	flight	17566.172	595.562	901.999999881577	1.51285676366475
1151	hornet_2012	o2012	13	2012-09-20	09:50:42	39	rest	13438.968	1350.438	0	0
1152	hornet_2012	o2012	13	2012-09-20	09:50:42	65	end	29629.797	312	0	0
1153	hornet_2012	o2012	13	2012-09-20	09:50:42	2	flight	18	6248.406	9666.99999873083	1.54695453508158
1154	hornet_2012	o2012	13	2012-09-20	09:50:42	29	rest	10406.265	35.86	0	0
1155	hornet_2012	o2012	13	2012-09-20	09:50:42	51	rest	18161.734	6.391	0	0
1156	hornet_2012	o2012	13	2012-09-20	09:50:42	33	rest	12804.375	5.953	0	0
1157	hornet_2012	o2012	13	2012-09-20	09:50:42	31	rest	11200.515	320.688	0	0
1158	hornet_2012	o2012	13	2012-09-20	09:50:42	27	rest	10160.968	20.25	0	0
1159	hornet_2012	o2012	13	2012-09-20	09:50:42	20	flight	9499.218	184.485	229.999999969803	1.24129332991807
1160	hornet_2012	o2012	13	2012-09-20	09:50:42	12	flight	8093.281	17.937	17.9999999976368	0.947761609955293
1161	hornet_2012	o2012	13	2012-09-20	09:50:42	35	rest	12837.093	5.954	0	0
1162	hornet_2012	o2012	13	2012-09-20	09:50:42	34	flight	12810.328	26.765	21.9999999971116	0.784606762460037
1163	hornet_2012	o2012	13	2012-09-20	09:50:42	1	begin	0	18	0	0
1164	hornet_2012	o2012	13	2012-09-20	09:50:42	37	rest	12853.687	23.844	0	0
1165	hornet_2012	o2012	13	2012-10-24	10:00:53	1	begin	0	20993	0	0
1166	hornet_2012	o2012	13	2012-10-24	10:00:53	3	end	20996.063	1148	0	0
1167	hornet_2012	o2012	13	2012-10-24	10:00:53	2	jump	20993	3.063	1.99999999973742	0.326477309784105
1168	hornet_2012	o2012	13	2012-10-19	10:05:08	12	flight	19886.625	2559.125	4715.99999938084	1.84242661041605
1169	hornet_2012	o2012	13	2012-10-19	10:05:08	1	begin	0	178	0	0
1170	hornet_2012	o2012	13	2012-10-19	10:05:08	8	flight	15407.015	1596.547	2918.99999961677	1.82832074446713
1171	hornet_2012	o2012	13	2012-10-19	10:05:08	7	error	15406.875	0.14	0.999999999868711	NA
1172	hornet_2012	o2012	13	2012-10-19	10:05:08	2	flight	178	1750.875	3193.99999958066	1.82365959853262
1173	hornet_2012	o2012	13	2012-10-19	10:05:08	15	rest	23169.453	999.359	0	0
1174	hornet_2012	o2012	13	2012-10-19	10:05:08	9	rest	17003.562	5.578	0	0
1175	hornet_2012	o2012	13	2012-10-19	10:05:08	6	flight	14872.031	534.844	1122.99999985256	2.09780795868084
1176	hornet_2012	o2012	13	2012-10-19	10:05:08	13	rest	22445.75	723.703	0	0
1177	hornet_2012	o2012	13	2012-10-19	10:05:08	19	end	28463.203	309	0	0
1178	hornet_2012	o2012	13	2012-10-19	10:05:08	18	flight	25662.078	2801.125	5384.99999929301	1.92208487635973
1179	hornet_2012	o2012	13	2012-10-19	10:05:08	16	jump	24168.812	0	0.999999999868711	NA
1180	hornet_2012	o2012	13	2012-10-19	10:05:08	3	rest	1928.875	7361.531	0	0
1181	hornet_2012	o2012	13	2012-10-19	10:05:08	14	jump	23169.453	0	0.999999999868711	NA
1182	hornet_2012	o2012	13	2012-10-19	10:05:08	10	jump	17009.14	0	0.999999999868711	NA
1183	hornet_2012	o2012	13	2012-10-19	10:05:08	5	rest	13787.343	1084.688	0	0
1184	hornet_2012	o2012	13	2012-10-19	10:05:08	4	flight	9290.406	4496.937	9350.99999877231	2.07919301488378
1185	hornet_2012	o2012	13	2012-10-19	10:05:08	11	rest	17009.14	2877.485	0	0
1186	hornet_2012	o2012	13	2012-10-19	10:05:08	17	rest	24168.812	1493.266	0	0
1187	hornet_2012	o2012	13	2012-09-12	10:01:36	23	jump	5917.172	6.64	3.99999999947484	0.451807228856345
1188	hornet_2012	o2012	13	2012-09-12	10:01:36	25	jump	5934.469	11.328	5.99999999921226	0.441384180733011
1189	hornet_2012	o2012	13	2012-09-12	10:01:36	103	end	26810.203	832	0	0
1190	hornet_2012	o2012	13	2012-09-12	10:01:36	24	rest	5923.812	10.657	0	0
1191	hornet_2012	o2012	13	2012-09-12	10:01:36	33	jump	7163.406	1.75	1.99999999973742	0.57142857135355
1192	hornet_2012	o2012	13	2012-09-12	10:01:36	22	rest	5907.422	9.75	0	0
1193	hornet_2012	o2012	13	2012-09-12	10:01:36	61	rest	12631.719	11.109	0	0
1194	hornet_2012	o2012	13	2012-09-12	10:01:36	58	flight	12231.516	25.796	23.9999999968491	0.891611102379453
1195	hornet_2012	o2012	13	2012-09-12	10:01:36	27	jump	5960.969	6.984	2.99999999960613	0.286368843032277
1196	hornet_2012	o2012	13	2012-09-12	10:01:36	67	rest	15493.516	2700.765	0	0
1197	hornet_2012	o2012	13	2012-09-12	10:01:36	54	rest	11957.25	152.187	0	0
1198	hornet_2012	o2012	13	2012-09-12	10:01:36	26	rest	5945.797	15.172	0	0
1199	hornet_2012	o2012	13	2012-09-12	10:01:36	30	rest	5992.984	887.453	0	0
1200	hornet_2012	o2012	13	2012-09-12	10:01:36	57	rest	12211.062	20.454	0	0
1201	hornet_2012	o2012	13	2012-09-12	10:01:36	65	rest	12654.422	710.359	0	0
1202	hornet_2012	o2012	13	2012-09-12	10:01:36	60	jump	12631.719	0	0.999999999868711	NA
1203	hornet_2012	o2012	13	2012-09-12	10:01:36	34	rest	7165.156	27.016	0	0
1204	hornet_2012	o2012	13	2012-09-12	10:01:36	36	rest	7305.156	54.641	0	0
1205	hornet_2012	o2012	13	2012-09-12	10:01:36	32	rest	6880.437	282.969	0	0
1206	hornet_2012	o2012	13	2012-09-12	10:01:36	28	rest	5967.953	22.75	0	0
1207	hornet_2012	o2012	13	2012-09-12	10:01:36	29	jump	5990.703	2.281	1.99999999973742	0.438404208622846
1208	hornet_2012	o2012	13	2012-09-12	10:01:36	5	rest	4731.219	15.734	0	0
1209	hornet_2012	o2012	13	2012-09-12	10:01:36	91	rest	22261.297	5.75	0	0
1210	hornet_2012	o2012	13	2012-09-12	10:01:36	73	jump	18224.844	11.031	7.99999999894969	0.634575287741907
1211	hornet_2012	o2012	13	2012-09-12	10:01:36	59	rest	12257.312	374.407	0	0
1212	hornet_2012	o2012	13	2012-09-12	10:01:36	90	jump	22261.297	0	0.999999999868711	NA
1213	hornet_2012	o2012	13	2012-09-12	10:01:36	69	error	18194.281	0.406	32.9999999956675	NA
1214	hornet_2012	o2012	13	2012-09-12	10:01:36	37	jump	7359.797	10.765	7.99999999894969	0.65025545741579
1215	hornet_2012	o2012	13	2012-09-12	10:01:36	66	flight	13364.781	2128.735	3243.9999995741	1.52343997706348
1216	hornet_2012	o2012	13	2012-09-12	10:01:36	68	jump	18194.281	0	0.999999999868711	NA
1217	hornet_2012	o2012	13	2012-09-12	10:01:36	102	flight	26586.875	223.328	232.99999996941	1.03883077791204
1218	hornet_2012	o2012	13	2012-09-12	10:01:36	16	rest	5839.312	25.704	0	0
1219	hornet_2012	o2012	13	2012-09-12	10:01:36	56	flight	12109.437	101.625	109.999999985558	1.07257072556644
1220	hornet_2012	o2012	13	2012-09-12	10:01:36	101	rest	26568.984	17.891	0	0
1221	hornet_2012	o2012	13	2012-09-12	10:01:36	49	flight	11300.062	34.094	23.9999999968491	0.674605502345877
1222	hornet_2012	o2012	13	2012-09-12	10:01:36	88	flight	22238.422	16.844	11.9999999984245	0.653051531616945
1223	hornet_2012	o2012	13	2012-09-12	10:01:36	78	flight	20475.156	21.563	14.9999999980307	0.649260306922133
1224	hornet_2012	o2012	13	2012-09-12	10:01:36	74	rest	18235.875	348.187	0	0
1225	hornet_2012	o2012	13	2012-09-12	10:01:36	62	jump	12642.828	0	0.999999999868711	NA
1226	hornet_2012	o2012	13	2012-09-12	10:01:36	4	flight	4573.031	158.188	143.999999981094	0.903987660133674
1227	hornet_2012	o2012	13	2012-09-12	10:01:36	70	rest	18194.687	11.829	0	0
1228	hornet_2012	o2012	13	2012-09-12	10:01:36	79	rest	20496.719	9.156	0	0
1229	hornet_2012	o2012	13	2012-09-12	10:01:36	71	flight	18206.516	11.125	11.9999999984245	0.988764044814006
1230	hornet_2012	o2012	13	2012-09-12	10:01:36	100	flight	25856.547	712.437	768.999999899038	1.07799005371587
1231	hornet_2012	o2012	13	2012-09-12	10:01:36	87	rest	22225.375	13.047	0	0
1232	hornet_2012	o2012	13	2012-09-12	10:01:36	72	rest	18217.641	7.203	0	0
1233	hornet_2012	o2012	13	2012-09-12	10:01:36	50	rest	11334.156	11.735	0	0
1234	hornet_2012	o2012	13	2012-09-12	10:01:36	14	rest	4866.719	22.484	0	0
1235	hornet_2012	o2012	13	2012-09-12	10:01:36	64	jump	12648.391	6.031	3.99999999947484	0.497429945217399
1236	hornet_2012	o2012	13	2012-09-12	10:01:36	35	flight	7192.172	112.984	129.999999982932	1.14175458457006
1237	hornet_2012	o2012	13	2012-09-12	10:01:36	77	rest	20413.016	62.14	0	0
1238	hornet_2012	o2012	13	2012-09-12	10:01:36	81	rest	21112.812	8.907	0	0
1239	hornet_2012	o2012	13	2012-09-12	10:01:36	20	rest	5876.047	22.562	0	0
1240	hornet_2012	o2012	13	2012-09-12	10:01:36	85	rest	22219.047	6.328	0	0
1241	hornet_2012	o2012	13	2012-09-12	10:01:36	21	jump	5898.609	8.813	5.99999999921226	0.567343696737042
1242	hornet_2012	o2012	13	2012-09-12	10:01:36	86	jump	22225.375	0	0.999999999868711	NA
1243	hornet_2012	o2012	13	2012-09-12	10:01:36	8	flight	4784.094	60.437	52.9999999930417	0.860400085927047
1244	hornet_2012	o2012	13	2012-09-12	10:01:36	19	jump	5876.047	0	0.999999999868711	NA
1245	hornet_2012	o2012	13	2012-09-12	10:01:36	89	rest	22255.266	6.031	0	0
1246	hornet_2012	o2012	13	2012-09-12	10:01:36	53	jump	11957.25	0	0.999999999868711	NA
1247	hornet_2012	o2012	13	2012-09-12	10:01:36	92	jump	22267.047	4.219	1.99999999973742	0.237022991199031
1248	hornet_2012	o2012	13	2012-09-12	10:01:36	2	flight	63.344	4501.937	6668.99999912443	1.48114022900022
1249	hornet_2012	o2012	13	2012-09-12	10:01:36	40	rest	11165.906	7.969	0	0
1250	hornet_2012	o2012	13	2012-09-12	10:01:36	76	flight	18584.062	1828.954	3074.99999959629	1.68074210701659
1251	hornet_2012	o2012	13	2012-09-12	10:01:36	84	flight	21912.172	306.875	308.999999959432	1.00366598764827
1252	hornet_2012	o2012	13	2012-09-12	10:01:36	39	flight	8772.656	2393.25	3893.99999948876	1.62665830961617
1253	hornet_2012	o2012	13	2012-09-12	10:01:36	3	rest	4565.281	7.75	0	0
1254	hornet_2012	o2012	13	2012-09-12	10:01:36	31	jump	6880.437	0	0.999999999868711	NA
1255	hornet_2012	o2012	13	2012-09-12	10:01:36	15	flight	4889.203	950.109	1477.99999980595	1.55455847677065
1256	hornet_2012	o2012	13	2012-09-12	10:01:36	7	rest	4774.547	9.547	0	0
1257	hornet_2012	o2012	13	2012-09-12	10:01:36	17	jump	5865.016	5.218	2.99999999960613	0.383288616277774
1258	hornet_2012	o2012	13	2012-09-12	10:01:36	52	rest	11350	607.25	0	0
1259	hornet_2012	o2012	13	2012-09-12	10:01:36	43	flight	11210.187	11.172	10.9999999985558	0.89509487993977
1260	hornet_2012	o2012	13	2012-09-12	10:01:36	41	flight	11173.875	19.781	12.9999999982932	0.606642737901244
1261	hornet_2012	o2012	13	2012-09-12	10:01:36	80	flight	20505.875	606.937	730.999999904028	1.2027607476627
1262	hornet_2012	o2012	13	2012-09-12	10:01:36	63	rest	12642.828	5.563	0	0
1263	hornet_2012	o2012	13	2012-09-12	10:01:36	1	begin	0	63.344	0	0
1264	hornet_2012	o2012	13	2012-09-12	10:01:36	99	rest	25848.141	8.406	0	0
1265	hornet_2012	o2012	13	2012-09-12	10:01:36	98	flight	25620.266	227.875	254.999999966521	1.11464618745651
1266	hornet_2012	o2012	13	2012-09-12	10:01:36	13	flight	4850.937	15.782	9.99999999868711	0.57026992769094
1267	hornet_2012	o2012	13	2012-09-12	10:01:36	18	rest	5870.234	5.813	0	0
1268	hornet_2012	o2012	13	2012-09-12	10:01:36	9	error	4844.531	0.016	3.99999999947484	NA
1269	hornet_2012	o2012	13	2012-09-12	10:01:36	38	rest	7370.562	1402.094	0	0
1270	hornet_2012	o2012	13	2012-09-12	10:01:36	44	rest	11221.359	29.86	0	0
1271	hornet_2012	o2012	13	2012-09-12	10:01:36	82	flight	21121.719	785.297	1258.99999983471	1.60194168554679
1272	hornet_2012	o2012	13	2012-09-12	10:01:36	83	rest	21907.016	5.156	0	0
1273	hornet_2012	o2012	13	2012-09-12	10:01:36	47	flight	11264.922	16.047	9.99999999868711	0.560852495719972
1274	hornet_2012	o2012	13	2012-09-12	10:01:36	96	flight	23410.187	2179.172	3468.99999954456	1.59143013931194
1275	hornet_2012	o2012	13	2012-09-12	10:01:36	95	rest	22294.562	1115.625	0	0
1276	hornet_2012	o2012	13	2012-09-12	10:01:36	51	jump	11345.891	4.109	2.99999999960613	0.486736432158049
1277	hornet_2012	o2012	13	2012-09-12	10:01:36	48	rest	11280.969	19.093	0	0
1278	hornet_2012	o2012	13	2012-09-12	10:01:36	97	rest	25589.359	30.907	0	0
1279	hornet_2012	o2012	13	2012-09-12	10:01:36	45	jump	11251.219	8.203	3.99999999947484	0.365719858540307
1280	hornet_2012	o2012	13	2012-09-12	10:01:36	42	rest	11193.656	16.531	0	0
1281	hornet_2012	o2012	13	2012-09-12	10:01:36	46	rest	11259.422	5.5	0	0
1282	hornet_2012	o2012	13	2012-09-12	10:01:36	10	jump	4844.547	0.562	0.999999999868711	1.77935943037137
1283	hornet_2012	o2012	13	2012-09-12	10:01:36	93	rest	22271.266	5.687	0	0
1284	hornet_2012	o2012	13	2012-09-12	10:01:36	94	flight	22276.953	17.609	10.9999999985558	0.567891419086098
1285	hornet_2012	o2012	13	2012-09-12	10:01:36	11	rest	4845.109	5.828	0	0
1286	hornet_2012	o2012	13	2012-09-12	10:01:36	6	flight	4746.953	27.594	14.9999999980307	0.507356671673624
1287	hornet_2012	o2012	13	2012-10-11	10:02:39	3	rest	2123.563	537.875	0	0
1288	hornet_2012	o2012	13	2012-10-11	10:02:39	2	flight	52	2071.563	3426.99999955007	1.65382370680988
1289	hornet_2012	o2012	13	2012-10-11	10:02:39	19	rest	17356.985	10.906	0	0
1290	hornet_2012	o2012	13	2012-10-11	10:02:39	16	jump	13864.297	0	0.999999999868711	NA
1291	hornet_2012	o2012	13	2012-10-11	10:02:39	20	flight	17367.891	341.797	527.999999930679	1.54185086449211
1292	hornet_2012	o2012	13	2012-10-11	10:02:39	10	flight	10738.75	2109.86	3994.9999994755	1.89301659800917
1293	hornet_2012	o2012	13	2012-10-11	10:02:39	5	rest	4976.36	5.031	0	0
1294	hornet_2012	o2012	13	2012-10-11	10:02:39	17	rest	13864.297	1577.906	0	0
1295	hornet_2012	o2012	13	2012-10-11	10:02:39	4	flight	2661.438	2314.922	4586.99999939778	1.98106026872521
1296	hornet_2012	o2012	13	2012-10-11	10:02:39	14	flight	13235.891	623.109	1300.99999982919	2.08791720201312
1297	hornet_2012	o2012	13	2012-10-11	10:02:39	8	flight	6309.438	3069.812	5474.99999928119	1.78317108646436
1298	hornet_2012	o2012	13	2012-10-11	10:02:39	23	end	21098.657	2756	0	0
1299	hornet_2012	o2012	13	2012-10-11	10:02:39	9	rest	9379.25	1359.5	0	0
1300	hornet_2012	o2012	13	2012-10-11	10:02:39	11	rest	12848.61	251.984	0	0
1301	hornet_2012	o2012	13	2012-10-11	10:02:39	22	flight	19842.36	1256.297	2799.99999963239	2.22797634606507
1302	hornet_2012	o2012	13	2012-10-11	10:02:39	18	flight	15442.203	1914.782	3185.99999958171	1.66337473382445
1303	hornet_2012	o2012	13	2012-10-11	10:02:39	21	rest	17709.688	2132.672	0	0
1304	hornet_2012	o2012	13	2012-10-11	10:02:39	1	begin	0	52	0	0
1305	hornet_2012	o2012	13	2012-10-11	10:02:39	13	error	13235.657	0.234	0.999999999868711	NA
1306	hornet_2012	o2012	13	2012-10-11	10:02:39	7	rest	4981.391	1328.047	0	0
1307	hornet_2012	o2012	13	2012-10-11	10:02:39	15	rest	13859	5.297	0	0
1308	hornet_2012	o2012	13	2012-10-11	10:02:39	12	flight	13100.594	135.063	241.999999968228	1.78435248712349
1309	hornet_2012	o2012	13	2012-10-11	10:02:39	6	jump	4981.391	0	0.999999999868711	NA
1310	hornet_2012	o2012	13	2012-09-17	10:14:06	20	flight	11037.453	50.203	59.9999999921226	1.1752285718434
1311	hornet_2012	o2012	13	2012-09-17	10:14:06	54	flight	20351.5	439.39	771.999999898645	1.75470538678344
1312	hornet_2012	o2012	13	2012-09-17	10:14:06	24	flight	14288.156	191.016	433.99999994302	2.26682581534087
1313	hornet_2012	o2012	13	2012-09-17	10:14:06	22	jump	11093.812	0	0.999999999868711	NA
1314	hornet_2012	o2012	13	2012-09-17	10:14:06	32	flight	16580.64	55.453	42.9999999943546	0.75739815689838
1315	hornet_2012	o2012	13	2012-09-17	10:14:06	31	rest	16565.531	15.109	0	0
1316	hornet_2012	o2012	13	2012-09-17	10:14:06	21	rest	11087.656	6.156	0	0
1317	hornet_2012	o2012	13	2012-09-17	10:14:06	57	rest	20920.531	21.875	0	0
1318	hornet_2012	o2012	13	2012-09-17	10:14:06	56	flight	20803.484	117.047	186.999999975449	1.58910523102327
1319	hornet_2012	o2012	13	2012-09-17	10:14:06	18	flight	10800.156	11.203	9.99999999868711	0.803356243757778
1320	hornet_2012	o2012	13	2012-09-17	10:14:06	17	rest	10747.875	52.281	0	0
1321	hornet_2012	o2012	13	2012-09-17	10:14:06	55	rest	20790.89	12.594	0	0
1322	hornet_2012	o2012	13	2012-09-17	10:14:06	53	rest	20346.203	5.297	0	0
1323	hornet_2012	o2012	13	2012-09-17	10:14:06	23	rest	11093.812	3194.344	0	0
1324	hornet_2012	o2012	13	2012-09-17	10:14:06	86	flight	23570.359	24.109	18.9999999975055	0.746609150011896
1325	hornet_2012	o2012	13	2012-09-17	10:14:06	58	flight	20942.406	76.047	68.999999990941	0.894183859863931
1326	hornet_2012	o2012	13	2012-09-17	10:14:06	30	flight	16490.375	75.156	60.9999999919914	0.798339453831
1327	hornet_2012	o2012	13	2012-09-17	10:14:06	51	rest	20250.968	18.079	0	0
1328	hornet_2012	o2012	13	2012-09-17	10:14:06	19	rest	10811.359	226.094	0	0
1329	hornet_2012	o2012	13	2012-09-17	10:14:06	28	flight	16322.515	161.578	278.99999996337	1.72053126021798
1330	hornet_2012	o2012	13	2012-09-17	10:14:06	27	rest	16262.062	60.453	0	0
1331	hornet_2012	o2012	13	2012-09-17	10:14:06	74	flight	22372.812	160.125	119.999999984245	0.743169398809534
1332	hornet_2012	o2012	13	2012-09-17	10:14:06	50	flight	20187.406	63.562	91.9999999879214	1.43167301198912
1333	hornet_2012	o2012	13	2012-09-17	10:14:06	16	jump	10738.828	9.047	6.99999999908098	0.663203271715737
1334	hornet_2012	o2012	13	2012-09-17	10:14:06	65	rest	21190.437	14.75	0	0
1335	hornet_2012	o2012	13	2012-09-17	10:14:06	11	rest	10644.656	12.594	0	0
1336	hornet_2012	o2012	13	2012-09-17	10:14:06	49	rest	20179.015	8.391	0	0
1337	hornet_2012	o2012	13	2012-09-17	10:14:06	39	rest	17035.422	182.125	0	0
1338	hornet_2012	o2012	13	2012-09-17	10:14:06	26	flight	14479.343	1782.719	3122.99999958998	1.75181842993202
1339	hornet_2012	o2012	13	2012-09-17	10:14:06	29	rest	16484.093	6.282	0	0
1340	hornet_2012	o2012	13	2012-09-17	10:14:06	70	flight	21697.515	625.188	991.999999869761	1.58512319473485
1341	hornet_2012	o2012	13	2012-09-17	10:14:06	63	rest	21117.843	5.204	0	0
1342	hornet_2012	o2012	13	2012-09-17	10:14:06	82	flight	23250.625	246.468	396.999999947878	1.60669944961622
1343	hornet_2012	o2012	13	2012-09-17	10:14:06	80	flight	23086.75	149.625	209.999999972429	1.39682539664201
1344	hornet_2012	o2012	13	2012-09-17	10:14:06	64	flight	21123.047	67.39	54.9999999927791	0.801305831620573
1345	hornet_2012	o2012	13	2012-09-17	10:14:06	52	flight	20269.047	77.156	102.999999986477	1.32199699293131
1346	hornet_2012	o2012	13	2012-09-17	10:14:06	68	flight	21649.593	27.688	28.9999999961926	1.01126841939916
1347	hornet_2012	o2012	13	2012-09-17	10:14:06	83	rest	23497.093	34.454	0	0
1348	hornet_2012	o2012	13	2012-09-17	10:14:06	14	flight	10676.031	56.344	32.9999999956675	0.567939798306808
1349	hornet_2012	o2012	13	2012-09-17	10:14:06	67	rest	21225.218	424.375	0	0
1350	hornet_2012	o2012	13	2012-09-17	10:14:06	73	rest	22365.843	6.969	0	0
1351	hornet_2012	o2012	13	2012-09-17	10:14:06	60	flight	21035.281	33.562	33.9999999955362	0.983254871451863
1352	hornet_2012	o2012	13	2012-09-17	10:14:06	40	flight	17217.547	31.718	18.9999999975055	0.567501103399861
1353	hornet_2012	o2012	13	2012-09-17	10:14:06	69	rest	21677.281	20.234	0	0
1354	hornet_2012	o2012	13	2012-09-17	10:14:06	62	flight	21082.281	35.562	24.9999999967178	0.674877678332182
1355	hornet_2012	o2012	13	2012-09-17	10:14:06	36	flight	16651.297	378.281	679.999999910723	1.79496194604237
1356	hornet_2012	o2012	13	2012-09-17	10:14:06	25	error	14479.172	0.171	0.999999999868711	NA
1357	hornet_2012	o2012	13	2012-09-17	10:14:06	61	rest	21068.843	13.438	0	0
1358	hornet_2012	o2012	13	2012-09-17	10:14:06	48	flight	19153.718	1025.297	1744.9999997709	1.70097054782276
1359	hornet_2012	o2012	13	2012-09-17	10:14:06	10	flight	10232.422	412.234	767.99999989917	1.86059374020411
1360	hornet_2012	o2012	13	2012-09-17	10:14:06	78	flight	22576.328	72.312	52.9999999930417	0.719106095712647
1361	hornet_2012	o2012	13	2012-09-17	10:14:06	79	rest	22648.64	438.11	0	0
1362	hornet_2012	o2012	13	2012-09-17	10:14:06	41	rest	17249.265	12.032	0	0
1363	hornet_2012	o2012	13	2012-09-17	10:14:06	34	jump	16642.797	0	0.999999999868711	NA
1364	hornet_2012	o2012	13	2012-09-17	10:14:06	72	flight	22332.422	33.421	29.9999999960613	0.867717901804034
1365	hornet_2012	o2012	13	2012-09-17	10:14:06	84	flight	23531.547	30.609	21.9999999971116	0.68607272361864
1366	hornet_2012	o2012	13	2012-09-17	10:14:06	76	jump	22549.109	6.109	3.99999999947484	0.491078736226245
1367	hornet_2012	o2012	13	2012-09-17	10:14:06	81	rest	23236.375	14.25	0	0
1368	hornet_2012	o2012	13	2012-09-17	10:14:06	7	rest	10209.547	7.484	0	0
1369	hornet_2012	o2012	13	2012-09-17	10:14:06	75	rest	22532.937	16.172	0	0
1370	hornet_2012	o2012	13	2012-09-17	10:14:06	15	rest	10732.375	6.453	0	0
1371	hornet_2012	o2012	13	2012-09-17	10:14:06	66	flight	21205.187	20.031	15.9999999978994	0.748839298988101
1372	hornet_2012	o2012	13	2012-09-17	10:14:06	9	rest	10217.031	15.391	0	0
1373	hornet_2012	o2012	13	2012-09-17	10:14:06	47	rest	17711.312	1442.406	0	0
1374	hornet_2012	o2012	13	2012-09-17	10:14:06	95	end	25526.953	509	0	0
1375	hornet_2012	o2012	13	2012-09-17	10:14:06	85	rest	23562.156	8.203	0	0
1376	hornet_2012	o2012	13	2012-09-17	10:14:06	1	begin	0	29	0	0
1377	hornet_2012	o2012	13	2012-09-17	10:14:06	35	rest	16642.797	8.5	0	0
1378	hornet_2012	o2012	13	2012-09-17	10:14:06	77	rest	22555.218	21.11	0	0
1379	hornet_2012	o2012	13	2012-09-17	10:14:06	59	rest	21018.453	16.828	0	0
1380	hornet_2012	o2012	13	2012-09-17	10:14:06	92	jump	23967.281	0	0.999999999868711	NA
1381	hornet_2012	o2012	13	2012-09-17	10:14:06	5	rest	10159.64	8.766	0	0
1382	hornet_2012	o2012	13	2012-09-17	10:14:06	42	flight	17261.297	58.89	73.9999999902846	1.23959925268154
1383	hornet_2012	o2012	13	2012-09-17	10:14:06	8	jump	10217.031	0	0.999999999868711	NA
1384	hornet_2012	o2012	13	2012-09-17	10:14:06	12	jump	10657.25	8.625	7.99999999894969	0.811594202791996
1385	hornet_2012	o2012	13	2012-09-17	10:14:06	38	jump	17035.422	0	0.999999999868711	NA
1386	hornet_2012	o2012	13	2012-09-17	10:14:06	44	flight	17337.015	366.875	631.999999917025	1.71993185667368
1387	hornet_2012	o2012	13	2012-09-17	10:14:06	33	rest	16636.093	6.704	0	0
1388	hornet_2012	o2012	13	2012-09-17	10:14:06	93	rest	23967.281	101.719	0	0
1389	hornet_2012	o2012	13	2012-09-17	10:14:06	89	rest	23644.422	5.046	0	0
1390	hornet_2012	o2012	13	2012-09-17	10:14:06	2	flight	29	6328.968	12849.9999983129	2.03018880776662
1391	hornet_2012	o2012	13	2012-09-17	10:14:06	45	rest	17703.89	7.422	0	0
1392	hornet_2012	o2012	13	2012-09-17	10:14:06	6	flight	10168.406	41.141	35.9999999952736	0.850732845468144
1393	hornet_2012	o2012	13	2012-09-17	10:14:06	37	rest	17029.578	5.844	0	0
1394	hornet_2012	o2012	13	2012-09-17	10:14:06	13	rest	10665.875	10.156	0	0
1395	hornet_2012	o2012	13	2012-09-17	10:14:06	94	flight	24069	1457.953	3464.99999954508	2.37593392897111
1396	hornet_2012	o2012	13	2012-09-17	10:14:06	87	rest	23594.468	18.704	0	0
1397	hornet_2012	o2012	13	2012-09-17	10:14:06	71	rest	22322.703	9.719	0	0
1398	hornet_2012	o2012	13	2012-09-17	10:14:06	88	flight	23613.172	31.25	26.9999999964552	0.831999999890767
1399	hornet_2012	o2012	13	2012-09-17	10:14:06	46	jump	17711.312	0	0.999999999868711	NA
1400	hornet_2012	o2012	13	2012-09-17	10:14:06	4	flight	8300.843	1858.797	3866.9999994923	2.07983981009892
1401	hornet_2012	o2012	13	2012-09-17	10:14:06	90	jump	23649.468	0	0.999999999868711	NA
1402	hornet_2012	o2012	13	2012-09-17	10:14:06	3	rest	6357.968	1942.875	0	0
1403	hornet_2012	o2012	13	2012-09-17	10:14:06	43	rest	17320.187	16.828	0	0
1404	hornet_2012	o2012	13	2012-09-17	10:14:06	91	rest	23649.468	317.813	0	0
1410	hornet_2012	o2012	23	2012-09-10	10:27:14	16	flight	20287.938	982.468	813.999999893131	0.827507867832095
1411	hornet_2012	o2012	23	2012-09-10	10:27:14	21	rest	21372.375	2529.938	0	0
1412	hornet_2012	o2012	23	2012-09-10	10:27:14	19	rest	21276.063	96.312	0	0
1413	hornet_2012	o2012	23	2012-09-10	10:27:14	23	end	25796.047	2576	0	0
1414	hornet_2012	o2012	23	2012-09-10	10:27:14	8	flight	14172.141	1961.109	2338.99999969291	1.19218258632898
1415	hornet_2012	o2012	23	2012-09-10	10:27:14	20	jump	21372.375	0	0.999999999868711	NA
1416	hornet_2012	o2012	23	2012-09-10	10:27:14	22	flight	23902.313	1893.734	1479.99999980569	0.780996697427317
1417	hornet_2012	o2012	23	2012-09-10	10:27:14	12	jump	16200.188	0	0.999999999868711	NA
1418	hornet_2012	o2012	23	2012-09-10	10:27:14	9	rest	16133.25	5.203	0	0
1419	hornet_2012	o2012	23	2012-09-10	10:27:14	11	rest	16185.656	14.532	0	0
1420	hornet_2012	o2012	23	2012-09-10	10:27:14	7	rest	10443.484	3728.657	0	0
1421	hornet_2012	o2012	23	2012-09-10	10:27:14	15	rest	16235.047	4052.891	0	0
1422	hornet_2012	o2012	23	2012-09-10	10:27:14	6	jump	10443.484	0	0.999999999868711	NA
1423	hornet_2012	o2012	23	2012-09-10	10:27:14	18	jump	21276.063	0	0.999999999868711	NA
1424	hornet_2012	o2012	23	2012-09-10	10:27:14	17	rest	21270.406	5.657	0	0
1425	hornet_2012	o2012	23	2012-09-10	10:27:14	14	flight	16208.234	26.813	14.9999999980307	0.522134785296757
1426	hornet_2012	o2012	23	2012-09-10	10:27:14	3	rest	28	4297.375	0	0
1427	hornet_2012	o2012	23	2012-09-10	10:27:14	10	flight	16138.453	47.203	31.9999999957987	0.656737919113827
1428	hornet_2012	o2012	23	2012-09-10	10:27:14	4	flight	4325.375	5344.531	7464.99999901992	1.39656781839605
1429	hornet_2012	o2012	23	2012-09-10	10:27:14	5	rest	9669.906	773.578	0	0
1430	hornet_2012	o2012	23	2012-09-10	10:27:14	2	jump	28	0	0.999999999868711	NA
1431	hornet_2012	o2012	23	2012-09-10	10:27:14	13	rest	16200.188	8.046	0	0
1432	hornet_2012	o2012	23	2012-09-10	10:27:14	1	begin	0	28	0	0
1450	hornet_2012	o2012	24	2012-09-17	10:27:02	18	flight	18546.75	1619.39	2621.99999965576	1.61851067355973
1451	hornet_2012	o2012	24	2012-09-17	10:27:02	16	jump	17591.437	0	0.999999999868711	NA
1452	hornet_2012	o2012	24	2012-09-17	10:27:02	3	rest	3080.687	5.516	0	0
1453	hornet_2012	o2012	24	2012-09-17	10:27:02	15	rest	17584.906	6.531	0	0
1454	hornet_2012	o2012	24	2012-09-17	10:27:02	9	rest	13829.953	10.406	0	0
1455	hornet_2012	o2012	24	2012-09-17	10:27:02	2	flight	36.297	3044.39	5410.99999928959	1.77703907820277
1456	hornet_2012	o2012	24	2012-09-17	10:27:02	6	flight	8325.609	1216.813	1895.99999975108	1.55734693806789
1457	hornet_2012	o2012	24	2012-09-17	10:27:02	4	jump	3086.203	0	0.999999999868711	NA
1458	hornet_2012	o2012	24	2012-09-17	10:27:02	14	jump	17584.906	0	0.999999999868711	NA
1459	hornet_2012	o2012	24	2012-09-17	10:27:02	1	begin	0	36.297	0	0
1460	hornet_2012	o2012	24	2012-09-17	10:27:02	11	rest	15417.375	7.719	0	0
1461	hornet_2012	o2012	24	2012-09-17	10:27:02	5	rest	3086.203	5239.406	0	0
1462	hornet_2012	o2012	24	2012-09-17	10:27:02	19	end	20166.14	3571	0	0
1463	hornet_2012	o2012	24	2012-09-17	10:27:02	17	rest	17591.437	955.313	0	0
1464	hornet_2012	o2012	24	2012-09-17	10:27:02	13	rest	15447.844	2137.062	0	0
1465	hornet_2012	o2012	24	2012-09-17	10:27:02	7	rest	9542.422	4287.531	0	0
1466	hornet_2012	o2012	24	2012-09-17	10:27:02	10	flight	13840.359	1577.016	2326.99999969449	1.47493747666138
1467	hornet_2012	o2012	24	2012-09-17	10:27:02	8	jump	13829.953	0	0.999999999868711	NA
1468	hornet_2012	o2012	24	2012-09-17	10:27:02	12	flight	15425.094	22.75	18.9999999975055	0.791208791104915
1469	hornet_2012	o2012	24	2012-10-08	10:21:41	18	flight	20162.891	18.484	14.9999999980307	0.757411815524884
1470	hornet_2012	o2012	24	2012-10-08	10:21:41	19	rest	20181.375	7.078	0	0
1471	hornet_2012	o2012	24	2012-10-08	10:21:41	15	rest	20150.532	5.171	0	0
1472	hornet_2012	o2012	24	2012-10-08	10:21:41	21	end	20188.453	5747	0	0
1473	hornet_2012	o2012	24	2012-10-08	10:21:41	20	jump	20188.453	0	0.999999999868711	NA
1474	hornet_2012	o2012	24	2012-10-08	10:21:41	14	flight	19550.516	600.016	875.999999884991	1.45829444529
1475	hornet_2012	o2012	24	2012-10-08	10:21:41	6	flight	8114.75	1018.547	1804.99999976302	1.77115047195972
1476	hornet_2012	o2012	24	2012-10-08	10:21:41	12	flight	15097.766	1426.312	2196.99999971156	1.53963508665123
1477	hornet_2012	o2012	24	2012-10-08	10:21:41	10	jump	13105.532	0	0.999999999868711	NA
1478	hornet_2012	o2012	24	2012-10-08	10:21:41	13	rest	16524.078	3026.438	0	0
1479	hornet_2012	o2012	24	2012-10-08	10:21:41	7	rest	9133.297	1390.578	0	0
1480	hornet_2012	o2012	24	2012-10-08	10:21:41	8	flight	10523.875	2575.86	2875.99999962241	1.1161320877775
1481	hornet_2012	o2012	24	2012-10-08	10:21:41	1	begin	0	102	0	0
1482	hornet_2012	o2012	24	2012-10-08	10:21:41	17	rest	20155.703	7.188	0	0
1483	hornet_2012	o2012	24	2012-10-08	10:21:41	4	jump	4298.875	0	0.999999999868711	NA
1484	hornet_2012	o2012	24	2012-10-08	10:21:41	5	rest	4298.875	3815.875	0	0
1485	hornet_2012	o2012	24	2012-10-08	10:21:41	9	rest	13099.735	5.797	0	0
1486	hornet_2012	o2012	24	2012-10-08	10:21:41	16	jump	20155.703	0	0.999999999868711	NA
1487	hornet_2012	o2012	24	2012-10-08	10:21:41	3	rest	4293.282	5.593	0	0
1488	hornet_2012	o2012	24	2012-10-08	10:21:41	11	rest	13105.532	1992.234	0	0
1489	hornet_2012	o2012	24	2012-10-08	10:21:41	2	flight	102	4191.282	6447.99999915345	1.53819284866864
1490	hornet_2012	o2012	24	2012-09-10	10:03:42	39	end	24272.656	6385	0	0
1491	hornet_2012	o2012	24	2012-09-10	10:03:42	14	jump	6940.703	1.266	1.99999999973742	0.789889415378128
1492	hornet_2012	o2012	24	2012-09-10	10:03:42	1	begin	0	37	0	0
1493	hornet_2012	o2012	24	2012-09-10	10:03:42	17	rest	8774.375	2325.563	0	0
1494	hornet_2012	o2012	24	2012-09-10	10:03:42	36	jump	21296.844	0	0.999999999868711	NA
1495	hornet_2012	o2012	24	2012-09-10	10:03:42	15	rest	6941.969	5.219	0	0
1496	hornet_2012	o2012	24	2012-09-10	10:03:42	8	jump	3163.375	0	0.999999999868711	NA
1497	hornet_2012	o2012	24	2012-09-10	10:03:42	16	flight	6947.188	1827.187	2266.99999970237	1.24015768484698
1498	hornet_2012	o2012	24	2012-09-10	10:03:42	38	flight	22827.297	1445.359	1922.99999974753	1.3297734332769
1499	hornet_2012	o2012	24	2012-09-10	10:03:42	37	rest	21296.844	1530.453	0	0
1500	hornet_2012	o2012	24	2012-09-10	10:03:42	19	rest	11099.938	6.984	0	0
1501	hornet_2012	o2012	24	2012-09-10	10:03:42	3	error	839.484	0.094	8.9999999988184	NA
1502	hornet_2012	o2012	24	2012-09-10	10:03:42	35	rest	20541.141	755.703	0	0
1503	hornet_2012	o2012	24	2012-09-10	10:03:42	4	flight	839.578	254.063	446.999999941314	1.75940613131906
1504	hornet_2012	o2012	24	2012-09-10	10:03:42	2	flight	37	802.484	1350.99999982263	1.68227653114923
1505	hornet_2012	o2012	24	2012-09-10	10:03:42	13	rest	6057	883.703	0	0
1506	hornet_2012	o2012	24	2012-09-10	10:03:42	34	flight	20265.609	275.532	265.999999965077	0.961775764576195
1507	hornet_2012	o2012	24	2012-09-10	10:03:42	28	jump	18231.25	0	0.999999999868711	NA
1508	hornet_2012	o2012	24	2012-09-10	10:03:42	30	flight	18353.5	147.656	121.999999983983	0.819472286829618
1509	hornet_2012	o2012	24	2012-09-10	10:03:42	5	error	1093.641	0.031	2.99999999960613	NA
1510	hornet_2012	o2012	24	2012-09-10	10:03:42	11	rest	6051.25	5.75	0	0
1511	hornet_2012	o2012	24	2012-09-10	10:03:42	31	rest	18501.156	10.203	0	0
1512	hornet_2012	o2012	24	2012-09-10	10:03:42	9	rest	3163.375	1136.844	0	0
1513	hornet_2012	o2012	24	2012-09-10	10:03:42	27	rest	18222.313	8.937	0	0
1514	hornet_2012	o2012	24	2012-09-10	10:03:42	26	jump	18222.313	0	0.999999999868711	NA
1515	hornet_2012	o2012	24	2012-09-10	10:03:42	33	rest	18511.359	1754.25	0	0
1516	hornet_2012	o2012	24	2012-09-10	10:03:42	29	rest	18231.25	122.25	0	0
1517	hornet_2012	o2012	24	2012-09-10	10:03:42	23	rest	13109.984	3331.922	0	0
1518	hornet_2012	o2012	24	2012-09-10	10:03:42	12	jump	6057	0	0.999999999868711	NA
1519	hornet_2012	o2012	24	2012-09-10	10:03:42	7	rest	3156.469	6.906	0	0
1520	hornet_2012	o2012	24	2012-09-10	10:03:42	25	rest	18214.938	7.375	0	0
1521	hornet_2012	o2012	24	2012-09-10	10:03:42	22	flight	11455.094	1654.89	2228.99999970736	1.34631304782039
1522	hornet_2012	o2012	24	2012-09-10	10:03:42	20	jump	11106.922	0	0.999999999868711	NA
1523	hornet_2012	o2012	24	2012-09-10	10:03:42	10	flight	4300.219	1751.031	2770.9999996362	1.58192516273917
1524	hornet_2012	o2012	24	2012-09-10	10:03:42	6	flight	1093.672	2062.797	3267.99999957095	1.58425671530982
1525	hornet_2012	o2012	24	2012-09-10	10:03:42	18	jump	11099.938	0	0.999999999868711	NA
1526	hornet_2012	o2012	24	2012-09-10	10:03:42	32	jump	18511.359	0	0.999999999868711	NA
1527	hornet_2012	o2012	24	2012-09-10	10:03:42	24	flight	16441.906	1773.032	2427.99999968123	1.36884162253212
1528	hornet_2012	o2012	24	2012-09-10	10:03:42	21	rest	11106.922	348.172	0	0
1529	hornet_2012	o2012	24	2012-10-12	10:13:17	14	flight	9570.953	136.891	151.999999980044	1.10306740384814
1530	hornet_2012	o2012	24	2012-10-12	10:13:17	9	rest	5181	11.532	0	0
1531	hornet_2012	o2012	24	2012-10-12	10:13:17	26	jump	19314.407	0	0.999999999868711	NA
1532	hornet_2012	o2012	24	2012-10-12	10:13:17	6	jump	1026.828	0	0.999999999868711	NA
1533	hornet_2012	o2012	24	2012-10-12	10:13:17	11	rest	5192.532	1299.406	0	0
1534	hornet_2012	o2012	24	2012-10-12	10:13:17	10	jump	5192.532	0	0.999999999868711	NA
1535	hornet_2012	o2012	24	2012-10-12	10:13:17	31	end	21008.407	1916	0	0
1536	hornet_2012	o2012	24	2012-10-12	10:13:17	13	rest	6519.094	3051.859	0	0
1537	hornet_2012	o2012	24	2012-10-12	10:13:17	28	jump	19322.11	0	0.999999999868711	NA
1538	hornet_2012	o2012	24	2012-10-12	10:13:17	15	rest	9707.844	5.563	0	0
1539	hornet_2012	o2012	24	2012-10-12	10:13:17	8	flight	5079.844	101.156	78.9999999896282	0.771086242929331
1540	hornet_2012	o2012	24	2012-10-12	10:13:17	25	rest	17056.016	2258.391	0	0
1541	hornet_2012	o2012	24	2012-10-12	10:13:17	18	flight	11619.891	52.344	46.9999999938294	0.878801772771677
1542	hornet_2012	o2012	24	2012-10-12	10:13:17	22	flight	13098.219	315.438	359.999999952736	1.13810003852696
1543	hornet_2012	o2012	24	2012-10-12	10:13:17	19	rest	11672.235	6.797	0	0
1544	hornet_2012	o2012	24	2012-10-12	10:13:17	7	rest	1026.828	4053.016	0	0
1545	hornet_2012	o2012	24	2012-10-12	10:13:17	5	rest	1021.407	5.421	0	0
1546	hornet_2012	o2012	24	2012-10-12	10:13:17	24	flight	16447.61	608.406	787.999999896544	1.29354411346482
1547	hornet_2012	o2012	24	2012-10-12	10:13:17	12	flight	6491.938	27.156	20.9999999972429	0.736485491139129
1548	hornet_2012	o2012	24	2012-10-12	10:13:17	16	jump	9713.407	0	0.999999999868711	NA
1549	hornet_2012	o2012	24	2012-10-12	10:13:17	29	rest	19322.11	1155.328	0	0
1550	hornet_2012	o2012	24	2012-10-12	10:13:17	4	flight	917.828	103.579	66.9999999912036	0.637194798089717
1551	hornet_2012	o2012	24	2012-10-12	10:13:17	17	rest	9713.407	1906.484	0	0
1552	hornet_2012	o2012	24	2012-10-12	10:13:17	3	rest	910.516	7.312	0	0
1553	hornet_2012	o2012	24	2012-10-12	10:13:17	23	rest	13413.657	3033.953	0	0
1554	hornet_2012	o2012	24	2012-10-12	10:13:17	21	rest	11679.032	1419.187	0	0
1555	hornet_2012	o2012	24	2012-10-12	10:13:17	20	jump	11679.032	0	0.999999999868711	NA
1556	hornet_2012	o2012	24	2012-10-12	10:13:17	1	begin	0	59.797	0	0
1557	hornet_2012	o2012	24	2012-10-12	10:13:17	30	flight	20477.438	530.969	793.999999895756	1.49349585361083
1558	hornet_2012	o2012	24	2012-10-12	10:13:17	2	flight	59.797	850.719	946.999999875669	1.11200055467881
1559	hornet_2012	o2012	24	2012-10-12	10:13:17	27	rest	19314.407	7.703	0	0
1560	hornet_2012	o2012	24	2012-09-13	10:15:51	13	rest	16893.781	1086.969	0	0
1561	hornet_2012	o2012	24	2012-09-13	10:15:51	15	rest	17980.75	5.109	0	0
1562	hornet_2012	o2012	24	2012-09-13	10:15:51	2	flight	23.969	625.922	881.999999884203	1.40752362096928
1563	hornet_2012	o2012	24	2012-09-13	10:15:51	1	begin	0	23.969	0	0
1564	hornet_2012	o2012	24	2012-09-13	10:15:51	16	flight	17985.859	2160.469	3838.99999949598	1.77646612818611
1565	hornet_2012	o2012	24	2012-09-13	10:15:51	10	flight	13584.391	3302.25	5515.99999927581	1.67007343456006
1566	hornet_2012	o2012	24	2012-09-13	10:15:51	11	rest	16886.641	7.14	0	0
1567	hornet_2012	o2012	24	2012-09-13	10:15:51	4	jump	656.172	0	0.999999999868711	NA
1568	hornet_2012	o2012	24	2012-09-13	10:15:51	6	flight	8310.25	21.203	13.999999998162	0.613120784714108
1569	hornet_2012	o2012	24	2012-09-13	10:15:51	14	jump	17980.75	0	0.999999999868711	NA
1570	hornet_2012	o2012	24	2012-09-13	10:15:51	17	end	20146.328	3019	0	0
1571	hornet_2012	o2012	24	2012-09-13	10:15:51	3	rest	649.891	6.281	0	0
1572	hornet_2012	o2012	24	2012-09-13	10:15:51	7	rest	8331.453	351.047	0	0
1573	hornet_2012	o2012	24	2012-09-13	10:15:51	5	rest	656.172	7654.078	0	0
1574	hornet_2012	o2012	24	2012-09-13	10:15:51	12	jump	16893.781	0	0.999999999868711	NA
1575	hornet_2012	o2012	24	2012-09-13	10:15:51	9	rest	9904.234	3680.157	0	0
1576	hornet_2012	o2012	24	2012-09-13	10:15:51	8	flight	8682.5	1221.734	2121.9999997214	1.73605711204037
1577	hornet_2012	o2012	24	2012-09-20	09:45:17	6	jump	4328.672	0	0.999999999868711	NA
1578	hornet_2012	o2012	24	2012-09-20	09:45:17	4	jump	1074.203	0	0.999999999868711	NA
1579	hornet_2012	o2012	24	2012-09-20	09:45:17	29	end	25404.219	3887	0	0
1580	hornet_2012	o2012	24	2012-09-20	09:45:17	2	flight	25.453	1033.359	1347.99999982302	1.30351600926992
1581	hornet_2012	o2012	24	2012-09-20	09:45:17	15	rest	13583.125	381.094	0	0
1582	hornet_2012	o2012	24	2012-09-20	09:45:17	27	rest	23768.39	1158.079	0	0
1583	hornet_2012	o2012	24	2012-09-20	09:45:17	24	jump	23760.062	0	0.999999999868711	NA
1584	hornet_2012	o2012	24	2012-09-20	09:45:17	28	flight	24926.469	477.75	797.999999895231	1.66823652516036
1585	hornet_2012	o2012	24	2012-09-20	09:45:17	7	rest	4328.672	1653.234	0	0
1586	hornet_2012	o2012	24	2012-09-20	09:45:17	5	rest	1074.203	3254.469	0	0
1587	hornet_2012	o2012	24	2012-09-20	09:45:17	25	rest	23760.062	8.328	0	0
1588	hornet_2012	o2012	24	2012-09-20	09:45:17	23	rest	23512.578	247.484	0	0
1589	hornet_2012	o2012	24	2012-09-20	09:45:17	19	rest	14825.922	3055.078	0	0
1590	hornet_2012	o2012	24	2012-09-20	09:45:17	14	jump	13583.125	0	0.999999999868711	NA
1591	hornet_2012	o2012	24	2012-09-20	09:45:17	26	jump	23768.39	0	0.999999999868711	NA
1592	hornet_2012	o2012	24	2012-09-20	09:45:17	13	rest	13575.265	7.86	0	0
1593	hornet_2012	o2012	24	2012-09-20	09:45:17	1	begin	0	25.453	0	0
1594	hornet_2012	o2012	24	2012-09-20	09:45:17	18	jump	14825.922	0	0.999999999868711	NA
1595	hornet_2012	o2012	24	2012-09-20	09:45:17	16	flight	13964.219	856.453	1396.99999981659	1.62997852750439
1596	hornet_2012	o2012	24	2012-09-20	09:45:17	11	rest	8054.453	5520.812	0	0
1597	hornet_2012	o2012	24	2012-09-20	09:45:17	3	rest	1058.812	15.391	0	0
1598	hornet_2012	o2012	24	2012-09-20	09:45:17	20	jump	17881	0	0.999999999868711	NA
1599	hornet_2012	o2012	24	2012-09-20	09:45:17	17	rest	14820.672	5.25	0	0
1600	hornet_2012	o2012	24	2012-09-20	09:45:17	9	rest	8047.547	6.906	0	0
1601	hornet_2012	o2012	24	2012-09-20	09:45:17	10	jump	8054.453	0	0.999999999868711	NA
1602	hornet_2012	o2012	24	2012-09-20	09:45:17	22	flight	19543.312	3969.266	6468.99999915069	1.62952041993427
1603	hornet_2012	o2012	24	2012-09-20	09:45:17	8	flight	5981.906	2065.641	2647.99999965235	1.2814424189162
1604	hornet_2012	o2012	24	2012-09-20	09:45:17	12	jump	13575.265	0	0.999999999868711	NA
1605	hornet_2012	o2012	24	2012-09-20	09:45:17	21	rest	17881	1662.312	0	0
1606	hornet_2012	o2012	24	2012-09-25	10:25:11	5	rest	1364.531	3490.391	0	0
1607	hornet_2012	o2012	24	2012-09-25	10:25:11	6	flight	4854.922	1729.281	2996.99999960653	1.73251195127146
1608	hornet_2012	o2012	24	2012-09-25	10:25:11	9	rest	6590.281	6729.641	0	0
1609	hornet_2012	o2012	24	2012-09-25	10:25:11	7	rest	6584.203	6.078	0	0
1610	hornet_2012	o2012	24	2012-09-25	10:25:11	10	flight	13319.922	1603.922	3066.99999959734	1.91156427781243
1611	hornet_2012	o2012	24	2012-09-25	10:25:11	8	jump	6590.281	0	0.999999999868711	NA
1612	hornet_2012	o2012	24	2012-09-25	10:25:11	3	rest	1354.328	10.203	0	0
1613	hornet_2012	o2012	24	2012-09-25	10:25:11	13	rest	14938.25	3728.313	0	0
1614	hornet_2012	o2012	24	2012-09-25	10:25:11	2	flight	104.485	1249.843	2512.99999967007	2.00985243720227
1615	hornet_2012	o2012	24	2012-09-25	10:25:11	1	begin	0	104.485	0	0
1616	hornet_2012	o2012	24	2012-09-25	10:25:11	4	jump	1364.531	0	0.999999999868711	NA
1617	hornet_2012	o2012	24	2012-09-25	10:25:11	14	jump	18666.563	0	0.999999999868711	NA
1618	hornet_2012	o2012	24	2012-09-25	10:25:11	15	end	18666.563	4003	0	0
1619	hornet_2012	o2012	24	2012-09-25	10:25:11	11	rest	14923.844	14.406	0	0
1620	hornet_2012	o2012	24	2012-09-25	10:25:11	12	jump	14938.25	0	0.999999999868711	NA
1621	hornet_2012	o2012	24	2012-09-11	09:57:31	21	rest	17480.781	5.094	0	0
1622	hornet_2012	o2012	24	2012-09-11	09:57:31	5	rest	1103.484	3737.797	0	0
1623	hornet_2012	o2012	24	2012-09-11	09:57:31	3	rest	1095.516	7.968	0	0
1624	hornet_2012	o2012	24	2012-09-11	09:57:31	19	rest	16294.219	168.312	0	0
1625	hornet_2012	o2012	24	2012-09-11	09:57:31	1	begin	0	192	0	0
1626	hornet_2012	o2012	24	2012-09-11	09:57:31	18	jump	16294.219	0	0.999999999868711	NA
1627	hornet_2012	o2012	24	2012-09-11	09:57:31	6	flight	4841.281	1948.5	2322.99999969502	1.19168591208373
1628	hornet_2012	o2012	24	2012-09-11	09:57:31	2	flight	192	903.516	1159.9999998477	1.28276643672922
1629	hornet_2012	o2012	24	2012-09-11	09:57:31	4	jump	1103.484	0	0.999999999868711	NA
1630	hornet_2012	o2012	24	2012-09-11	09:57:31	24	jump	17494.953	0	0.999999999868711	NA
1631	hornet_2012	o2012	24	2012-09-11	09:57:31	20	flight	16462.531	1018.25	1184.99999984442	1.16277927802068
1632	hornet_2012	o2012	24	2012-09-11	09:57:31	8	jump	6794.797	0	0.999999999868711	NA
1633	hornet_2012	o2012	24	2012-09-11	09:57:31	15	rest	9831.781	4195.485	0	0
1634	hornet_2012	o2012	24	2012-09-11	09:57:31	16	flight	14027.266	2258.343	2867.99999962346	1.26951486095053
1635	hornet_2012	o2012	24	2012-09-11	09:57:31	14	jump	9831.781	0	0.999999999868711	NA
1636	hornet_2012	o2012	24	2012-09-11	09:57:31	17	rest	16285.609	8.61	0	0
1637	hornet_2012	o2012	24	2012-09-11	09:57:31	13	rest	9822.844	8.937	0	0
1638	hornet_2012	o2012	24	2012-09-11	09:57:31	12	flight	9800.312	22.532	15.9999999978994	0.665719864993372
1639	hornet_2012	o2012	24	2012-09-11	09:57:31	27	rest	23174.844	5.047	0	0
1640	hornet_2012	o2012	24	2012-09-11	09:57:31	28	jump	23179.891	0	0.999999999868711	NA
1641	hornet_2012	o2012	24	2012-09-11	09:57:31	11	rest	6803.125	2997.187	0	0
1642	hornet_2012	o2012	24	2012-09-11	09:57:31	10	jump	6803.125	0	0.999999999868711	NA
1643	hornet_2012	o2012	24	2012-09-11	09:57:31	7	rest	6789.781	5.016	0	0
1644	hornet_2012	o2012	24	2012-09-11	09:57:31	22	jump	17485.875	0	0.999999999868711	NA
1645	hornet_2012	o2012	24	2012-09-11	09:57:31	23	rest	17485.875	9.078	0	0
1646	hornet_2012	o2012	24	2012-09-11	09:57:31	9	rest	6794.797	8.328	0	0
1647	hornet_2012	o2012	24	2012-09-11	09:57:31	29	end	23179.891	47	0	0
1648	hornet_2012	o2012	24	2012-09-11	09:57:31	26	flight	20171.297	3003.547	3719.9999995116	1.23820269818043
1649	hornet_2012	o2012	24	2012-09-11	09:57:31	25	rest	17494.953	2676.344	0	0
1650	hornet_2012	o2012	24	2012-09-28	10:21:37	21	end	25800.204	856	0	0
1651	hornet_2012	o2012	24	2012-09-28	10:21:37	18	flight	23411.375	2383.61	4762.99999937467	1.99781004416612
1652	hornet_2012	o2012	24	2012-09-28	10:21:37	20	jump	25800.204	0	0.999999999868711	NA
1653	hornet_2012	o2012	24	2012-09-28	10:21:37	13	rest	15745.672	6.485	0	0
1654	hornet_2012	o2012	24	2012-09-28	10:21:37	6	jump	3733.094	8.781	7.99999999894969	0.797175720200543
1655	hornet_2012	o2012	24	2012-09-28	10:21:37	5	rest	3714.625	18.469	0	0
1656	hornet_2012	o2012	24	2012-09-28	10:21:37	17	rest	21564.36	1847.015	0	0
1657	hornet_2012	o2012	24	2012-09-28	10:21:37	10	flight	9266.391	853.906	1008.99999986753	1.18045780199186
1658	hornet_2012	o2012	24	2012-09-28	10:21:37	9	rest	5498.469	3767.922	0	0
1659	hornet_2012	o2012	24	2012-09-28	10:21:37	8	flight	5377.266	121.203	165.999999978206	1.36135244159251
1660	hornet_2012	o2012	24	2012-09-28	10:21:37	15	rest	15752.157	3261.734	0	0
1661	hornet_2012	o2012	24	2012-09-28	10:21:37	19	rest	25794.985	5.219	0	0
1662	hornet_2012	o2012	24	2012-09-28	10:21:37	7	rest	3741.875	1635.391	0	0
1663	hornet_2012	o2012	24	2012-09-28	10:21:37	4	jump	3705.532	9.093	7.99999999894969	0.769822940622565
1664	hornet_2012	o2012	24	2012-09-28	10:21:37	14	jump	15752.157	0	0.999999999868711	NA
1665	hornet_2012	o2012	24	2012-09-28	10:21:37	12	flight	14092.141	1653.531	2438.99999967979	1.47442049751708
1666	hornet_2012	o2012	24	2012-09-28	10:21:37	3	rest	3692.86	12.672	0	0
1667	hornet_2012	o2012	24	2012-09-28	10:21:37	2	flight	54	3638.86	4767.99999937401	1.31002566720735
1668	hornet_2012	o2012	24	2012-09-28	10:21:37	11	rest	10120.297	3971.844	0	0
1669	hornet_2012	o2012	24	2012-09-28	10:21:37	1	begin	0	54	0	0
1670	hornet_2012	o2012	24	2012-09-28	10:21:37	16	flight	19013.891	2550.469	3997.99999947511	1.56716274515598
1671	hornet_2012	o2012	24	2012-09-06	10:18:27	3	rest	1408.954	2273.14	0	0
1672	hornet_2012	o2012	24	2012-09-06	10:18:27	21	flight	18163.313	882.422	1520.99999980031	1.72366509425231
1673	hornet_2012	o2012	24	2012-09-06	10:18:27	26	rest	23121.219	21.953	0	0
1674	hornet_2012	o2012	24	2012-09-06	10:18:27	24	rest	22530.782	590.437	0	0
1675	hornet_2012	o2012	24	2012-09-06	10:18:27	5	rest	3682.094	1144.047	0	0
1676	hornet_2012	o2012	24	2012-09-06	10:18:27	25	jump	23121.219	0	0.999999999868711	NA
1677	hornet_2012	o2012	24	2012-09-06	10:18:27	22	rest	19045.735	3485.047	0	0
1678	hornet_2012	o2012	24	2012-09-06	10:18:27	4	jump	3682.094	0	0.999999999868711	NA
1679	hornet_2012	o2012	24	2012-09-06	10:18:27	1	begin	0	1383	0	0
1680	hornet_2012	o2012	24	2012-09-06	10:18:27	11	rest	11933.985	5.359	0	0
1681	hornet_2012	o2012	24	2012-09-06	10:18:27	10	flight	10663.563	1270.422	2241.99999970565	1.76398078725477
1682	hornet_2012	o2012	24	2012-09-06	10:18:27	20	error	18163.079	0.234	0.999999999868711	NA
1683	hornet_2012	o2012	24	2012-09-06	10:18:27	27	flight	23143.172	1691.063	3000.999999606	1.77403207308429
1684	hornet_2012	o2012	24	2012-09-06	10:18:27	23	jump	22530.782	0	0.999999999868711	NA
1685	hornet_2012	o2012	24	2012-09-06	10:18:27	18	rest	14942.579	3194.406	0	0
1686	hornet_2012	o2012	24	2012-09-06	10:18:27	8	flight	9153.016	23.453	23.9999999968491	0.980684773674171
1687	hornet_2012	o2012	24	2012-09-06	10:18:27	9	rest	9176.469	1487.094	0	0
1688	hornet_2012	o2012	24	2012-09-06	10:18:27	2	flight	1383	25.954	27.9999999963239	1.04030207276162
1689	hornet_2012	o2012	24	2012-09-06	10:18:27	17	flight	13852.454	1090.125	2033.99999973296	1.86492374703184
1690	hornet_2012	o2012	24	2012-09-06	10:18:27	12	jump	11939.344	0	0.999999999868711	NA
1691	hornet_2012	o2012	24	2012-09-06	10:18:27	13	rest	11939.344	1096.969	0	0
1692	hornet_2012	o2012	24	2012-09-06	10:18:27	6	flight	4826.141	1350.016	2494.99999967243	1.84738551222546
1693	hornet_2012	o2012	24	2012-09-06	10:18:27	28	end	24834.235	3242	0	0
1694	hornet_2012	o2012	24	2012-09-06	10:18:27	15	jump	13036.313	0	0.999999999868711	NA
1695	hornet_2012	o2012	24	2012-09-06	10:18:27	7	rest	6176.157	2976.859	0	0
1696	hornet_2012	o2012	24	2012-09-06	10:18:27	16	rest	13036.313	816.141	0	0
1697	hornet_2012	o2012	24	2012-09-06	10:18:27	19	flight	18136.985	26.094	38.9999999948797	1.45627347263781
1698	hornet_2012	o2012	24	2012-09-14	09:53:48	11	rest	4019.984	321.328	0	0
1699	hornet_2012	o2012	24	2012-09-14	09:53:48	10	jump	4019.984	0	0.999999999868711	NA
1700	hornet_2012	o2012	24	2012-09-14	09:53:48	12	flight	4341.312	376.61	658.99999991348	1.74716550254537
1701	hornet_2012	o2012	24	2012-09-14	09:53:48	9	rest	4010.125	9.859	0	0
1702	hornet_2012	o2012	24	2012-09-14	09:53:48	45	end	24137.984	3204	0	0
1703	hornet_2012	o2012	24	2012-09-14	09:53:48	1	begin	0	20	0	0
1704	hornet_2012	o2012	24	2012-09-14	09:53:48	19	rest	13403.703	13.219	0	0
1705	hornet_2012	o2012	24	2012-09-14	09:53:48	5	rest	840.562	8.829	0	0
1706	hornet_2012	o2012	24	2012-09-14	09:53:48	7	rest	849.391	3160.734	0	0
1707	hornet_2012	o2012	24	2012-09-14	09:53:48	3	rest	20	5.781	0	0
1708	hornet_2012	o2012	24	2012-09-14	09:53:48	26	flight	13453.453	50.359	33.9999999955362	0.655294981942999
1709	hornet_2012	o2012	24	2012-09-14	09:53:48	16	jump	4748.516	0	0.999999999868711	NA
1710	hornet_2012	o2012	24	2012-09-14	09:53:48	8	jump	4010.125	0	0.999999999868711	NA
1711	hornet_2012	o2012	24	2012-09-14	09:53:48	13	rest	4717.922	8.109	0	0
1712	hornet_2012	o2012	24	2012-09-14	09:53:48	18	jump	13403.703	0	0.999999999868711	NA
1713	hornet_2012	o2012	24	2012-09-14	09:53:48	24	jump	13443.578	0	0.999999999868711	NA
1714	hornet_2012	o2012	24	2012-09-14	09:53:48	27	rest	13503.812	10.11	0	0
1715	hornet_2012	o2012	24	2012-09-14	09:53:48	17	rest	4748.516	8655.187	0	0
1716	hornet_2012	o2012	24	2012-09-14	09:53:48	28	jump	13513.922	0	0.999999999868711	NA
1717	hornet_2012	o2012	24	2012-09-14	09:53:48	36	jump	17530.484	3.375	1.99999999973742	0.296296296257395
1718	hornet_2012	o2012	24	2012-09-14	09:53:48	20	jump	13416.922	0	0.999999999868711	NA
1719	hornet_2012	o2012	24	2012-09-14	09:53:48	32	flight	14348.25	1106.297	1922.99999974753	1.73732731784291
1720	hornet_2012	o2012	24	2012-09-14	09:53:48	38	flight	19130.406	4854.86	9814.9999987114	2.02147950686766
1721	hornet_2012	o2012	24	2012-09-14	09:53:48	37	rest	17533.859	1596.547	0	0
1722	hornet_2012	o2012	24	2012-09-14	09:53:48	31	rest	14341.437	6.813	0	0
1723	hornet_2012	o2012	24	2012-09-14	09:53:48	2	jump	20	0	0.999999999868711	NA
1724	hornet_2012	o2012	24	2012-09-14	09:53:48	14	jump	4726.031	0	0.999999999868711	NA
1725	hornet_2012	o2012	24	2012-09-14	09:53:48	33	rest	15454.547	9.89	0	0
1726	hornet_2012	o2012	24	2012-09-14	09:53:48	15	rest	4726.031	22.485	0	0
1727	hornet_2012	o2012	24	2012-09-14	09:53:48	25	rest	13443.578	9.875	0	0
1728	hornet_2012	o2012	24	2012-09-14	09:53:48	6	jump	849.391	0	0.999999999868711	NA
1729	hornet_2012	o2012	24	2012-09-14	09:53:48	39	rest	23985.266	7.968	0	0
1730	hornet_2012	o2012	24	2012-09-14	09:53:48	35	rest	15464.437	2066.047	0	0
1731	hornet_2012	o2012	24	2012-09-14	09:53:48	29	rest	13513.922	827.515	0	0
1732	hornet_2012	o2012	24	2012-09-14	09:53:48	22	jump	13427.234	0	0.999999999868711	NA
1733	hornet_2012	o2012	24	2012-09-14	09:53:48	44	jump	24137.984	0	0.999999999868711	NA
1734	hornet_2012	o2012	24	2012-09-14	09:53:48	23	rest	13427.234	16.344	0	0
1735	hornet_2012	o2012	24	2012-09-14	09:53:48	34	jump	15464.437	0	0.999999999868711	NA
1736	hornet_2012	o2012	24	2012-09-14	09:53:48	4	flight	25.781	814.781	1546.9999997969	1.8974423799733
1737	hornet_2012	o2012	24	2012-09-14	09:53:48	42	jump	24007.406	0	0.999999999868711	NA
1738	hornet_2012	o2012	24	2012-09-14	09:53:48	43	rest	24007.406	130.578	0	0
1739	hornet_2012	o2012	24	2012-09-14	09:53:48	41	rest	23993.234	14.172	0	0
1740	hornet_2012	o2012	24	2012-09-14	09:53:48	30	jump	14341.437	0	0.999999999868711	NA
1741	hornet_2012	o2012	24	2012-09-14	09:53:48	40	jump	23993.234	0	0.999999999868711	NA
1742	hornet_2012	o2012	24	2012-09-14	09:53:48	21	rest	13416.922	10.312	0	0
1743	hornet_2012	o2012	24	2012-10-15	11:20:08	21	rest	13990.891	2828.515	0	0
1744	hornet_2012	o2012	24	2012-10-15	11:20:08	24	jump	16824.953	0	0.999999999868711	NA
1745	hornet_2012	o2012	24	2012-10-15	11:20:08	2	jump	17	0	0.999999999868711	NA
1746	hornet_2012	o2012	24	2012-10-15	11:20:08	23	rest	16819.406	5.547	0	0
1747	hornet_2012	o2012	24	2012-10-15	11:20:08	1	begin	0	17	0	0
1748	hornet_2012	o2012	24	2012-10-15	11:20:08	20	jump	13990.891	0	0.999999999868711	NA
1749	hornet_2012	o2012	24	2012-10-15	11:20:08	16	jump	9216.547	0	0.999999999868711	NA
1750	hornet_2012	o2012	24	2012-10-15	11:20:08	3	rest	17	6.235	0	0
1751	hornet_2012	o2012	24	2012-10-15	11:20:08	4	flight	23.235	149.703	243.999999967965	1.62321396343491
1752	hornet_2012	o2012	24	2012-10-15	11:20:08	22	jump	16819.406	0	0.999999999868711	NA
1753	hornet_2012	o2012	24	2012-10-15	11:20:08	19	rest	13982.719	8.172	0	0
1754	hornet_2012	o2012	24	2012-10-15	11:20:08	25	end	16824.953	5026	0	0
1755	hornet_2012	o2012	24	2012-10-15	11:20:08	17	rest	9216.547	4548.047	0	0
1756	hornet_2012	o2012	24	2012-10-15	11:20:08	13	rest	8452.938	73.359	0	0
1757	hornet_2012	o2012	24	2012-10-15	11:20:08	18	flight	13764.594	218.125	373.999999950898	1.71002865307062
1758	hornet_2012	o2012	24	2012-10-15	11:20:08	8	jump	4713.703	0	0.999999999868711	NA
1759	hornet_2012	o2012	24	2012-10-15	11:20:08	10	jump	8444.875	0	0.999999999868711	NA
1760	hornet_2012	o2012	24	2012-10-15	11:20:08	11	rest	8444.875	8.063	0	0
1761	hornet_2012	o2012	24	2012-10-15	11:20:08	12	jump	8452.938	0	0.999999999868711	NA
1762	hornet_2012	o2012	24	2012-10-15	11:20:08	14	flight	8526.297	682.484	1328.99999982552	1.94583316213369
1763	hornet_2012	o2012	24	2012-10-15	11:20:08	5	error	172.938	0.172	0.999999999868711	NA
1764	hornet_2012	o2012	24	2012-10-15	11:20:08	9	rest	4713.703	3731.172	0	0
1765	hornet_2012	o2012	24	2012-10-15	11:20:08	6	flight	173.11	851.875	1617.99999978757	1.89933969160684
1766	hornet_2012	o2012	24	2012-10-15	11:20:08	15	rest	9208.781	7.766	0	0
1767	hornet_2012	o2012	24	2012-10-15	11:20:08	7	rest	1024.985	3688.718	0	0
1768	hornet_2012	o2012	24	2012-09-12	10:02:47	3	rest	978.047	5.266	0	0
1769	hornet_2012	o2012	24	2012-09-12	10:02:47	2	flight	23	955.047	1565.9999997944	1.63866280904975
1770	hornet_2012	o2012	24	2012-09-12	10:02:47	19	rest	13603.078	6010.516	0	0
1771	hornet_2012	o2012	24	2012-09-12	10:02:47	4	jump	983.313	0	0.999999999868711	NA
1772	hornet_2012	o2012	24	2012-09-12	10:02:47	10	jump	8267.719	0	0.999999999868711	NA
1773	hornet_2012	o2012	24	2012-09-12	10:02:47	6	flight	4539.828	856.438	1304.99999982867	1.52258540586569
1774	hornet_2012	o2012	24	2012-09-12	10:02:47	5	rest	983.313	3556.515	0	0
1775	hornet_2012	o2012	24	2012-09-12	10:02:47	21	rest	21771.516	677.062	0	0
1776	hornet_2012	o2012	24	2012-09-12	10:02:47	9	rest	5402.281	2865.438	0	0
1777	hornet_2012	o2012	24	2012-09-12	10:02:47	8	jump	5402.281	0	0.999999999868711	NA
1778	hornet_2012	o2012	24	2012-09-12	10:02:47	11	rest	8267.719	4224.187	0	0
1779	hornet_2012	o2012	24	2012-09-12	10:02:47	22	flight	22448.578	1428.328	2674.9999996488	1.87211900883336
1780	hornet_2012	o2012	24	2012-09-12	10:02:47	14	jump	12589.672	2.734	1.99999999973742	0.365764447647663
1781	hornet_2012	o2012	24	2012-09-12	10:02:47	15	rest	12592.406	1004.266	0	0
1782	hornet_2012	o2012	24	2012-09-12	10:02:47	7	rest	5396.266	6.015	0	0
1783	hornet_2012	o2012	24	2012-09-12	10:02:47	20	flight	19613.594	2157.922	3564.99999953195	1.651588889465
1784	hornet_2012	o2012	24	2012-09-12	10:02:47	18	jump	13603.078	0	0.999999999868711	NA
1785	hornet_2012	o2012	24	2012-09-12	10:02:47	12	jump	12491.906	0	0.999999999868711	NA
1786	hornet_2012	o2012	24	2012-09-12	10:02:47	1	begin	0	23	0	0
1787	hornet_2012	o2012	24	2012-09-12	10:02:47	13	rest	12491.906	97.766	0	0
1788	hornet_2012	o2012	24	2012-09-12	10:02:47	17	rest	13596.672	6.406	0	0
1789	hornet_2012	o2012	24	2012-09-12	10:02:47	16	jump	13596.672	0	0.999999999868711	NA
1790	hornet_2012	o2012	24	2012-09-12	10:02:47	23	end	23876.906	1967	0	0
1791	hornet_2012	o2012	24	2012-09-18	10:03:46	8	flight	10588.875	1213.297	2308.99999969685	1.90225476507152
1792	hornet_2012	o2012	24	2012-09-18	10:03:46	10	flight	14677.078	1012.219	1936.99999974569	1.91262957892099
1793	hornet_2012	o2012	24	2012-09-18	10:03:46	3	error	851.172	0.203	0.999999999868711	NA
1794	hornet_2012	o2012	24	2012-09-18	10:03:46	7	rest	4979.719	5609.156	0	0
1795	hornet_2012	o2012	24	2012-09-18	10:03:46	6	flight	4593.406	386.313	471.999999938031	1.21921861272637
1796	hornet_2012	o2012	24	2012-09-18	10:03:46	5	rest	1627.765	2965.641	0	0
1797	hornet_2012	o2012	24	2012-09-18	10:03:46	4	flight	851.375	776.39	910.999999880395	1.17337935815814
1798	hornet_2012	o2012	24	2012-09-18	10:03:46	2	flight	88.969	762.203	1280.99999983182	1.67934264209397
1799	hornet_2012	o2012	24	2012-09-18	10:03:46	9	rest	11802.172	2874.906	0	0
1800	hornet_2012	o2012	24	2012-09-18	10:03:46	14	flight	19103.515	4683.5	9056.99999881091	1.93359666890382
1801	hornet_2012	o2012	24	2012-09-18	10:03:46	11	rest	15689.297	2448.281	0	0
1802	hornet_2012	o2012	24	2012-09-18	10:03:46	12	jump	18137.578	3.625	1.99999999973742	0.2758620689293
1803	hornet_2012	o2012	24	2012-09-18	10:03:46	15	end	23787.015	0	0	NA
1804	hornet_2012	o2012	24	2012-09-18	10:03:46	1	begin	0	88.969	0	0
1805	hornet_2012	o2012	24	2012-09-18	10:03:46	13	rest	18141.203	962.312	0	0
1806	hornet_2012	o2012	25	2012-10-18	10:23:07	16	jump	17689.187	1.375	1.99999999973742	0.727272727177245
1807	hornet_2012	o2012	25	2012-10-18	10:23:07	13	rest	13743.687	8.625	0	0
1808	hornet_2012	o2012	25	2012-10-18	10:23:07	15	rest	13752.312	3936.875	0	0
1809	hornet_2012	o2012	25	2012-10-18	10:23:07	14	jump	13752.312	0	0.999999999868711	NA
1810	hornet_2012	o2012	25	2012-10-18	10:23:07	5	rest	3847.281	1230.172	0	0
1811	hornet_2012	o2012	25	2012-10-18	10:23:07	6	jump	5077.453	0	0.999999999868711	NA
1812	hornet_2012	o2012	25	2012-10-18	10:23:07	4	jump	3847.281	0	0.999999999868711	NA
1813	hornet_2012	o2012	25	2012-10-18	10:23:07	21	end	19343.89	7898	0	0
1814	hornet_2012	o2012	25	2012-10-18	10:23:07	19	rest	19334.672	9.218	0	0
1815	hornet_2012	o2012	25	2012-10-18	10:23:07	12	flight	12820.172	923.515	610.999999919782	0.660519861528955
1816	hornet_2012	o2012	25	2012-10-18	10:23:07	2	flight	83	1822.718	1270.99999983313	0.696761649269533
1817	hornet_2012	o2012	25	2012-10-18	10:23:07	9	rest	6231.39	7.875	0	0
1818	hornet_2012	o2012	25	2012-10-18	10:23:07	20	jump	19343.89	0	0.999999999868711	NA
1819	hornet_2012	o2012	25	2012-10-18	10:23:07	3	rest	1905.718	1941.563	0	0
1820	hornet_2012	o2012	25	2012-10-18	10:23:07	1	begin	0	83	0	0
1821	hornet_2012	o2012	25	2012-10-18	10:23:07	10	jump	6239.265	0	0.999999999868711	NA
1822	hornet_2012	o2012	25	2012-10-18	10:23:07	18	flight	18627.812	706.86	532.999999930023	0.752624281937235
1823	hornet_2012	o2012	25	2012-10-18	10:23:07	7	rest	5077.453	375.906	0	0
1824	hornet_2012	o2012	25	2012-10-18	10:23:07	11	rest	6239.265	6580.907	0	0
1825	hornet_2012	o2012	25	2012-10-18	10:23:07	17	rest	17690.562	937.25	0	0
1826	hornet_2012	o2012	25	2012-10-18	10:23:07	8	flight	5453.359	778.031	534.99999992976	0.68634797319116
1827	hornet_2012	o2012	25	2012-10-23	10:15:22	1	begin	0	74.75	0	0
1828	hornet_2012	o2012	25	2012-10-23	10:15:22	2	jump	74.75	0	0.999999999868711	NA
1829	hornet_2012	o2012	25	2012-10-23	10:15:22	3	end	74.75	27432	0	0
1830	hornet_2012	o2012	25	2012-10-24	10:06:00	1	begin	0	3883	0	0
1831	hornet_2012	o2012	25	2012-10-24	10:06:00	5	end	14539	7645	0	0
1832	hornet_2012	o2012	25	2012-10-24	10:06:00	4	jump	14539	0	0.999999999868711	NA
1833	hornet_2012	o2012	25	2012-10-24	10:06:00	3	rest	3883	10656	0	0
1834	hornet_2012	o2012	25	2012-10-24	10:06:00	2	jump	3883	0	0.999999999868711	NA
1835	hornet_2012	o2012	25	2012-09-17	10:27:03	27	end	21361.281	2668	0	0
1836	hornet_2012	o2012	25	2012-09-17	10:27:03	22	jump	17756.578	0	0.999999999868711	NA
1837	hornet_2012	o2012	25	2012-09-17	10:27:03	18	jump	13247.375	0	0.999999999868711	NA
1838	hornet_2012	o2012	25	2012-09-17	10:27:03	23	rest	17756.578	15.031	0	0
1839	hornet_2012	o2012	25	2012-09-17	10:27:03	19	rest	13247.375	570.219	0	0
1840	hornet_2012	o2012	25	2012-09-17	10:27:03	21	rest	16898.187	858.391	0	0
1841	hornet_2012	o2012	25	2012-09-17	10:27:03	16	jump	13235.156	6.563	2.99999999960613	0.304738686536251
1842	hornet_2012	o2012	25	2012-09-17	10:27:03	3	rest	1602.937	2280.438	0	0
1843	hornet_2012	o2012	25	2012-09-17	10:27:03	20	flight	13817.594	3080.593	5325.99999930075	1.72856329911185
1844	hornet_2012	o2012	25	2012-09-17	10:27:03	17	rest	13241.719	5.656	0	0
1845	hornet_2012	o2012	25	2012-09-17	10:27:03	6	jump	3888.797	0	0.999999999868711	NA
1846	hornet_2012	o2012	25	2012-09-17	10:27:03	26	flight	18548.625	2812.656	5437.99999928605	1.93304833555407
1847	hornet_2012	o2012	25	2012-09-17	10:27:03	13	rest	11073.39	2155.11	0	0
1848	hornet_2012	o2012	25	2012-09-17	10:27:03	24	jump	17771.609	0	0.999999999868711	NA
1849	hornet_2012	o2012	25	2012-09-17	10:27:03	5	rest	3883.375	5.422	0	0
1850	hornet_2012	o2012	25	2012-09-17	10:27:03	15	rest	13228.5	6.656	0	0
1851	hornet_2012	o2012	25	2012-09-17	10:27:03	14	jump	13228.5	0	0.999999999868711	NA
1852	hornet_2012	o2012	25	2012-09-17	10:27:03	11	rest	6596.828	2641.266	0	0
1853	hornet_2012	o2012	25	2012-09-17	10:27:03	4	jump	3883.375	0	0.999999999868711	NA
1854	hornet_2012	o2012	25	2012-09-17	10:27:03	25	rest	17771.609	777.016	0	0
1855	hornet_2012	o2012	25	2012-09-17	10:27:03	12	flight	9238.094	1835.296	2724.99999964224	1.4842292467495
1856	hornet_2012	o2012	25	2012-09-17	10:27:03	10	flight	5021.922	1574.906	2510.99999967033	1.59374591224522
1857	hornet_2012	o2012	25	2012-09-17	10:27:03	1	begin	0	84.219	0	0
1858	hornet_2012	o2012	25	2012-09-17	10:27:03	9	rest	3895.234	1126.688	0	0
1859	hornet_2012	o2012	25	2012-09-17	10:27:03	2	flight	84.219	1518.718	2808.99999963121	1.84892784547977
1860	hornet_2012	o2012	25	2012-09-17	10:27:03	8	jump	3895.234	0	0.999999999868711	NA
1861	hornet_2012	o2012	25	2012-09-17	10:27:03	7	rest	3888.797	6.437	0	0
1862	hornet_2012	o2012	25	2012-09-27	10:22:54	3	rest	6169.907	11.375	0	0
1863	hornet_2012	o2012	25	2012-09-27	10:22:54	11	rest	11485.782	823.578	0	0
1864	hornet_2012	o2012	25	2012-09-27	10:22:54	10	flight	11466.86	18.922	13.999999998162	0.687030969151952
1865	hornet_2012	o2012	25	2012-09-27	10:22:54	4	jump	6181.282	0	0.999999999868711	NA
1866	hornet_2012	o2012	25	2012-09-27	10:22:54	1	begin	0	99	0	0
1867	hornet_2012	o2012	25	2012-09-27	10:22:54	19	end	27338.032	647	0	0
1868	hornet_2012	o2012	25	2012-09-27	10:22:54	14	jump	18340.344	17.344	8.9999999988184	0.461254612485568
1869	hornet_2012	o2012	25	2012-09-27	10:22:54	5	rest	6181.282	836.812	0	0
1870	hornet_2012	o2012	25	2012-09-27	10:22:54	2	flight	99	6070.907	11443.9999984975	1.88489133477051
1871	hornet_2012	o2012	25	2012-09-27	10:22:54	18	jump	27338.032	0	0.999999999868711	NA
1872	hornet_2012	o2012	25	2012-09-27	10:22:54	9	rest	11244.282	222.578	0	0
1873	hornet_2012	o2012	25	2012-09-27	10:22:54	7	rest	11235.672	8.61	0	0
1874	hornet_2012	o2012	25	2012-09-27	10:22:54	8	jump	11244.282	0	0.999999999868711	NA
1875	hornet_2012	o2012	25	2012-09-27	10:22:54	16	flight	19398.078	7932.188	13690.9999982025	1.72587941665057
1876	hornet_2012	o2012	25	2012-09-27	10:22:54	15	rest	18357.688	1040.39	0	0
1877	hornet_2012	o2012	25	2012-09-27	10:22:54	6	flight	7018.094	4217.578	7372.999999032	1.74792262265977
1878	hornet_2012	o2012	25	2012-09-27	10:22:54	17	rest	27330.266	7.766	0	0
1879	hornet_2012	o2012	25	2012-09-27	10:22:54	12	flight	12309.36	4662.734	8328.99999890649	1.78607658058697
1880	hornet_2012	o2012	25	2012-09-27	10:22:54	13	rest	16972.094	1368.25	0	0
1881	hornet_2012	o2012	25	2012-09-20	09:45:19	17	rest	8838.719	9.406	0	0
1882	hornet_2012	o2012	25	2012-09-20	09:45:19	23	rest	11960.375	10.703	0	0
1883	hornet_2012	o2012	25	2012-09-20	09:45:19	8	flight	6002.406	26	18.9999999975055	0.692307692216799
1884	hornet_2012	o2012	25	2012-09-20	09:45:19	18	jump	8848.125	0	0.999999999868711	NA
1885	hornet_2012	o2012	25	2012-09-20	09:45:19	7	rest	2594.531	3407.875	0	0
1886	hornet_2012	o2012	25	2012-09-20	09:45:19	22	jump	11960.375	0	0.999999999868711	NA
1887	hornet_2012	o2012	25	2012-09-20	09:45:19	16	jump	8830.141	8.578	2.99999999960613	0.233154581456915
1888	hornet_2012	o2012	25	2012-09-20	09:45:19	10	jump	6034.594	6.641	2.99999999960613	0.301159463896615
1889	hornet_2012	o2012	25	2012-09-20	09:45:19	20	flight	10188.281	1766.125	3210.99999957843	1.81753839596776
1890	hornet_2012	o2012	25	2012-09-20	09:45:19	25	rest	11971.078	2408.563	0	0
1891	hornet_2012	o2012	25	2012-09-20	09:45:19	19	rest	8848.125	1340.156	0	0
1892	hornet_2012	o2012	25	2012-09-20	09:45:19	14	flight	7068.281	1755.829	3254.99999957265	1.85325564139377
1893	hornet_2012	o2012	25	2012-09-20	09:45:19	26	flight	14379.641	4939.5	8820.9999988419	1.78560583031522
1894	hornet_2012	o2012	25	2012-09-20	09:45:19	12	jump	6050	0	0.999999999868711	NA
1895	hornet_2012	o2012	25	2012-09-20	09:45:19	13	rest	6050	1018.281	0	0
1896	hornet_2012	o2012	25	2012-09-20	09:45:19	29	rest	19332.328	10.766	0	0
1897	hornet_2012	o2012	25	2012-09-20	09:45:19	27	rest	19319.141	13.187	0	0
1898	hornet_2012	o2012	25	2012-09-20	09:45:19	9	rest	6028.406	6.188	0	0
1899	hornet_2012	o2012	25	2012-09-20	09:45:19	21	rest	11954.406	5.969	0	0
1900	hornet_2012	o2012	25	2012-09-20	09:45:19	3	rest	2579.625	5.203	0	0
1901	hornet_2012	o2012	25	2012-09-20	09:45:19	2	flight	111	2468.625	5023.9999993404	2.03473593572962
1902	hornet_2012	o2012	25	2012-09-20	09:45:19	11	rest	6041.235	8.765	0	0
1903	hornet_2012	o2012	25	2012-09-20	09:45:19	24	jump	11971.078	0	0.999999999868711	NA
1904	hornet_2012	o2012	25	2012-09-20	09:45:19	15	rest	8824.11	6.031	0	0
1905	hornet_2012	o2012	25	2012-09-20	09:45:19	36	jump	25344.875	0	0.999999999868711	NA
1906	hornet_2012	o2012	25	2012-09-20	09:45:19	34	jump	25333.469	0	0.999999999868711	NA
1907	hornet_2012	o2012	25	2012-09-20	09:45:19	6	jump	2594.531	0	0.999999999868711	NA
1908	hornet_2012	o2012	25	2012-09-20	09:45:19	30	jump	19343.094	0	0.999999999868711	NA
1909	hornet_2012	o2012	25	2012-09-20	09:45:19	37	end	25344.875	4028	0	0
1910	hornet_2012	o2012	25	2012-09-20	09:45:19	35	rest	25333.469	11.406	0	0
1911	hornet_2012	o2012	25	2012-09-20	09:45:19	4	jump	2584.828	0	0.999999999868711	NA
1912	hornet_2012	o2012	25	2012-09-20	09:45:19	28	jump	19332.328	0	0.999999999868711	NA
1913	hornet_2012	o2012	25	2012-09-20	09:45:19	32	flight	20931.438	4389.093	8252.99999891647	1.88011509414738
1914	hornet_2012	o2012	25	2012-09-20	09:45:19	31	rest	19343.094	1588.344	0	0
1915	hornet_2012	o2012	25	2012-09-20	09:45:19	33	rest	25320.531	12.938	0	0
1916	hornet_2012	o2012	25	2012-09-20	09:45:19	5	rest	2584.828	9.703	0	0
1917	hornet_2012	o2012	25	2012-09-20	09:45:19	1	begin	0	111	0	0
1918	hornet_2012	o2012	25	2012-09-25	10:25:09	9	rest	8453.594	25.797	0	0
1919	hornet_2012	o2012	25	2012-09-25	10:25:09	13	error	8482.578	0.047	3.99999999947484	NA
1920	hornet_2012	o2012	25	2012-09-25	10:25:09	18	rest	13367.813	1719.484	0	0
1921	hornet_2012	o2012	25	2012-09-25	10:25:09	16	rest	8483.672	713.922	0	0
1922	hornet_2012	o2012	25	2012-09-25	10:25:09	21	jump	21465	0	0.999999999868711	NA
1923	hornet_2012	o2012	25	2012-09-25	10:25:09	12	jump	8481.172	1.406	0.999999999868711	0.711237553249438
1924	hornet_2012	o2012	25	2012-09-25	10:25:09	17	flight	9197.594	4170.219	8363.9999989019	2.00541026715911
1925	hornet_2012	o2012	25	2012-09-25	10:25:09	1	begin	0	38.781	0	0
1926	hornet_2012	o2012	25	2012-09-25	10:25:09	20	rest	20030.781	1434.219	0	0
1927	hornet_2012	o2012	25	2012-09-25	10:25:09	14	jump	8482.625	0.703	0.999999999868711	1.42247510649888
1928	hornet_2012	o2012	25	2012-09-25	10:25:09	7	rest	8448	5.594	0	0
1929	hornet_2012	o2012	25	2012-09-25	10:25:09	8	jump	8453.594	0	0.999999999868711	NA
1930	hornet_2012	o2012	25	2012-09-25	10:25:09	2	flight	38.781	1769.844	3835.99999949637	2.16685764366605
1931	hornet_2012	o2012	25	2012-09-25	10:25:09	4	jump	1817.485	0	0.999999999868711	NA
1932	hornet_2012	o2012	25	2012-09-25	10:25:09	10	jump	8479.391	1.765	1.99999999973742	0.566572237885955
1933	hornet_2012	o2012	25	2012-09-25	10:25:09	15	error	8483.328	0.344	7.99999999894969	NA
1934	hornet_2012	o2012	25	2012-09-25	10:25:09	5	rest	1817.485	3024.453	0	0
1935	hornet_2012	o2012	25	2012-09-25	10:25:09	22	rest	21465	2715.266	0	0
1936	hornet_2012	o2012	25	2012-09-25	10:25:09	6	flight	4841.938	3606.062	7226.99999905117	2.00384796463602
1937	hornet_2012	o2012	25	2012-09-25	10:25:09	23	flight	24180.266	2725.156	5348.99999929773	1.96245646095044
1938	hornet_2012	o2012	25	2012-09-25	10:25:09	19	flight	15087.297	4943.484	9992.99999868803	2.02124655378437
1939	hornet_2012	o2012	25	2012-09-25	10:25:09	11	error	8481.156	0.016	1.99999999973742	NA
1940	hornet_2012	o2012	25	2012-09-25	10:25:09	24	end	26905.422	0	0	NA
1941	hornet_2012	o2012	25	2012-09-25	10:25:09	3	rest	1808.625	8.86	0	0
1942	hornet_2012	o2012	25	2012-10-02	10:13:26	12	jump	5620.812	10.016	7.99999999894969	0.698881789045624
1943	hornet_2012	o2012	25	2012-10-02	10:13:26	28	flight	9490.406	14.203	9.99999999868711	0.633668943097824
1944	hornet_2012	o2012	25	2012-10-02	10:13:26	57	rest	17895.218	11.61	0	0
1945	hornet_2012	o2012	25	2012-10-02	10:13:26	59	rest	17906.828	6.64	0	0
1946	hornet_2012	o2012	25	2012-10-02	10:13:26	55	rest	17874.375	12.609	0	0
1947	hornet_2012	o2012	25	2012-10-02	10:13:26	23	rest	9424.031	24.375	0	0
1948	hornet_2012	o2012	25	2012-10-02	10:13:26	56	jump	17886.984	8.234	3.99999999947484	0.36434296813288
1949	hornet_2012	o2012	25	2012-10-02	10:13:26	13	rest	5630.828	8.812	0	0
1950	hornet_2012	o2012	25	2012-10-02	10:13:26	58	jump	17906.828	0	0.999999999868711	NA
1951	hornet_2012	o2012	25	2012-10-02	10:13:26	27	rest	9468.078	22.328	0	0
1952	hornet_2012	o2012	25	2012-10-02	10:13:26	45	rest	13453.047	80.14	0	0
1953	hornet_2012	o2012	25	2012-10-02	10:13:26	48	jump	13552.015	0	0.999999999868711	NA
1954	hornet_2012	o2012	25	2012-10-02	10:13:26	9	rest	5097.984	220.094	0	0
1955	hornet_2012	o2012	25	2012-10-02	10:13:26	53	rest	17868.297	6.078	0	0
1956	hornet_2012	o2012	25	2012-10-02	10:13:26	51	rest	14287.047	3581.25	0	0
1957	hornet_2012	o2012	25	2012-10-02	10:13:26	17	rest	6566	2809.984	0	0
1958	hornet_2012	o2012	25	2012-10-02	10:13:26	64	flight	18660.406	19.828	14.9999999980307	0.706072221008772
1959	hornet_2012	o2012	25	2012-10-02	10:13:26	14	jump	5639.64	0	0.999999999868711	NA
1960	hornet_2012	o2012	25	2012-10-02	10:13:26	24	jump	9448.406	0	0.999999999868711	NA
1961	hornet_2012	o2012	25	2012-10-02	10:13:26	22	jump	9421.718	2.313	1.99999999973742	0.432338953682971
1962	hornet_2012	o2012	25	2012-10-02	10:13:26	65	end	18680.234	4573	0	0
1963	hornet_2012	o2012	25	2012-10-02	10:13:26	62	jump	17922.515	0	0.999999999868711	NA
1964	hornet_2012	o2012	25	2012-10-02	10:13:26	54	jump	17874.375	0	0.999999999868711	NA
1965	hornet_2012	o2012	25	2012-10-02	10:13:26	25	rest	9448.406	19.672	0	0
1966	hornet_2012	o2012	25	2012-10-02	10:13:26	44	jump	13453.047	0	0.999999999868711	NA
1967	hornet_2012	o2012	25	2012-10-02	10:13:26	60	jump	17913.468	2.422	1.99999999973742	0.412881915717883
1968	hornet_2012	o2012	25	2012-10-02	10:13:26	49	rest	13552.015	722.375	0	0
1969	hornet_2012	o2012	25	2012-10-02	10:13:26	11	rest	5318.078	302.734	0	0
1970	hornet_2012	o2012	25	2012-10-02	10:13:26	30	jump	9510.781	0	0.999999999868711	NA
1971	hornet_2012	o2012	25	2012-10-02	10:13:26	10	jump	5318.078	0	0.999999999868711	NA
1972	hornet_2012	o2012	25	2012-10-02	10:13:26	29	rest	9504.609	6.172	0	0
1973	hornet_2012	o2012	25	2012-10-02	10:13:26	8	flight	5054.515	43.469	31.9999999957987	0.713151901261359
1974	hornet_2012	o2012	25	2012-10-02	10:13:26	47	rest	13546.265	5.75	0	0
1975	hornet_2012	o2012	25	2012-10-02	10:13:26	26	jump	9468.078	0	0.999999999868711	NA
1976	hornet_2012	o2012	25	2012-10-02	10:13:26	15	rest	5639.64	909.266	0	0
1977	hornet_2012	o2012	25	2012-10-02	10:13:26	46	jump	13533.187	13.078	8.9999999988184	0.611714329327854
1978	hornet_2012	o2012	25	2012-10-02	10:13:26	36	jump	9894.703	0	0.999999999868711	NA
1979	hornet_2012	o2012	25	2012-10-02	10:13:26	37	rest	9894.703	2520.344	0	0
1980	hornet_2012	o2012	25	2012-10-02	10:13:26	21	rest	9410.14	11.578	0	0
1981	hornet_2012	o2012	25	2012-10-02	10:13:26	3	error	81	0.078	0.999999999868711	NA
1982	hornet_2012	o2012	25	2012-10-02	10:13:26	16	jump	6548.906	17.094	8.9999999988184	0.468000467939025
1983	hornet_2012	o2012	25	2012-10-02	10:13:26	1	begin	0	81	0	0
1984	hornet_2012	o2012	25	2012-10-02	10:13:26	50	flight	14274.39	12.657	10.9999999985558	0.790076637330103
1985	hornet_2012	o2012	25	2012-10-02	10:13:26	52	jump	17868.297	0	0.999999999868711	NA
1986	hornet_2012	o2012	25	2012-10-02	10:13:26	20	jump	9394.625	15.515	8.9999999988184	0.515630035381867
1987	hornet_2012	o2012	25	2012-10-02	10:13:26	63	rest	17922.515	737.891	0	0
1988	hornet_2012	o2012	25	2012-10-02	10:13:26	40	jump	13426.031	0	0.999999999868711	NA
1989	hornet_2012	o2012	25	2012-10-02	10:13:26	7	rest	5043.75	10.765	0	0
1990	hornet_2012	o2012	25	2012-10-02	10:13:26	38	jump	12415.047	0	0.999999999868711	NA
1991	hornet_2012	o2012	25	2012-10-02	10:13:26	35	rest	9888.25	6.453	0	0
1992	hornet_2012	o2012	25	2012-10-02	10:13:26	18	jump	9375.984	0	0.999999999868711	NA
1993	hornet_2012	o2012	25	2012-10-02	10:13:26	33	rest	9882.531	5.719	0	0
1994	hornet_2012	o2012	25	2012-10-02	10:13:26	6	flight	4563.562	480.188	386.999999949191	0.803851824596455
1995	hornet_2012	o2012	25	2012-10-02	10:13:26	42	jump	13432.297	13.828	5.99999999921226	0.361585189423168
1996	hornet_2012	o2012	25	2012-10-02	10:13:26	43	rest	13446.125	6.922	0	0
1997	hornet_2012	o2012	25	2012-10-02	10:13:26	41	rest	13426.031	6.266	0	0
1998	hornet_2012	o2012	25	2012-10-02	10:13:26	2	jump	81	0	0.999999999868711	NA
1999	hornet_2012	o2012	25	2012-10-02	10:13:26	19	rest	9375.984	18.641	0	0
2000	hornet_2012	o2012	25	2012-10-02	10:13:26	32	flight	9658.109	224.422	208.999999972561	0.926825355681226
2001	hornet_2012	o2012	25	2012-10-02	10:13:26	31	rest	9510.781	147.328	0	0
2002	hornet_2012	o2012	25	2012-10-02	10:13:26	5	rest	82.5	4481.062	0	0
2003	hornet_2012	o2012	25	2012-10-02	10:13:26	39	rest	12415.047	1010.984	0	0
2004	hornet_2012	o2012	25	2012-10-02	10:13:26	4	jump	81.078	1.422	0.999999999868711	0.703234880357743
2005	hornet_2012	o2012	25	2012-10-02	10:13:26	34	jump	9888.25	0	0.999999999868711	NA
2006	hornet_2012	o2012	25	2012-10-02	10:13:26	61	rest	17915.89	6.625	0	0
2007	hornet_2012	o2012	25	2012-09-14	09:51:03	1	begin	0	46	0	0
2008	hornet_2012	o2012	25	2012-09-14	09:51:03	3	rest	9742.89	1046.938	0	0
2009	hornet_2012	o2012	25	2012-09-14	09:51:03	19	rest	22084.719	481.046	0	0
2010	hornet_2012	o2012	25	2012-09-14	09:51:03	2	flight	46	9696.89	19824.9999973972	2.04436680187126
2011	hornet_2012	o2012	25	2012-09-14	09:51:03	4	flight	10789.828	3526.281	5964.99999921686	1.69130026768059
2012	hornet_2012	o2012	25	2012-09-14	09:51:03	24	jump	25144.312	0	0.999999999868711	NA
2013	hornet_2012	o2012	25	2012-09-14	09:51:03	18	jump	22084.719	0	0.999999999868711	NA
2014	hornet_2012	o2012	25	2012-09-14	09:51:03	17	rest	21475.094	609.625	0	0
2015	hornet_2012	o2012	25	2012-09-14	09:51:03	27	end	25725.297	2048	0	0
2016	hornet_2012	o2012	25	2012-09-14	09:51:03	13	rest	19628.719	5.484	0	0
2017	hornet_2012	o2012	25	2012-09-14	09:51:03	9	rest	14485.781	876.047	0	0
2018	hornet_2012	o2012	25	2012-09-14	09:51:03	10	flight	15361.828	3783.125	6153.99999919205	1.62643317341938
2019	hornet_2012	o2012	25	2012-09-14	09:51:03	20	jump	22565.765	0	0.999999999868711	NA
2020	hornet_2012	o2012	25	2012-09-14	09:51:03	11	rest	19144.953	463.25	0	0
2021	hornet_2012	o2012	25	2012-09-14	09:51:03	26	flight	25162.719	562.578	645.999999915187	1.14650768411726
[truncated: 61,519 more rows]
